# Supplementary material for: Crystal structure of a new monoclinic polymorph of 2,4-di­hydroxy­benzaldehyde 4-methyl­thio­semi­carbazone
Source: Acta Crystallogr E Crystallogr Commun. 2015 Jan 1;71(Pt 1):58–61. doi: 10.1107/S2056989014026498 (PMC4331891; doi:10.1107/S2056989014026498)
Supplement: Supplementary file 1 [file e-71-00058-sup1.cif]

##############################################################################
#                                                                            #
# This CIF contains the data in a paper accepted for publication in          #
# Acta Crystallographica Section E. It conforms to the requirements of       #
# Notes for Authors for Acta Crystallographica Section E, and has been       #
# peer reviewed under the auspices of the IUCr Commission on Journals.       #
#                                                                            #
# Full details of the Crystallographic Information File format               #
# are given in the paper "The Crystallographic Information File (CIF):       #
# a New Standard Archive File for Crystallography" by S. R. Hall, F. H.      #
# Allen and I. D. Brown [Acta Cryst. (1991), A47, 655-685].                  #
#                                                                            #
# The current version of the core CIF dictionary is obtainable from          #
# ftp://ftp.iucr.org/pub/cif_core.dic.                                       #
#                                                                            #
# Software is freely available for graphical display of the structure(s)     #
# in this CIF. For information consult the CIF software page                 #
# http://www.iucr.org/resources/cif/software.                                #
#                                                                            #
# This file may be used for bona fide research purposes within the           #
# scientific community so long as proper attribution is given to the journal # 
# article from which it was obtained.                                        #
#                                                                            #
##############################################################################
data_I
_audit_creation_method     'SHELXL-2014/7'
_database_code_depnum_ccdc_archive     'CCDC 960620'
_chemical_name_systematic
;
2,4-Dihydroxybenzaldehyde 4-methylthiosemicarbazone
;
_chemical_name_common     ?
_chemical_formula_moiety     'C9 H11 N3 O2 S'
_chemical_formula_sum     'C9 H11 N3 O2 S'
_chemical_formula_iupac     'C9 H11 N3 O2 S'
_chemical_formula_weight     225.27
_chemical_melting_point     ?
_shelx_space_group_comment
;
The symmetry employed for this shelxl refinement is uniquely defined
by the following loop, which should always be used as a source of
symmetry information in preference to the above space-group names.
They are only intended as comments.
;
_space_group_crystal_system     monoclinic
_space_group_name_H-M_alt     'P 21/c'
_space_group_name_Hall     '-P 2ybc'
loop_
    _space_group_symop_operation_xyz
    'x, y, z'
    '-x, y+1/2, -z+1/2'
    '-x, -y, -z'
    'x, -y-1/2, z-1/2'
_cell_length_a     7.3058(2)
_cell_length_b     6.05820(10)
_cell_length_c     22.6041(6)
_cell_angle_alpha     90
_cell_angle_beta     91.100(2)
_cell_angle_gamma     90
_cell_volume     1000.27(4)
_cell_formula_units_Z     4
_cell_measurement_reflns_used     3917
_cell_measurement_theta_min     3.29
_cell_measurement_theta_max     29.84
_cell_measurement_temperature     100(2)
_exptl_crystal_description     block
_exptl_crystal_colour     colourless
_exptl_crystal_size_max     0.480
_exptl_crystal_size_mid     0.190
_exptl_crystal_size_min     0.140
_exptl_crystal_density_diffrn     1.496
_exptl_crystal_density_meas     ?
_exptl_crystal_density_method     ?
_exptl_crystal_F_000     472
_exptl_absorpt_coefficient_mu     0.306
_exptl_absorpt_correction_type     multi-scan
_exptl_absorpt_process_details
;
(SADABS; Sheldrick, 1996)
;
_shelx_estimated_absorpt_T_min     0.867
_shelx_estimated_absorpt_T_max     0.958
_exptl_absorpt_correction_T_min     0.8659
_exptl_absorpt_correction_T_max     0.9569
_diffrn_ambient_temperature     100(2)
_diffrn_radiation_type     'MoK\a'
_diffrn_radiation_wavelength     0.71073
_diffrn_radiation_source     'sealed tube'
_diffrn_radiation_monochromator     'graphite'
_diffrn_measurement_device_type     'Bruker APEXII CCD'
_diffrn_measurement_method     '\f and \w scans'
_diffrn_detector_area_resol_mean     ?
_diffrn_reflns_number     9696
_diffrn_reflns_av_R_equivalents     0.0273
_diffrn_reflns_theta_min     1.802
_diffrn_reflns_theta_max     27.495
_diffrn_reflns_theta_full     27.495
_diffrn_measured_fraction_theta_max     0.999
_diffrn_measured_fraction_theta_full     0.999
_diffrn_reflns_limit_h_min     -9
_diffrn_reflns_limit_h_max     9
_diffrn_reflns_limit_k_min     -7
_diffrn_reflns_limit_k_max     7
_diffrn_reflns_limit_l_min     -29
_diffrn_reflns_limit_l_max     24
_diffrn_standards_number     0
_diffrn_standards_interval_count     ?
_diffrn_standards_decay_%     ?
_refine_special_details     ?
_reflns_number_total     2302
_reflns_number_gt     1950
_reflns_threshold_expression     I>2\s(I)
_refine_ls_structure_factor_coef     Fsqd
_refine_ls_matrix_type     full
_refine_ls_R_factor_all     0.0434
_refine_ls_R_factor_gt     0.0347
_refine_ls_wR_factor_gt     0.0793
_refine_ls_wR_factor_ref     0.0861
_refine_ls_goodness_of_fit_ref     1.058
_refine_ls_restrained_S_all     1.058
_refine_ls_number_reflns     2302
_refine_ls_number_parameters     153
_refine_ls_number_restraints     0
_refine_ls_hydrogen_treatment     mixed
_refine_ls_weighting_scheme     calc
_refine_ls_weighting_details
              'w=1/[\s^2^(Fo^2^)+(0.0336P)^2^+0.7405P] where P=(Fo^2^+2Fc^2^)/3'
_atom_sites_solution_hydrogens     mixed
_atom_sites_solution_primary     ?
_atom_sites_solution_secondary     ?
_refine_ls_shift/su_max     0.001
_refine_ls_shift/su_mean     0.000
_refine_diff_density_max     0.301
_refine_diff_density_min     -0.314
_refine_ls_extinction_method     none
_refine_ls_extinction_coef     .
loop_
    _atom_type_symbol
    _atom_type_description
    _atom_type_scat_dispersion_real
    _atom_type_scat_dispersion_imag
    _atom_type_scat_source
    'C' 'C' 0.0033 0.0016
                         'International Tables Vol C Tables 4.2.6.8 and 6.1.1.4'
    'H' 'H' 0.0000 0.0000
                         'International Tables Vol C Tables 4.2.6.8 and 6.1.1.4'
    'N' 'N' 0.0061 0.0033
                         'International Tables Vol C Tables 4.2.6.8 and 6.1.1.4'
    'O' 'O' 0.0106 0.0060
                         'International Tables Vol C Tables 4.2.6.8 and 6.1.1.4'
    'S' 'S' 0.1246 0.1234
                         'International Tables Vol C Tables 4.2.6.8 and 6.1.1.4'
_computing_data_collection
;
APEX2 (Bruker, 2009)
;
_computing_cell_refinement
;
SAINT (Bruker, 2009)
;
_computing_data_reduction
;
SAINT (Bruker, 2009)
;
_computing_structure_solution
;
SHELXS2014 (Sheldrick, 2008)
;
_computing_structure_refinement
;
SHELXL2014 (Sheldrick, 2008)
;
_computing_molecular_graphics
;
ORTEP-3 for Windows (Farrugia, 2012), <i>QMol</i> (Gans & Shalloway,
2001)
and DIAMOND (Brandenburg, 2006)
;
_computing_publication_material
;
SHELXL2014 (Sheldrick, 2008), PLATON (Spek, 2009 and publCIF
(Westrip, 2010)
;
loop_
    _atom_site_type_symbol
    _atom_site_label
    _atom_site_fract_x
    _atom_site_fract_y
    _atom_site_fract_z
    _atom_site_U_iso_or_equiv
    _atom_site_adp_type
    _atom_site_calc_flag
    _atom_site_occupancy
    _atom_site_disorder_assembly
    _atom_site_disorder_group
    S S1 0.15271(5) 1.11056(7) 1.14702(2) 0.01707(12) Uani d 1 . .
    O O1 0.33247(16) 0.2527(2) 1.00557(5) 0.0174(3) Uani d 1 . .
    H H1o 0.301(3) 0.362(4) 1.0247(11) 0.044(7) Uiso d 1 . .
    O O2 0.45517(16) 0.0527(2) 0.80619(5) 0.0204(3) Uani d 1 . .
    H H2o 0.541(3) -0.033(4) 0.8232(11) 0.051(7) Uiso d 1 . .
    N N1 0.15573(18) 0.6695(2) 1.14178(6) 0.0148(3) Uani d 1 . .
    H H1n 0.153(3) 0.557(3) 1.1220(9) 0.019(5) Uiso d 1 . .
    N N2 0.15295(18) 0.8552(2) 1.05291(6) 0.0152(3) Uani d 1 . .
    H H2n 0.183(3) 0.984(4) 1.0359(9) 0.029(5) Uiso d 1 . .
    N N3 0.19726(17) 0.6617(2) 1.02301(6) 0.0139(3) Uani d 1 . .
    C C1 0.1544(2) 0.8599(3) 1.11312(7) 0.0135(3) Uani d 1 . .
    C C2 0.1526(2) 0.6471(3) 1.20604(7) 0.0197(4) Uani d 1 . .
    H H2A 0.2699 0.6968 1.2231 0.030 Uiso calc 1 . .
    H H2B 0.1326 0.4920 1.2164 0.030 Uiso calc 1 . .
    H H2C 0.0534 0.7374 1.2217 0.030 Uiso calc 1 . .
    C C3 0.1997(2) 0.6841(3) 0.96619(7) 0.0141(3) Uani d 1 . .
    H H3 0.1592 0.8197 0.9494 0.017 Uiso calc 1 . .
    C C4 0.2616(2) 0.5119(3) 0.92679(7) 0.0137(3) Uani d 1 . .
    C C5 0.3302(2) 0.3078(3) 0.94674(7) 0.0135(3) Uani d 1 . .
    C C6 0.3978(2) 0.1534(3) 0.90734(7) 0.0154(3) Uani d 1 . .
    H H6 0.4461 0.0173 0.9214 0.019 Uiso calc 1 . .
    C C7 0.3941(2) 0.1999(3) 0.84699(7) 0.0157(3) Uani d 1 . .
    C C8 0.3264(2) 0.4006(3) 0.82584(7) 0.0177(3) Uani d 1 . .
    H H8 0.3239 0.4312 0.7846 0.021 Uiso calc 1 . .
    C C9 0.2630(2) 0.5540(3) 0.86554(7) 0.0168(3) Uani d 1 . .
    H H9 0.2192 0.6920 0.8512 0.020 Uiso calc 1 . .
loop_
    _atom_site_aniso_label
    _atom_site_aniso_U_11
    _atom_site_aniso_U_22
    _atom_site_aniso_U_33
    _atom_site_aniso_U_12
    _atom_site_aniso_U_13
    _atom_site_aniso_U_23
    S1 0.0239(2) 0.0115(2) 0.0158(2) 0.00296(15) 0.00059(15) -0.00209(15)
    O1 0.0274(6) 0.0135(6) 0.0114(6) 0.0017(5) 0.0029(5) 0.0007(5)
    O2 0.0214(6) 0.0243(7) 0.0154(6) 0.0041(5) 0.0010(5) -0.0062(5)
    N1 0.0223(7) 0.0099(7) 0.0120(7) -0.0017(5) 0.0015(5) -0.0019(6)
    N2 0.0215(7) 0.0103(7) 0.0137(7) 0.0012(5) 0.0019(5) -0.0007(5)
    N3 0.0163(6) 0.0116(6) 0.0139(7) -0.0005(5) 0.0011(5) -0.0023(5)
    C1 0.0119(7) 0.0145(8) 0.0141(8) 0.0005(6) 0.0004(6) -0.0009(6)
    C2 0.0279(9) 0.0177(8) 0.0137(8) -0.0017(7) 0.0020(6) 0.0019(7)
    C3 0.0144(7) 0.0125(7) 0.0153(8) -0.0008(6) 0.0001(6) 0.0006(6)
    C4 0.0140(7) 0.0143(8) 0.0129(7) -0.0016(6) 0.0011(6) 0.0002(6)
    C5 0.0145(7) 0.0150(8) 0.0110(7) -0.0036(6) 0.0004(5) 0.0005(6)
    C6 0.0150(7) 0.0136(8) 0.0177(8) -0.0006(6) 0.0018(6) 0.0009(6)
    C7 0.0139(7) 0.0180(8) 0.0152(8) -0.0016(6) 0.0025(6) -0.0043(6)
    C8 0.0184(7) 0.0240(9) 0.0106(7) 0.0022(6) 0.0006(6) 0.0008(7)
    C9 0.0163(7) 0.0187(8) 0.0153(8) 0.0008(6) 0.0005(6) 0.0027(7)
_geom_special_details
;
All e.s.d.'s (except the e.s.d. in the dihedral angle between two l.s. planes)
are estimated using the full covariance matrix. The cell e.s.d.'s are taken
into account individually in the estimation of e.s.d.'s in distances, angles
and torsion angles; correlations between e.s.d.'s in cell parameters are only
used when they are defined by crystal symmetry. An approximate (isotropic)
treatment of cell e.s.d.'s is used for estimating e.s.d.'s involving l.s.
planes.
;
loop_
    _geom_bond_atom_site_label_1
    _geom_bond_atom_site_label_2
    _geom_bond_site_symmetry_2
    _geom_bond_distance
    _geom_bond_publ_flag
    S1 C1 . 1.7011(16) ?
    O1 C5 . 1.3707(19) ?
    O1 H1o . 0.83(3) ?
    O2 C7 . 1.3640(19) ?
    O2 H2o . 0.90(3) ?
    N1 C1 . 1.323(2) ?
    N1 C2 . 1.459(2) ?
    N1 H1n . 0.81(2) ?
    N2 C1 . 1.361(2) ?
    N2 N3 . 1.3945(18) ?
    N2 H2n . 0.90(2) ?
    N3 C3 . 1.292(2) ?
    C2 H2A . 0.9800 ?
    C2 H2B . 0.9800 ?
    C2 H2C . 0.9800 ?
    C3 C4 . 1.449(2) ?
    C3 H3 . 0.9500 ?
    C4 C5 . 1.405(2) ?
    C4 C9 . 1.408(2) ?
    C5 C6 . 1.389(2) ?
    C6 C7 . 1.393(2) ?
    C6 H6 . 0.9500 ?
    C7 C8 . 1.394(2) ?
    C8 C9 . 1.378(2) ?
    C8 H8 . 0.9500 ?
    C9 H9 . 0.9500 ?
loop_
    _geom_angle_atom_site_label_1
    _geom_angle_atom_site_label_2
    _geom_angle_atom_site_label_3
    _geom_angle_site_symmetry_1
    _geom_angle_site_symmetry_3
    _geom_angle
    _geom_angle_publ_flag
    C5 O1 H1o . . 108.3(17) ?
    C7 O2 H2o . . 108.9(16) ?
    C1 N1 C2 . . 124.63(14) ?
    C1 N1 H1n . . 117.4(14) ?
    C2 N1 H1n . . 117.9(14) ?
    C1 N2 N3 . . 120.33(13) ?
    C1 N2 H2n . . 114.2(13) ?
    N3 N2 H2n . . 117.6(13) ?
    C3 N3 N2 . . 113.67(13) ?
    N1 C1 N2 . . 118.11(14) ?
    N1 C1 S1 . . 123.91(12) ?
    N2 C1 S1 . . 117.98(12) ?
    N1 C2 H2A . . 109.5 ?
    N1 C2 H2B . . 109.5 ?
    H2A C2 H2B . . 109.5 ?
    N1 C2 H2C . . 109.5 ?
    H2A C2 H2C . . 109.5 ?
    H2B C2 H2C . . 109.5 ?
    N3 C3 C4 . . 123.08(15) ?
    N3 C3 H3 . . 118.5 ?
    C4 C3 H3 . . 118.5 ?
    C5 C4 C9 . . 117.76(14) ?
    C5 C4 C3 . . 123.32(14) ?
    C9 C4 C3 . . 118.82(14) ?
    O1 C5 C6 . . 117.41(14) ?
    O1 C5 C4 . . 121.55(14) ?
    C6 C5 C4 . . 121.04(14) ?
    C5 C6 C7 . . 119.46(15) ?
    C5 C6 H6 . . 120.3 ?
    C7 C6 H6 . . 120.3 ?
    O2 C7 C6 . . 122.00(15) ?
    O2 C7 C8 . . 117.19(14) ?
    C6 C7 C8 . . 120.81(14) ?
    C9 C8 C7 . . 119.10(15) ?
    C9 C8 H8 . . 120.4 ?
    C7 C8 H8 . . 120.4 ?
    C8 C9 C4 . . 121.80(15) ?
    C8 C9 H9 . . 119.1 ?
    C4 C9 H9 . . 119.1 ?
loop_
    _geom_torsion_atom_site_label_1
    _geom_torsion_atom_site_label_2
    _geom_torsion_atom_site_label_3
    _geom_torsion_atom_site_label_4
    _geom_torsion_site_symmetry_1
    _geom_torsion_site_symmetry_2
    _geom_torsion_site_symmetry_3
    _geom_torsion_site_symmetry_4
    _geom_torsion
    _geom_torsion_publ_flag
    C1 N2 N3 C3 . . . . -176.54(14) ?
    C2 N1 C1 N2 . . . . -178.35(14) ?
    C2 N1 C1 S1 . . . . 1.2(2) ?
    N3 N2 C1 N1 . . . . -15.6(2) ?
    N3 N2 C1 S1 . . . . 164.83(11) ?
    N2 N3 C3 C4 . . . . 173.05(13) ?
    N3 C3 C4 C5 . . . . -2.2(2) ?
    N3 C3 C4 C9 . . . . -178.56(14) ?
    C9 C4 C5 O1 . . . . -179.49(14) ?
    C3 C4 C5 O1 . . . . 4.1(2) ?
    C9 C4 C5 C6 . . . . 0.3(2) ?
    C3 C4 C5 C6 . . . . -176.13(14) ?
    O1 C5 C6 C7 . . . . 178.45(13) ?
    C4 C5 C6 C7 . . . . -1.3(2) ?
    C5 C6 C7 O2 . . . . -178.64(14) ?
    C5 C6 C7 C8 . . . . 1.1(2) ?
    O2 C7 C8 C9 . . . . 179.92(14) ?
    C6 C7 C8 C9 . . . . 0.2(2) ?
    C7 C8 C9 C4 . . . . -1.3(2) ?
    C5 C4 C9 C8 . . . . 1.0(2) ?
    C3 C4 C9 C8 . . . . 177.60(14) ?
loop_
    _geom_hbond_atom_site_label_D
    _geom_hbond_atom_site_label_H
    _geom_hbond_atom_site_label_A
    _geom_hbond_site_symmetry_A
    _geom_hbond_distance_DH
    _geom_hbond_distance_HA
    _geom_hbond_distance_DA
    _geom_hbond_angle_DHA
    O1 H1o N3 . 0.83(2) 1.97(2) 2.6992(17) 147(2)
    N1 H1n N3 . 0.815(19) 2.35(2) 2.7080(19) 107.1(16)
    O2 H2o S1 3_667 0.90(2) 2.37(2) 3.1918(12) 152(2)
    N1 H1n S1 1_545 0.815(19) 2.763(18) 3.3883(13) 134.9(17)
    N2 H2n O1 1_565 0.90(2) 2.08(2) 2.9527(17) 162(2)
_shelx_hkl_file
;
   1   0   0 -2.3477  0.4344   2
  -1   0   0 -1.8851  0.4114   1
   1   0   0 -0.6981  0.4614   4
  -2   0   0 3139.14   39.21   1
   2   0   0 3164.78   37.74   4
   2   0   0 3177.23   42.53   2
   3   0   0 1443.08   19.87   4
  -3   0   0 1444.43   20.50   1
   3   0   0 1383.75   20.79   2
  -3   0   0 1478.69   21.85   3
  -4   0   0 792.499  13.608   1
   4   0   0 774.005  13.302   4
   4   0   0 760.663  14.041   2
  -5   0   0 67.2207  3.5601   1
   5   0   0 64.5429  3.8260   2
   5   0   0 69.1190  3.5125   4
  -6   0   0 557.679  12.624   1
   6   0   0 559.611  12.572   4
   6   0   0 565.834  13.660   2
  -7   0   0 224.884   7.957   1
   7   0   0 234.345   8.169   4
   7   0   0 234.931   8.987   2
  -8   0   0 2.24976 1.21822   1
   8   0   0 2.91722 1.36345   4
   8   0   0 3.74833 1.89621   2
   9   0   0 54.5975  4.6564   4
  -9   0   0 58.9439  4.6471   1
   9   0   0 59.4059  5.2374   2
  10   0   0 81.4921  6.0756   4
  10   0   0 81.7483  6.6117   2
   0  -1   0 -0.5788  0.1713   3
   0   1   0 -0.2496  0.1461   1
   1  -1   0 7.18298 0.86791   3
   1  -1   0 6.45296 0.49124   4
  -1  -1   0 5.05829 0.73256   1
  -1  -1   0 6.04286 0.51047   5
   1   1   0 6.75703 0.66916   4
  -1   1   0 6.70069 0.55299   1
   1   1   0 5.60761 0.73738   1
   1   1   0 6.41640 0.83951   2
   1   1   0 5.84818 0.53141   5
  -1   1   0 5.88335 0.82425   3
  -2  -1   0 3482.47   51.73   5
   2  -1   0 3499.88   44.06   2
   2  -1   0 3515.93   45.39   3
  -2  -1   0 3528.30   43.84   1
   2  -1   0 3401.83   43.11   4
  -2   1   0 3349.63   46.87   1
   2   1   0 3325.74   53.06   5
   2   1   0 3488.29   43.40   1
   2   1   0 3462.64   41.82   4
   2   1   0 3395.47   46.13   2
   3  -1   0 352.100   6.639   4
   3  -1   0 361.918   7.997   2
  -3  -1   0 346.361   7.852   1
   3  -1   0 336.510   8.134   3
   3   1   0 357.648   7.693   4
   3   1   0 363.621   7.009   5
   3   1   0 355.599   7.614   2
   3   1   0 357.701   7.629   1
  -3   1   0 354.903   6.891   1
   4  -1   0 435.770   9.783   2
   4  -1   0 417.157   8.341   4
  -4  -1   0 421.641   9.542   1
   4   1   0 414.612   9.355   2
   4   1   0 393.096   9.147   4
  -4   1   0 417.575   8.501   1
   4   1   0 407.387   8.561   5
   5  -1   0 22.9625  2.0333   4
   5  -1   0 21.6748  2.7438   2
  -5  -1   0 24.5127  2.8339   1
   5   1   0 25.2572  2.2358   4
  -5   1   0 21.9036  2.0175   1
   5   1   0 25.8120  2.0490   5
   5   1   0 25.0002  2.5562   2
   6  -1   0 4.54186 1.51567   2
   6  -1   0 3.78666 1.22180   4
  -6  -1   0 5.21189 1.47806   1
   6   1   0 4.00288 1.23408   4
   6   1   0 8.02287 1.88470   2
  -6   1   0 6.57743 1.51423   1
   7  -1   0 0.58627 0.95961   2
   7  -1   0 0.39787 0.78598   4
  -7  -1   0 -0.1457  0.6316   1
  -7   1   0 1.90780 1.06692   1
   7   1   0 0.05328 0.94163   2
   7   1   0 0.31171 0.78139   4
   8  -1   0 1.51843 1.04995   4
  -8  -1   0 1.42048 1.07702   1
   8  -1   0 5.17517 1.99571   2
   8   1   0 3.43624 1.82873   2
   8   1   0 3.76375 1.61838   4
  -8   1   0 2.38688 1.32133   1
  -9  -1   0 0.87179 1.08215   1
   9  -1   0 1.75467 1.45644   2
   9   1   0 0.06842 1.26456   4
   9   1   0 1.39869 1.77206   2
  10  -1   0 15.1740  3.5215   2
 -10  -1   0 11.0914  2.7301   1
  10   1   0 15.6349  3.8034   2
  10   1   0 12.2422  3.0696   4
   0  -2   0 230.143   5.351   3
   0   2   0 222.040   5.035   1
   1  -2   0 15.9092  1.3991   2
   1  -2   0 14.3244  1.3311   3
   1   2   0 13.9168  1.2698   1
  -1   2   0 13.0959  1.2673   3
  -1   2   0 16.4968  1.1684   1
  -2  -2   0 85.6643  2.7583   5
  -2  -2   0 87.9795  3.6820   1
   2  -2   0 87.3705  3.6919   3
   2  -2   0 87.7077  2.4152   4
   2  -2   0 77.2715  3.4296   2
   2   2   0 86.9271  3.3741   4
  -2   2   0 83.4209  2.8099   1
  -2   2   0 87.4729  3.7120   3
   2   2   0 85.1534  3.4487   1
   2   2   0 89.6299  3.5865   2
  -3  -2   0 41.6998  1.9715   5
   3  -2   0 46.2730  2.9162   3
   3  -2   0 41.8433  1.9279   4
  -3  -2   0 41.2947  2.7325   1
   3  -2   0 36.7142  2.5272   2
   3   2   0 40.2489  2.5923   2
  -3   2   0 41.6242  2.1327   1
   3   2   0 39.5891  2.5367   1
   3   2   0 41.0456  1.8907   5
   3   2   0 38.1853  2.4838   4
  -4  -2   0 292.991   8.397   1
   4  -2   0 302.967   6.571   4
   4  -2   0 285.237   8.233   2
   4  -2   0 292.118   8.649   3
   4   2   0 316.121   6.628   5
  -4   2   0 299.373   6.996   1
   4   2   0 302.028   8.172   2
   4   2   0 301.877   8.199   1
   4   2   0 292.473   8.087   4
   5  -2   0 62.7073  3.9910   2
  -5  -2   0 72.5004  4.2589   1
   5  -2   0 69.6991  3.2202   4
   5   2   0 71.2552  2.8540   5
   5   2   0 68.9683  4.0917   4
  -5   2   0 68.4564  3.3524   1
   5   2   0 71.5076  4.1692   2
   6  -2   0 97.4322  5.5147   2
  -6  -2   0 96.7965  5.3986   1
   6  -2   0 98.0229  4.3755   4
  -6   2   0 104.829   4.631   1
   6   2   0 103.966   5.460   4
   6   2   0 106.131   5.504   2
   7  -2   0 35.4286  3.5901   2
  -7  -2   0 37.0501  3.6352   1
   7  -2   0 29.8622  2.6966   4
  -7   2   0 27.8431  2.7506   1
   7   2   0 31.5099  4.0527   2
   7   2   0 36.3816  4.1907   4
   8  -2   0 14.8157  3.0906   2
  -8  -2   0 22.0263  3.4819   1
   8   2   0 21.7448  3.5218   4
   8   2   0 17.1365  3.2775   2
  -9  -2   0 2.57219 1.34187   1
   9  -2   0 0.48804 1.44674   2
   9   2   0 1.64600 1.76746   2
   9   2   0 0.26712 1.33488   4
 -10  -2   0 19.3291  3.6668   1
   0  -3   0 -0.1235  0.4179   3
   0   3   0 -0.1687  0.2522   1
   1  -3   0 0.34895 0.45057   2
   1  -3   0 -0.0672  0.3647   3
  -1   3   0 0.60154 0.43848   1
   1   3   0 2.14195 0.70607   1
  -2  -3   0 139.930   4.537   5
  -2  -3   0 136.755   5.253   1
   2  -3   0 140.548   5.330   2
   2  -3   0 137.409   5.246   3
  -2   3   0 139.528   4.316   1
   2   3   0 140.130   5.093   1
   3  -3   0 69.4956  3.9335   2
   3  -3   0 70.3299  2.5646   4
  -3  -3   0 69.9231  2.8323   5
   3  -3   0 67.4214  3.9025   3
  -3  -3   0 67.6596  3.9834   1
   3   3   0 68.9408  3.6813   4
   3   3   0 69.4039  3.7922   2
   3   3   0 64.6367  3.6592   1
  -3   3   0 68.8054  3.0687   1
   4  -3   0 116.381   5.555   2
   4  -3   0 132.486   5.978   3
   4  -3   0 143.687   4.222   4
  -4  -3   0 152.661   4.420   5
  -4   3   0 145.362   4.851   1
   4   3   0 144.219   5.936   1
   4   3   0 151.594   6.148   4
   4   3   0 143.084   5.923   2
   5  -3   0 8.42059 1.33446   4
   5  -3   0 5.71605 1.81978   3
  -5  -3   0 7.33949 1.84393   1
   5  -3   0 5.89788 1.62602   2
   5   3   0 5.85076 1.59090   1
   5   3   0 6.30689 1.69009   4
   5   3   0 3.26315 1.42484   2
  -5   3   0 5.24283 1.29019   1
  -6  -3   0 29.5802  3.8245   1
   6  -3   0 32.3216  4.0024   2
   6   3   0 27.9350  3.6619   4
   6   3   0 29.5861  3.8358   2
  -7  -3   0 31.5919  4.1799   1
   7  -3   0 27.3832  3.9664   2
   7   3   0 32.4660  4.3370   2
   7   3   0 25.1211  3.7518   4
   8  -3   0 2.97066 1.55433   2
  -8  -3   0 2.72652 1.83203   1
   8   3   0 3.71611 2.01045   2
   8   3   0 1.84736 1.55437   4
   9  -3   0 1.55237 1.49878   2
  -9  -3   0 4.00424 1.78061   1
   9   3   0 2.59780 1.85666   4
   0  -4   0 478.092  11.113   3
   0   4   0 482.574  10.579   1
   1  -4   0 355.785   9.510   3
  -1  -4   0 360.559   9.166   3
   1  -4   0 363.832   9.843   2
   1   4   0 358.251   9.184   1
  -1   4   0 357.704   8.565   1
  -2  -4   0 53.8626  3.7067   1
   2  -4   0 48.7246  3.4799   3
  -2  -4   0 47.5628  3.0900   5
   2  -4   0 45.4437  3.4056   2
  -2   4   0 43.2488  2.7221   1
   2   4   0 51.1810  3.3684   1
   3  -4   0 751.514  16.598   2
   3  -4   0 750.213  11.688   4
  -3  -4   0 746.508  14.358   5
   3  -4   0 706.803  16.084   3
  -3  -4   0 735.378  16.281   1
   3   4   0 728.290  15.706   1
  -3   4   0 741.980  13.765   1
   4  -4   0 314.145  10.311   2
  -4  -4   0 325.964  10.449   1
   4   4   0 326.282  10.095   2
  -4   4   0 326.986   8.334   1
   4   4   0 322.079  10.033   1
   5  -4   0 40.9144  3.9110   3
  -5  -4   0 50.3599  4.1988   1
   5   4   0 43.1060  3.7374   1
   5   4   0 45.7871  3.8783   2
   5   4   0 47.4624  3.9132   4
   6  -4   0 206.452   9.152   2
  -6  -4   0 201.819   8.958   1
   6   4   0 215.430   8.912   2
   6   4   0 220.948   9.206   4
  -7  -4   0 104.796   6.636   1
   7  -4   0 114.793   7.091   2
   7   4   0 107.052   6.681   2
   7   4   0 107.457   6.848   4
  -8  -4   0 1.28242 1.39728   1
   8  -4   0 0.11471 0.93190   2
   8   4   0 1.48162 1.45992   4
   9  -4   0 49.3623  6.2085   2
  -9  -4   0 53.8858  6.4373   1
   0  -5   0 0.82280 0.78898   2
   0  -5   0 -0.5906  0.7778   3
   0   5   0 -0.0509  0.6101   1
   1  -5   0 110.479   5.671   2
   1  -5   0 99.8591  5.2915   3
  -1  -5   0 106.573   5.195   3
  -1   5   0 104.005   4.789   1
   1   5   0 106.165   5.165   1
  -2  -5   0 62.4262  4.2023   5
   2  -5   0 68.5183  4.4865   3
  -2  -5   0 71.7495  4.6167   1
  -2  -5   0 69.0541  4.1083   3
   2  -5   0 70.4600  4.7157   2
  -2   5   0 65.5183  3.7025   1
   2   5   0 67.3577  4.3284   1
   3  -5   0 10.0056  2.2023   2
  -3  -5   0 13.2583  2.5966   1
   3  -5   0 9.81603 2.24092   3
  -3   5   0 8.23634 1.65586   1
   3   5   0 9.58368 2.19856   1
   4  -5   0 61.2301  5.0260   2
  -4  -5   0 59.2781  4.6933   1
   4  -5   0 64.1141  4.8973   3
   4   5   0 63.9763  4.6520   1
  -5  -5   0 73.4358  5.4660   1
   5  -5   0 71.4369  5.5607   2
   5   5   0 72.5630  5.1908   1
   6  -5   0 1.06243 1.02026   2
  -6  -5   0 3.94471 1.88458   1
   6   5   0 5.65652 1.79480   1
   7  -5   0 109.690   7.270   2
  -7  -5   0 109.238   7.241   1
   8  -5   0 4.74124 2.13245   2
  -8  -5   0 1.84517 1.28835   1
   0  -6   0 59.5851  4.5625   2
   0  -6   0 50.1934  3.9973   3
   0   6   0 55.8939  4.0535   1
  -1  -6   0 7.81825 2.04007   1
  -1  -6   0 8.77146 2.08855   3
   1  -6   0 8.87633 2.23075   3
   1  -6   0 11.1834  2.5260   2
   1   6   0 13.3352  2.3955   1
  -1   6   0 10.7667  2.0769   1
  -2  -6   0 16.8555  3.0546   1
   2  -6   0 21.7234  3.4010   3
   2  -6   0 20.6702  3.2548   2
   2   6   0 23.7763  3.3238   1
   3  -6   0 55.1656  4.8613   2
   3  -6   0 54.6092  4.8576   3
  -3  -6   0 55.4212  4.7769   1
   3   6   0 68.4824  4.8816   1
   4  -6   0 -0.4613  1.1675   2
  -4  -6   0 -0.4237  0.9146   1
   4   6   0 -0.4314  1.1528   1
  -5  -6   0 74.6916  5.9176   1
   5  -6   0 80.7467  6.0645   2
   5   6   0 68.7325  5.4553   1
  -6  -6   0 3.18948 2.02324   1
   6  -6   0 4.25387 1.79323   2
   6   6   0 0.90187 1.05752   1
  -7  -6   0 -0.9203  1.2898   1
   7  -6   0 1.58653 2.15742   2
   0  -7   0 0.48056 1.10268   1
   0  -7   0 1.13518 1.11762   2
   0   7   0 -2.2168  0.8368   1
  -1  -7   0 287.328  11.006   2
  -1  -7   0 262.292  10.344   1
   1  -7   0 284.828  10.821   3
   1  -7   0 280.977  11.131   2
   1   7   0 275.711  10.120   1
  -2  -7   0 184.641   9.022   1
   2  -7   0 204.877   9.701   2
   2   7   0 191.956   8.672   1
   3  -7   0 17.6404  3.5612   2
  -3  -7   0 19.5274  3.7625   1
   3   7   0 15.9626  3.0141   1
   4  -7   0 33.6454  4.8569   2
  -4  -7   0 26.7535  4.4583   1
   4   7   0 21.6572  3.7304   1
  -5  -7   0 98.4225  7.2468   1
   5  -7   0 95.8022  7.2219   2
   5   7   0 96.3315  6.8597   1
   0  -8   0 17.0157  3.8890   2
   1  -8   0 33.2128  4.6582   2
  -1  -8   0 34.1793  4.7253   2
  -2  -8   0 5.88723 2.32630   1
   2  -8   0 3.62905 2.00062   2
   2   8   0 5.59479 2.15449   1
  -3  -8   0 14.8168  3.5751   1
   3  -8   0 16.6230  3.7351   2
   3   8   0 16.2866  3.2836   1
  10   0  -1 -0.5021  1.5332   2
  10   0  -1 0.60377 1.23190   4
   9   0  -1 0.44238 1.02333   4
  -9   0   1 0.12259 1.09899   1
   9   0  -1 -0.3387  1.3935   2
   8   0  -1 1.03960 0.91017   4
  -8   0   1 -0.0961  1.0139   1
   8   0  -1 0.01765 1.00582   2
   7   0  -1 0.47209 0.83275   4
   7   0  -1 1.13599 1.16317   2
  -7   0   1 1.92151 1.04013   1
   6   0  -1 -0.1168  0.3786   4
  -6   0   1 -0.0657  0.8222   1
   6   0  -1 -0.5646  0.8644   2
   5   0  -1 0.53140 0.88224   2
  -5   0   1 0.33992 0.64706   1
   5   0  -1 0.12877 0.33172   4
   4   0  -1 -0.5871  0.3774   2
   4   0  -1 -0.5599  0.4542   4
  -4   0   1 -0.1193  0.4847   1
   3   0  -1 0.28613 0.40158   2
  -3   0   1 0.58209 0.47621   3
  -3   0   1 0.16386 0.34898   1
   3   0  -1 0.36649 0.33447   4
  -2   0   1 -0.1140  0.4544   3
   2   0  -1 -0.4707  0.2540   4
   2   0  -1 -1.1512  0.2464   2
  -2   0   1 -0.8920  0.2069   1
  -1   0   1 -2.7709  0.2538   3
   1   0  -1 -3.3252  0.1668   2
   1   0  -1 -3.1758  0.1807   1
  -1   0   1 -3.2469  0.1725   1
   1   0  -1 -3.2264  0.1984   3
   1   0  -1 -2.9881  0.1939   4
   0   0  -1 -0.8252  0.0246   5
   0   0   1 -0.8221  0.0229   5
   1   0   1 -12.718   0.326   2
   1   0   1 -12.220   0.355   4
  -1   0  -1 -12.880   0.325   1
   2   0   1 -1.2267  0.2441   4
   2   0   1 -0.3441  0.3465   2
  -2   0  -1 -0.1974  0.4505   1
  -3   0  -1 -0.1007  0.4200   1
   3   0   1 0.62227 0.50092   2
   3   0   1 -0.8444  0.2116   4
   4   0   1 -0.7284  0.2347   4
  -4   0  -1 0.48778 0.61864   1
   4   0   1 -0.4056  0.4814   2
   5   0   1 0.52584 0.83747   2
   5   0   1 -0.0901  0.4193   4
  -5   0  -1 1.00809 0.76898   1
   6   0   1 0.58139 0.92405   2
  -6   0  -1 0.57883 0.82125   1
   7   0   1 0.97881 1.07674   2
   7   0   1 0.07546 0.67322   4
  -7   0  -1 0.75965 0.67092   1
  -8   0  -1 -0.0541  0.6876   1
   8   0   1 0.89532 1.34161   2
   8   0   1 0.37285 0.91293   4
   9   0   1 0.39062 1.41602   2
  -9   0  -1 0.95913 1.29130   1
   9   0   1 -0.4678  1.0421   4
  10   0   1 -0.7786  1.3971   2
 -10  -1   1 4.26382 2.25088   1
  10  -1  -1 5.05379 2.36992   2
  10   1  -1 4.64910 2.09172   4
  10   1  -1 4.77151 2.60565   2
   9  -1  -1 -0.2312  1.4138   2
   9  -1  -1 1.17202 0.94378   4
  -9  -1   1 0.99987 1.68537   1
   9   1  -1 0.28157 1.56690   2
   9   1  -1 0.43382 1.29999   4
  -8  -1   1 38.9180  3.7237   1
   8  -1  -1 42.0971  3.6031   4
   8  -1  -1 37.5133  4.8483   2
   8   1  -1 27.4896  3.6937   4
  -8   1   1 37.8116  3.4278   1
   8   1  -1 33.8842  4.4965   2
   7  -1  -1 51.5074  3.6531   4
   7  -1  -1 44.8370  4.0232   2
  -7  -1   1 51.0820  3.9441   1
  -7   1   1 56.8899  3.7258   1
   7   1  -1 48.7066  4.0500   2
   7   1  -1 51.4374  3.8563   4
   6  -1  -1 5.67368 1.66878   2
   6  -1  -1 4.26457 1.38159   4
  -6  -1   1 5.98770 1.60909   1
   6   1  -1 8.58436 1.77277   4
  -6   1   1 7.64147 1.55416   1
   6   1  -1 6.74224 1.82797   2
   5  -1  -1 43.8213  2.7950   4
  -5  -1   1 45.9860  3.1604   1
   5  -1  -1 46.1677  3.2532   2
   5   1  -1 41.7735  2.8965   4
   5   1  -1 45.6910  2.5497   5
   5   1  -1 42.8012  3.2177   2
  -5   1   1 47.0457  2.7885   1
   4  -1  -1 69.4058  3.6041   2
  -4  -1   1 71.8257  3.5559   1
   4  -1  -1 75.4328  3.1155   4
  -4   1   1 75.6504  3.0721   1
   4   1  -1 75.5011  3.6559   2
   4   1  -1 72.6315  3.4887   4
   4   1  -1 72.2554  2.7615   5
  -3  -1   1 932.464  15.268   1
   3  -1  -1 900.742  15.763   3
   3  -1  -1 946.219  13.699   4
   3  -1  -1 945.088  15.420   2
   3   1  -1 914.865  14.814   1
   3   1  -1 938.773  14.796   4
   3   1  -1 894.141  15.012   2
   3   1  -1 913.187  14.322   5
  -3   1   1 925.014  13.626   1
  -2  -1   1 1161.02   17.09   1
   2  -1  -1 1162.09   17.57   3
   2  -1  -1 1163.74   15.24   4
   2   1  -1 1140.44   16.84   2
   2   1  -1 1170.11   16.49   5
  -2   1   1 1141.29   15.28   1
   2   1  -1 1147.34   16.71   1
   2   1  -1 1158.91   16.28   4
  -1  -1   1 503.894   7.704   5
   1  -1  -1 505.850   8.518   3
   1  -1  -1 517.221   8.203   2
  -1   1   1 480.484   8.411   3
   1   1  -1 510.885   7.727   4
   1   1  -1 510.175   8.193   1
   1   1  -1 504.674   8.286   2
  -1   1   1 502.222   6.945   1
   0  -1   1 0.65798 0.32617   3
   0   1  -1 0.27291 0.26704   4
   0   1  -1 -0.1818  0.2658   3
   0   1  -1 0.71699 0.38701   1
   0   1   1 0.64016 0.32927   1
   1  -1   1 393.369   5.085   4
  -1  -1  -1 399.612   6.883   5
   1  -1   1 388.212   6.842   3
  -1  -1  -1 388.296   6.759   1
   1  -1   1 391.423   6.894   2
   1   1   1 400.883   6.961   5
   1   1   1 390.563   6.570   1
   1   1   1 388.806   6.324   2
   1   1   1 391.378   6.463   4
  -1   1  -1 390.097   6.305   1
  -1   1  -1 385.662   6.845   3
   2  -1   1 122.668   3.695   2
  -2  -1  -1 124.010   3.775   1
  -2  -1  -1 128.210   3.393   5
   2  -1   1 125.023   3.888   3
   2  -1   1 127.591   2.768   4
  -2   1  -1 120.945   3.224   1
  -2   1  -1 131.358   3.965   3
   2   1   1 123.012   3.385   2
   2   1   1 127.263   3.283   5
   2   1   1 125.646   3.588   4
  -3  -1  -1 0.46855 0.53593   1
   3  -1   1 0.14380 0.30580   4
   3  -1   1 -0.2914  0.3446   2
   3   1   1 -0.1521  0.5345   2
  -3   1  -1 0.57280 0.46060   1
   3   1   1 0.57648 0.43742   5
   3   1   1 -0.2072  0.4480   4
   4  -1   1 593.228  10.314   4
  -4  -1  -1 587.798  11.904   1
   4  -1   1 571.265  11.853   2
   4   1   1 557.054  11.256   4
   4   1   1 569.662  11.319   5
  -4   1  -1 583.437  10.938   1
   4   1   1 599.163  11.575   2
   5  -1   1 172.272   6.419   2
   5  -1   1 174.853   5.447   4
  -5  -1  -1 175.360   6.300   1
   5   1   1 169.732   5.614   5
   5   1   1 165.299   6.036   2
  -5   1  -1 172.613   5.716   1
   5   1   1 171.894   6.068   4
   6  -1   1 60.7328  3.4788   4
  -6  -1  -1 61.2831  4.0210   1
   6  -1   1 62.5714  4.1702   2
   6   1   1 73.1126  3.8429   5
  -6   1  -1 62.7629  3.7261   1
   6   1   1 69.0250  4.2597   2
   6   1   1 64.0603  4.0490   4
  -7  -1  -1 38.7566  3.4799   1
   7  -1   1 37.2492  3.0178   4
   7  -1   1 33.5888  4.0538   2
  -7   1  -1 33.1958  2.9392   1
   7   1   1 34.3835  3.2979   4
   7   1   1 37.5338  3.5106   2
   8  -1   1 13.1698  2.2884   4
   8  -1   1 11.4715  2.6848   2
  -8  -1  -1 10.1802  2.2948   1
   8   1   1 11.7162  2.7002   2
  -8   1  -1 15.6637  2.7757   1
   8   1   1 15.7493  2.9262   4
  -9  -1  -1 36.0405  4.4260   1
   9  -1   1 45.3018  5.5920   2
   9   1   1 33.0832  4.4030   4
   9   1   1 34.9801  4.8795   2
  10  -1   1 4.37091 2.34897   2
 -10  -1  -1 7.36154 2.48411   1
  10   1   1 7.47860 3.00265   2
  10   1   1 7.84118 2.59125   4
 -10  -2   1 -1.5250  1.6470   1
  10   2  -1 1.18927 1.78897   4
   9  -2  -1 -0.6832  1.1070   2
  -9  -2   1 0.08653 0.97769   1
   9   2  -1 0.46545 1.42973   4
   9   2  -1 1.74207 1.93804   2
  -8  -2   1 32.4943  4.2617   1
   8  -2  -1 33.1316  4.4319   2
   8   2  -1 35.3335  4.4688   4
   8   2  -1 35.9163  4.7572   2
   7  -2  -1 47.5052  4.1776   2
  -7  -2   1 50.6994  4.1731   1
   7  -2  -1 44.7807  3.2825   4
   7   2  -1 41.0638  3.9891   2
   7   2  -1 43.6517  3.8687   4
   6  -2  -1 107.658   4.675   4
  -6  -2   1 113.589   5.803   1
   6  -2  -1 108.343   5.794   2
   6   2  -1 104.687   5.602   2
  -6   2   1 111.118   4.637   1
   6   2  -1 111.724   5.747   4
   5  -2  -1 22.2873  1.9112   4
   5  -2  -1 19.8281  2.6711   2
  -5  -2   1 28.8129  2.7351   1
   5   2  -1 23.6989  2.8160   4
  -5   2   1 25.3824  2.0206   1
   5   2  -1 25.0549  1.5368   5
   5   2  -1 25.1176  3.0471   2
   4  -2  -1 29.9578  2.6835   3
   4  -2  -1 30.4690  1.9972   4
  -4  -2   1 29.4532  2.5972   1
   4  -2  -1 35.4492  2.7127   2
   4   2  -1 31.5906  1.5482   5
   4   2  -1 28.9223  2.5940   2
   4   2  -1 29.9842  2.5731   1
   4   2  -1 30.0736  2.4621   4
  -4   2   1 28.8292  1.9074   1
   3  -2  -1 98.8645  4.3152   3
  -3  -2   1 99.3884  4.2866   1
  -3  -2   1 100.242   2.822   5
   3  -2  -1 102.100   3.241   4
   3   2  -1 99.9513  4.2340   2
  -3   2   1 104.124   3.273   1
   3   2  -1 103.479   4.144   1
   3   2  -1 97.2652  4.0214   4
   2  -2  -1 541.670  10.690   2
  -2  -2   1 581.428   9.573   5
   2  -2  -1 562.670  11.153   3
   2  -2  -1 566.416   8.644   4
   2   2  -1 557.252  10.143   4
   2   2  -1 567.779  10.897   2
  -2   2   1 568.119   9.034   1
   2   2  -1 575.158  10.734   1
  -2   2   1 557.417  11.175   3
   1  -2  -1 1.10424 0.68267   3
   1  -2  -1 3.08783 0.86096   2
   1   2  -1 2.09509 0.75769   1
  -1   2   1 2.32153 0.81328   3
   1   2  -1 2.72805 0.75207   4
  -1   2   1 2.67295 0.65122   1
   0  -2   1 242.379   5.348   3
   0  -2  -1 241.691   5.763   3
   0   2   1 241.150   5.122   1
   0   2  -1 258.789   5.605   1
  -1  -2  -1 1672.14   23.49   1
   1  -2   1 1659.35   24.05   3
  -1  -2  -1 1710.96   25.99   5
   1  -2   1 1700.78   24.17   2
  -1   2  -1 1658.95   24.16   3
  -1   2  -1 1707.59   22.90   1
   1   2   1 1688.72   23.23   1
   2  -2   1 19.3229  1.7983   3
   2  -2   1 17.6641  1.0613   4
  -2  -2  -1 17.5197  1.7885   1
  -2  -2  -1 20.4496  1.3579   5
   2   2   1 16.6705  1.5073   1
   2   2   1 19.6342  1.5929   4
   2   2   1 19.1288  1.4140   5
   2   2   1 20.0423  1.7450   2
  -2   2  -1 18.5440  1.7950   3
  -2   2  -1 17.8664  1.3812   1
   3  -2   1 94.8718  4.0793   2
   3  -2   1 91.2969  2.7227   4
  -3  -2  -1 90.7976  3.2160   5
   3  -2   1 93.6250  4.1586   3
  -3  -2  -1 89.4442  4.0192   1
  -3   2  -1 91.3134  3.3733   1
   3   2   1 92.5600  3.9397   4
   3   2   1 93.1376  3.2261   5
   3   2   1 94.6667  3.8271   2
   3   2   1 86.1253  3.7867   1
   4  -2   1 913.364  13.573   4
   4  -2   1 872.643  16.601   2
   4  -2   1 887.450  17.369   3
  -4  -2  -1 879.042  16.702   1
   4   2   1 860.402  16.086   4
  -4   2  -1 897.638  15.030   1
   4   2   1 884.998  16.379   1
   4   2   1 886.304  16.038   2
   4   2   1 911.182  15.410   5
  -5  -2  -1 3.44449 1.26482   1
   5  -2   1 4.36027 1.28238   2
   5  -2   1 5.60628 1.16591   4
   5   2   1 3.55785 1.19394   4
  -5   2  -1 4.99052 1.20866   1
   5   2   1 5.61166 1.06831   5
   5   2   1 4.59528 1.33521   2
   6  -2   1 372.045   8.853   4
   6  -2   1 363.306  10.949   2
  -6  -2  -1 363.883  10.807   1
  -6   2  -1 350.988   9.310   1
   6   2   1 361.754  10.698   4
   6   2   1 356.337  10.434   2
  -7  -2  -1 11.6950  2.5210   1
   7  -2   1 10.5704  2.4949   2
  -7   2  -1 10.5601  2.0648   1
   7   2   1 8.61559 2.15827   4
   7   2   1 11.9965  2.5029   2
  -8  -2  -1 13.1165  2.8140   1
   8  -2   1 8.86750 2.35368   2
   8   2   1 7.35591 2.22801   2
   8   2   1 7.00026 2.15430   4
   9  -2   1 4.08619 2.09459   2
  -9  -2  -1 2.74549 1.64690   1
   9   2   1 2.33541 1.97605   2
   9   2   1 1.74463 1.69635   4
 -10  -2  -1 56.9943  5.2916   1
   9  -3  -1 53.4909  5.3019   2
  -9  -3   1 50.7110  4.9429   1
   9   3  -1 49.4933  5.9171   4
   9   3  -1 56.3049  5.5596   2
   8  -3  -1 32.4547  4.5738   2
  -8  -3   1 35.9706  4.7236   1
   8   3  -1 34.8470  4.8181   2
   8   3  -1 28.9414  4.1764   4
  -7  -3   1 297.803  10.892   1
   7  -3  -1 275.526  10.753   2
   7   3  -1 285.272  10.673   4
   7   3  -1 281.892  10.707   2
   6  -3  -1 78.1081  5.1636   2
  -6  -3   1 78.5284  5.1562   1
   6   3  -1 83.6535  5.3269   2
   6   3  -1 87.2327  5.3196   4
   5  -3  -1 17.1511  2.8269   3
   5  -3  -1 18.9802  2.9030   2
  -5  -3   1 20.2478  2.8855   1
   5  -3  -1 20.4509  1.7256   4
  -5   3   1 22.9225  2.0245   1
   5   3  -1 23.9471  3.1371   4
   5   3  -1 22.4797  3.0246   1
   5   3  -1 16.3446  2.7122   2
   4  -3  -1 54.7848  3.8418   3
  -4  -3   1 59.6885  2.3985   5
   4  -3  -1 59.3985  2.8029   4
  -4  -3   1 60.2360  3.9567   1
   4  -3  -1 40.0144  3.2202   2
   4   3  -1 58.6261  3.7216   4
   4   3  -1 59.5088  3.8941   2
  -4   3   1 59.1580  2.8926   1
   4   3  -1 57.3108  3.7562   1
   3  -3  -1 0.54314 0.60334   2
  -3  -3   1 1.03659 0.51194   5
   3  -3  -1 1.54219 0.60149   4
   3  -3  -1 2.42239 1.04861   3
  -3  -3   1 2.41037 0.94842   1
   3   3  -1 1.35744 0.76794   1
   3   3  -1 2.15629 0.87649   4
  -3   3   1 1.35279 0.55160   1
   3   3  -1 1.79108 0.95953   2
   2  -3  -1 55.5780  3.3406   3
  -2  -3   1 56.2232  3.2939   1
  -2  -3   1 57.9624  2.7566   5
   2  -3  -1 58.2558  3.3611   2
   2   3  -1 52.0581  2.8933   4
  -2   3   1 56.8096  2.5526   1
   2   3  -1 57.6483  3.2176   1
   1  -3  -1 1.55103 0.69592   2
   1  -3  -1 1.31117 0.66511   3
  -1  -3   1 1.54315 0.61251   3
  -1   3   1 1.16472 0.50931   1
   1   3  -1 2.39908 0.77371   1
   0  -3  -1 6.20732 1.21785   3
   0  -3   1 5.97797 1.16837   3
   0   3  -1 5.11909 1.04641   1
   0   3   1 6.26223 1.09647   1
   1  -3   1 11.1507  1.6038   3
  -1  -3  -1 12.7721  1.4463   5
   1  -3   1 10.9505  1.7184   2
  -1   3  -1 11.6848  1.5439   1
   1   3   1 11.8837  1.5966   1
  -2  -3  -1 4.24401 1.10408   1
  -2  -3  -1 5.07818 1.07294   5
   2  -3   1 3.10498 1.03554   2
   2  -3   1 3.54345 1.05999   3
  -2   3  -1 3.21290 0.83637   1
   2   3   1 4.27324 1.06627   1
  -3  -3  -1 3.04979 1.23135   1
  -3  -3  -1 4.04899 0.84270   5
   3  -3   1 2.19643 1.02124   3
   3  -3   1 3.65536 0.73570   4
   3   3   1 3.85276 1.17517   4
   3   3   1 3.39743 1.03511   2
  -3   3  -1 3.44375 0.90007   1
   3   3   1 3.29219 1.03906   1
   4  -3   1 20.8793  2.8183   2
   4  -3   1 23.4230  2.9424   3
   4  -3   1 21.2326  1.4866   4
  -4  -3  -1 18.6045  2.5505   1
  -4  -3  -1 23.8183  1.7512   5
   4   3   1 23.1098  2.8898   4
   4   3   1 23.8903  2.8842   2
  -4   3  -1 22.3576  1.9522   1
   4   3   1 22.2958  2.7464   1
   5  -3   1 2.51700 1.39524   3
  -5  -3  -1 3.15100 1.33749   1
   5  -3   1 1.30338 0.61043   4
   5  -3   1 3.57033 1.32165   2
   5   3   1 3.29105 1.39700   2
   5   3   1 2.22751 1.08982   4
  -5   3  -1 4.09275 1.23822   1
  -6  -3  -1 5.21786 1.62790   1
   6  -3   1 0.87349 0.94823   2
   6   3   1 1.01315 1.16235   2
  -6   3  -1 2.31370 1.06017   1
   6   3   1 0.96599 1.11103   4
  -7  -3  -1 2.31686 1.41913   1
   7  -3   1 4.20484 1.68719   2
   7   3   1 4.07775 1.91249   2
   7   3   1 0.94831 1.28155   4
  -8  -3  -1 125.300   7.344   1
   8  -3   1 114.497   7.278   2
   8   3   1 118.835   7.131   2
   8   3   1 123.398   7.280   4
   9  -3   1 70.4918  6.0067   2
  -9  -3  -1 77.7996  6.1077   1
   9   3   1 73.5143  6.1755   4
  -9  -4   1 47.5310  6.1034   1
   9  -4  -1 49.0816  6.2945   2
   9   4  -1 53.4713  6.5270   4
   8  -4  -1 0.59151 1.12754   2
  -8  -4   1 0.23461 1.43089   1
   8   4  -1 0.20447 1.26778   4
   8   4  -1 -0.4232  1.2851   2
   7  -4  -1 1.26506 1.30295   2
  -7  -4   1 3.71430 1.40035   1
   7   4  -1 1.40834 1.37196   2
   7   4  -1 2.99401 1.53670   4
  -6  -4   1 101.053   6.294   1
   6  -4  -1 109.817   6.515   2
   6   4  -1 104.644   6.224   1
   6   4  -1 108.537   6.292   4
   6   4  -1 119.237   6.675   2
   5  -4  -1 19.2352  3.0585   2
  -5  -4   1 15.2816  2.8253   1
   5  -4  -1 14.2955  2.7546   3
   5   4  -1 17.2610  3.0363   2
   5   4  -1 14.2195  2.5848   1
   5   4  -1 19.9523  2.9964   4
  -4  -4   1 232.420   8.766   1
   4  -4  -1 232.846   8.655   2
   4  -4  -1 212.970   8.383   3
   4   4  -1 233.479   8.472   2
   4   4  -1 230.860   8.244   4
   4   4  -1 234.237   8.421   1
   3  -4  -1 11.0929  2.2023   3
  -3  -4   1 10.3606  1.5197   5
   3  -4  -1 10.5160  2.0559   2
   3  -4  -1 15.4849  1.4606   4
  -3  -4   1 11.0373  2.2523   1
  -3   4   1 10.0454  1.5268   1
   3   4  -1 10.2174  1.9784   1
  -2  -4   1 0.79575 0.66517   5
   2  -4  -1 0.26225 0.69023   3
   2  -4  -1 -0.1599  0.4484   2
  -2   4   1 0.25180 0.46722   1
   2   4  -1 0.49664 0.61112   1
   1  -4  -1 4.64202 1.30689   3
  -1  -4   1 6.19861 1.36903   3
   1  -4  -1 6.20050 1.54628   2
   1   4  -1 5.76195 1.34822   1
  -1   4   1 4.00153 1.03446   1
   0  -4   1 2.68209 0.88592   3
   0  -4  -1 3.02197 1.00010   3
   0  -4  -1 2.51213 1.00899   2
   0   4   1 4.47719 1.11721   1
   0   4  -1 3.43087 1.06458   1
  -1  -4  -1 0.17009 0.84294   5
  -1  -4  -1 1.18852 0.74292   3
   1  -4   1 1.65902 0.89015   3
   1  -4   1 2.43040 1.00996   2
   1   4   1 0.55153 0.54675   1
  -1   4  -1 0.49159 0.55414   1
  -2  -4  -1 3.97792 1.14205   5
  -2  -4  -1 5.07398 1.41315   1
   2  -4   1 3.59714 1.21852   3
   2  -4   1 3.94801 1.30825   2
   2   4   1 3.96478 1.16350   1
  -2   4  -1 4.51029 1.11853   1
  -3  -4  -1 12.4880  1.3373   5
   3  -4   1 13.1893  1.2278   4
   3  -4   1 7.79804 1.96334   2
  -3  -4  -1 9.93795 2.02471   1
   3  -4   1 9.46725 1.96739   3
  -3   4  -1 12.1485  1.8359   1
   3   4   1 8.50031 1.78139   1
   4  -4   1 0.15064 0.52422   2
  -4  -4  -1 1.08694 1.03605   1
   4  -4   1 0.75864 1.10376   3
  -4   4  -1 0.15110 0.63747   1
   4   4   1 0.39942 0.55315   1
   4   4   1 0.32528 0.90970   2
   5  -4   1 7.36621 2.04529   2
  -5  -4  -1 10.0904  2.3717   1
   5  -4   1 8.74326 2.18099   3
   5   4   1 8.22722 2.08562   2
   5   4   1 8.52924 2.04527   1
   6  -4   1 57.9874  4.7850   2
  -6  -4  -1 67.5412  5.1671   1
   6   4   1 65.0745  4.8377   2
   7  -4   1 0.29610 1.05788   2
  -7  -4  -1 -0.7470  0.8052   1
   7   4   1 0.53115 1.18942   2
   8  -4   1 4.32637 2.01197   2
  -8  -4  -1 3.97842 1.87631   1
   9  -4   1 18.6518  3.8984   2
  -9  -4  -1 15.6886  3.6282   1
   8  -5  -1 26.6235  4.6422   2
  -8  -5   1 31.9881  5.0782   1
  -7  -5   1 24.2376  4.0241   1
   6  -5  -1 20.0233  3.8022   2
  -6  -5   1 17.5242  3.4759   1
   6   5  -1 16.4326  3.0997   1
   6   5  -1 17.3000  3.2921   2
   5  -5  -1 85.4216  5.8886   2
  -5  -5   1 81.7245  5.7880   1
   5   5  -1 88.1298  5.7481   1
  -4  -5   1 66.7382  5.0050   1
   4  -5  -1 67.6279  4.8647   2
   4  -5  -1 67.0921  5.0553   3
   4   5  -1 70.1541  4.8474   1
   3  -5  -1 16.4161  2.8698   3
  -3  -5   1 15.8348  2.8171   1
   3  -5  -1 13.7365  2.7611   2
   3   5  -1 17.4281  2.7758   1
   2  -5  -1 6.75710 1.89564   3
  -2  -5   1 6.63353 1.90060   1
  -2  -5   1 7.50930 1.65547   3
   2  -5  -1 3.84052 1.54257   2
   2   5  -1 9.57405 2.05388   1
  -2   5   1 4.67905 1.26657   1
   1  -5  -1 345.365  10.433   2
  -1  -5   1 350.219   9.682   3
   1  -5  -1 347.578  10.429   3
  -1   5   1 355.225   9.107   1
   1   5  -1 337.360   9.909   1
   0  -5   1 252.300   8.800   2
   0  -5  -1 245.197   8.476   2
   0  -5  -1 253.321   8.577   3
   0  -5   1 252.223   8.153   3
   0   5  -1 256.885   8.178   1
   0   5   1 254.924   7.823   1
   1  -5   1 17.0214  2.8028   2
  -1  -5  -1 11.8794  2.1392   1
   1  -5   1 17.2153  2.5393   3
  -1  -5  -1 16.8344  2.4664   3
  -1   5  -1 16.1276  2.3302   1
   1   5   1 13.8443  2.2020   1
  -2  -5  -1 283.190   9.406   1
   2  -5   1 277.138   9.743   2
   2  -5   1 289.724   9.474   3
  -2  -5  -1 289.925   9.046   3
   2   5   1 287.016   9.146   1
  -2   5  -1 285.011   8.339   1
  -3  -5  -1 241.940   9.045   1
   3  -5   1 229.419   8.837   3
   3  -5   1 234.548   9.311   2
  -3   5  -1 254.998   7.835   1
   3   5   1 238.960   8.720   1
  -4  -5  -1 9.02257 2.24708   1
   4  -5   1 9.88089 2.46538   3
   4  -5   1 7.02108 2.10690   2
   4   5   1 5.52578 1.75215   1
  -5  -5  -1 118.558   6.905   1
   5  -5   1 118.264   7.055   3
   5  -5   1 125.460   7.211   2
   5   5   1 124.379   6.748   1
   6  -5   1 96.2270  6.4981   2
  -6  -5  -1 97.5569  6.5896   1
  -7  -5  -1 2.09477 1.61191   1
   7  -5   1 0.31657 1.12472   2
  -8  -5  -1 40.9897  5.4493   1
   8  -5   1 42.3889  5.6868   2
   7  -6  -1 3.86592 1.91175   2
  -7  -6   1 2.75124 1.91981   1
   6  -6  -1 5.71062 2.22878   2
  -6  -6   1 0.59529 1.38827   1
   6   6  -1 3.42966 1.67551   1
  -5  -6   1 33.9124  4.8376   1
   5  -6  -1 33.7654  4.7166   2
   5   6  -1 35.3046  4.6889   1
  -4  -6   1 9.20328 2.46652   1
   4  -6  -1 15.0071  3.1087   2
   4   6  -1 10.8206  2.6454   1
   3  -6  -1 83.0920  5.7430   2
   3  -6  -1 79.5056  5.8011   3
  -3  -6   1 84.4446  5.8790   1
   3   6  -1 76.9825  5.2792   1
   2  -6  -1 17.0855  3.0127   3
  -2  -6   1 11.6155  2.5286   1
   2  -6  -1 12.9906  2.6152   2
   2   6  -1 16.4217  2.7404   1
   1  -6  -1 0.71217 1.28438   2
   1  -6  -1 0.37594 1.05725   3
  -1  -6   1 0.27014 0.93747   3
  -1   6   1 -0.6279  0.6746   1
   0  -6  -1 181.914   7.760   3
   0  -6   1 174.957   7.329   3
   0  -6  -1 182.187   7.890   2
   0  -6   1 173.636   7.930   2
   0   6  -1 175.529   7.278   1
   0   6   1 176.097   6.994   1
  -1  -6  -1 1.76236 0.94695   2
  -1  -6  -1 -0.7023  0.6763   3
  -1  -6  -1 0.91659 1.05249   1
   1  -6   1 -0.9536  0.8467   3
   1  -6   1 -0.0709  0.6689   2
  -1   6  -1 0.58176 0.85172   1
   1   6   1 0.59574 0.66705   1
  -2  -6  -1 3.74375 1.38982   3
   2  -6   1 2.25107 1.20449   2
   2  -6   1 3.35757 1.54690   3
  -2  -6  -1 1.30815 1.33268   1
   2   6   1 1.40049 0.92967   1
  -2   6  -1 4.12893 1.44911   1
   3  -6   1 16.2634  3.3077   2
  -3  -6  -1 14.0667  2.9312   1
   3  -6   1 15.6826  3.1733   3
   3   6   1 13.9146  2.6377   1
  -4  -6  -1 -0.1733  1.0916   1
   4  -6   1 0.26188 0.63332   2
   4   6   1 1.74367 1.28630   1
   5  -6   1 11.8171  2.9964   2
  -5  -6  -1 15.5220  3.2894   1
   5   6   1 15.8123  3.2674   1
  -6  -6  -1 1.79975 1.55089   1
   6  -6   1 6.76249 2.98256   2
  -7  -6  -1 39.9253  5.4880   1
  -5  -7   1 0.74840 1.60284   1
   5  -7  -1 3.00668 1.69755   2
   5   7  -1 3.37226 1.88823   1
   4  -7  -1 43.8481  5.3764   2
  -4  -7   1 46.7772  5.9635   1
   4   7  -1 44.6554  5.5032   1
  -3  -7   1 -0.6266  1.2240   1
   3  -7  -1 0.10778 1.13129   2
   3   7  -1 1.17615 0.96739   1
  -2  -7   1 0.34654 1.16978   1
   2  -7  -1 1.31214 1.48629   2
   2   7  -1 2.05146 0.94835   1
   1  -7  -1 1.57097 1.55718   2
  -1  -7   1 0.88537 1.18515   1
   1  -7  -1 -0.8222  1.2090   3
   0  -7   1 19.6021  3.6617   2
   0  -7  -1 16.7330  3.3066   2
   0  -7  -1 16.8270  3.0556   1
   0   7  -1 17.9298  2.9202   1
  -1  -7  -1 -2.4241  0.7614   2
  -1  -7  -1 0.01234 1.14046   1
   1  -7   1 1.08129 1.23402   2
   1   7   1 1.66781 0.91968   1
   2  -7   1 0.33776 0.99190   2
  -2  -7  -1 2.01135 1.49997   1
   2   7   1 5.43875 1.89457   1
  -3  -7  -1 0.39544 1.39713   1
   3  -7   1 3.97280 1.82846   2
   3   7   1 4.55232 1.72787   1
   4  -7   1 4.03496 2.17833   2
  -4  -7  -1 8.20824 2.72154   1
   4   7   1 2.12759 1.26749   1
   5  -7   1 0.56348 1.69553   2
  -5  -7  -1 0.73790 1.63074   1
   5   7   1 0.43594 1.44936   1
   3  -8  -1 11.8794  3.3797   2
  -3  -8   1 15.8377  3.7150   1
   3   8  -1 17.0693  3.5515   1
   2  -8  -1 45.9059  5.9101   2
  -2  -8   1 49.2970  4.9653   2
  -2  -8   1 55.6286  6.5306   1
   2   8  -1 47.9964  4.4638   1
   1  -8  -1 4.56106 2.06056   2
  -1  -8   1 3.20541 1.97253   1
  -1  -8   1 0.50523 1.91288   2
   0  -8  -1 41.1480  5.1528   2
   0  -8   1 41.9355  5.4460   2
   1  -8   1 2.76430 2.00235   2
  -1  -8  -1 0.80083 1.87897   2
  -2  -8  -1 10.8224  3.0554   1
   2  -8   1 14.3802  3.6489   2
   2   8   1 13.6040  3.1278   1
   3  -8   1 -0.7553  1.7350   2
  -3  -8  -1 0.90706 1.48913   1
   3   8   1 1.56451 1.30775   1
  10   0  -2 5.98440 2.34032   4
  10   0  -2 7.05353 2.75496   2
  -9   0   2 79.9844  5.2616   1
   9   0  -2 76.0481  6.0288   2
   9   0  -2 79.1202  5.4707   4
   8   0  -2 60.7951  5.0198   2
   8   0  -2 65.5028  4.7035   4
  -8   0   2 66.0507  4.5451   1
   7   0  -2 7.85768 1.87847   4
  -7   0   2 6.06824 1.64091   1
   7   0  -2 9.96165 2.31161   2
   6   0  -2 19.2803  2.5277   4
  -6   0   2 23.8114  2.8307   1
   6   0  -2 18.4878  2.9263   2
   5   0  -2 657.202  14.169   2
   5   0  -2 675.538  13.294   4
  -5   0   2 658.633  12.827   1
  -4   0   2 368.487   8.064   1
   4   0  -2 369.735   8.936   2
   4   0  -2 376.566   8.409   4
   3   0  -2 237.628   5.653   4
  -3   0   2 243.333   5.969   3
  -3   0   2 227.991   5.366   1
   3   0  -2 231.733   6.027   2
   2   0  -2 2349.73   30.86   2
  -2   0   2 2351.34   29.78   1
   2   0  -2 2436.65   31.39   3
   2   0  -2 2326.46   29.18   4
   2   0  -2 2294.85   29.45   1
  -2   0   2 2404.20   31.28   3
   1   0  -2 90.8161  2.1190   3
   1   0  -2 86.7879  1.8947   1
  -1   0   2 87.7531  2.0892   3
  -1   0   2 86.3110  1.9665   1
   0   0  -2 565.892   7.275   2
   0   0  -2 559.778   8.626   5
   1   0   2 12.4153  0.6571   2
  -1   0  -2 10.1839  0.7250   1
   1   0   2 9.47125 0.86468   5
   1   0   2 10.0912  0.6049   4
  -2   0  -2 9490.08  128.74   1
   2   0   2 9999.99  121.41   4
   2   0   2 9537.30  124.34   2
  -3   0  -2 0.92090 0.57397   1
   3   0   2 2.50104 0.80411   2
   3   0   2 1.87820 0.53868   4
   4   0   2 434.988   8.859   4
   4   0   2 441.106   9.425   2
  -4   0  -2 424.863   9.328   1
   5   0   2 1250.16   19.90   4
  -5   0  -2 1255.69   20.91   1
   5   0   2 1286.00   21.36   2
   6   0   2 150.598   6.324   2
   6   0   2 142.076   6.545   5
  -6   0  -2 145.902   5.970   1
   6   0   2 148.786   5.725   4
   7   0   2 361.869  10.318   4
  -7   0  -2 354.621  10.414   1
   7   0   2 356.426  11.050   2
  -8   0  -2 230.391   8.898   1
   8   0   2 224.918   9.334   2
   8   0   2 233.884   8.673   4
  -9   0  -2 25.4386  3.7607   1
   9   0   2 23.3910  4.0889   2
   9   0   2 18.3118  3.2359   4
  10   0   2 19.6664  4.0649   2
 -10   0  -2 25.8415  4.0218   1
  10  -1  -2 12.3867  3.4312   2
 -10  -1   2 13.8202  3.0346   1
  10   1  -2 14.8131  3.3920   4
  10   1  -2 21.4104  4.4485   2
  -9  -1   2 0.50883 1.43777   1
   9  -1  -2 1.21827 1.64947   2
   9  -1  -2 0.10268 1.07978   4
   9   1  -2 0.41318 1.26294   4
   9   1  -2 -1.5869  1.3338   2
   8  -1  -2 4.66215 1.62852   4
  -8  -1   2 6.84169 1.86014   1
   8  -1  -2 2.67537 1.52837   2
   8   1  -2 3.67378 1.51900   4
   8   1  -2 6.37678 2.19032   2
   7  -1  -2 -0.1148  0.7166   4
   7  -1  -2 0.05288 0.82592   2
  -7  -1   2 0.41738 0.78837   1
  -7   1   2 0.88851 0.90430   1
   7   1  -2 1.02416 0.77037   4
   7   1  -2 -0.6583  0.9336   2
   6  -1  -2 2.78341 1.13621   4
   6  -1  -2 3.52492 1.46798   2
  -6  -1   2 3.71653 1.31669   1
  -6   1   2 3.67250 1.20969   1
   6   1  -2 5.92971 1.50261   4
   6   1  -2 3.99238 1.58910   2
   5  -1  -2 0.50861 0.56371   4
  -5  -1   2 0.06838 0.69457   1
   5  -1  -2 1.44364 0.93610   2
  -5   1   2 1.45073 0.74133   1
   5   1  -2 1.10155 0.59521   5
   5   1  -2 1.04728 1.06064   2
   5   1  -2 0.42089 0.87959   4
   4  -1  -2 63.9095  3.4424   2
   4  -1  -2 63.3282  3.5319   3
   4  -1  -2 61.8450  2.8971   4
  -4  -1   2 66.7344  3.3974   1
   4   1  -2 61.2601  2.3601   5
   4   1  -2 65.2250  3.4931   2
   4   1  -2 64.8598  3.1913   1
   4   1  -2 62.4228  3.3422   4
  -4   1   2 64.9904  2.7285   1
   3  -1  -2 39.9602  2.3819   2
   3  -1  -2 36.7400  2.3704   3
  -3  -1   2 41.1380  2.4086   1
   3  -1  -2 46.0291  2.2245   4
   3   1  -2 40.1306  2.2883   4
   3   1  -2 44.7888  2.3885   1
  -3   1   2 40.2106  2.4805   3
   3   1  -2 42.1773  1.4896   5
   3   1  -2 40.9093  2.4292   2
  -3   1   2 43.6590  1.8680   1
  -2  -1   2 434.469   8.223   1
   2  -1  -2 432.385   7.172   4
   2  -1  -2 407.136   8.018   2
   2  -1  -2 431.650   8.474   3
   2   1  -2 428.534   7.982   1
  -2   1   2 442.236   8.532   3
  -2   1   2 424.330   6.433   1
   2   1  -2 433.038   8.257   2
   1  -1  -2 321.257   5.809   2
   1  -1  -2 320.877   6.308   3
   1   1  -2 327.907   6.267   2
   1   1  -2 315.556   5.988   1
  -1   1   2 318.795   4.411   1
   1   1  -2 324.963   5.593   4
   0  -1  -2 1122.15   14.57   2
   0  -1  -2 1140.65   17.55   5
   0  -1  -2 1134.48   14.36   1
   0  -1   2 1120.52   14.68   3
   0   1  -2 1100.80   15.19   1
   0   1   2 1113.29   14.20   1
   0   1  -2 1104.84   13.46   4
   0   1  -2 1138.49   14.75   3
   1  -1   2 83.3352  2.6707   2
   1  -1   2 81.1777  1.2462   4
  -1  -1  -2 79.7096  2.5182   1
   1  -1   2 80.3859  2.5077   3
  -1  -1  -2 80.9628  2.5378   5
  -1   1  -2 78.7735  2.5094   3
   1   1   2 79.4722  2.3487   1
   1   1   2 81.1103  2.0876   2
   1   1   2 84.9392  2.6488   5
   2  -1   2 695.339  11.483   2
  -2  -1  -2 708.867  11.997   5
  -2  -1  -2 705.755  11.481   1
   2  -1   2 686.159   9.242   4
   2   1   2 667.471  10.957   4
  -2   1  -2 672.254  10.753   1
  -2   1  -2 698.935  11.785   3
   2   1   2 701.823  11.840   5
   2   1   2 691.153  10.519   2
  -3  -1  -2 -0.0195  0.3901   1
   3  -1   2 0.28918 0.32035   2
  -3   1  -2 0.17813 0.37850   1
   3   1   2 -0.0338  0.1749   4
   3   1   2 0.46787 0.36602   5
   3   1   2 0.39846 0.47421   2
  -4  -1  -2 1026.50   17.70   1
   4  -1   2 1060.36   17.80   2
   4  -1   2 1030.03   15.49   4
  -4   1  -2 1038.51   16.80   1
   4   1   2 1045.57   17.16   4
   4   1   2 1066.96   18.31   5
   4   1   2 988.628  16.842   2
   5  -1   2 58.3684  3.0473   4
   5  -1   2 54.4484  3.5490   2
  -5  -1  -2 52.9433  3.4463   1
   5   1   2 54.0961  3.3677   2
  -5   1  -2 51.2272  3.0839   1
   5   1   2 57.2974  3.3989   4
   5   1   2 53.2759  3.1634   5
   6  -1   2 19.3663  2.8337   2
   6  -1   2 16.9862  2.1742   4
  -6  -1  -2 17.3083  2.5860   1
   6   1   2 25.7795  3.0208   4
   6   1   2 22.1364  2.9113   2
  -6   1  -2 19.5596  2.5227   1
   6   1   2 22.7600  2.2930   5
   7  -1   2 2.51099 1.30275   2
   7  -1   2 3.26090 1.19360   4
  -7  -1  -2 3.16579 1.49324   1
   7   1   2 -0.0865  0.8020   4
   7   1   2 0.92614 1.10833   2
  -7   1  -2 1.67632 0.95500   1
  -8  -1  -2 1.91149 1.18838   1
   8  -1   2 1.01320 1.22150   2
   8  -1   2 0.33564 1.02750   4
  -8   1  -2 1.22772 1.29841   1
   8   1   2 0.54965 1.26534   2
   8   1   2 0.18514 1.12429   4
   9  -1   2 11.6247  2.9291   2
  -9  -1  -2 5.32357 1.91234   1
   9   1   2 5.53571 2.06417   4
   9   1   2 9.09053 2.83012   2
  -9   1  -2 8.53636 2.23355   1
  10  -1   2 0.25609 1.78111   2
 -10  -1  -2 -0.1533  1.4773   1
  10   1   2 1.79101 1.91280   4
 -10  -2   2 6.14296 2.39382   1
  -9  -2   2 89.7541  6.2195   1
   9  -2  -2 78.1886  6.2861   2
   9   2  -2 69.6952  6.1178   2
   9   2  -2 76.4102  5.9751   4
   8  -2  -2 34.0162  4.5706   2
  -8  -2   2 28.5948  3.8917   1
   8   2  -2 30.3521  4.0721   4
   8   2  -2 31.8296  4.5235   2
   7  -2  -2 7.81409 2.08920   2
   7  -2  -2 7.22359 1.73261   4
  -7  -2   2 5.12000 1.70890   1
   7   2  -2 6.25813 1.90921   4
   7   2  -2 4.35626 1.85337   2
  -6  -2   2 4.18793 1.68221   1
   6  -2  -2 2.98194 1.23946   2
   6  -2  -2 4.15984 1.15656   4
   6   2  -2 1.34899 1.00238   4
   6   2  -2 2.83166 1.42433   2
  -6   2   2 3.31850 1.08285   1
   5  -2  -2 43.2223  3.2985   2
   5  -2  -2 42.1837  2.6764   4
  -5  -2   2 42.4179  3.3027   1
   5  -2  -2 36.1439  3.2789   3
  -5   2   2 37.4258  2.3530   1
   5   2  -2 46.4823  3.5314   2
   5   2  -2 38.9271  2.9684   1
   5   2  -2 45.4882  3.2694   4
   4  -2  -2 9.75352 1.74496   3
  -4  -2   2 14.4760  2.1944   1
   4  -2  -2 10.8847  1.8542   2
   4  -2  -2 13.9384  1.7318   4
   4   2  -2 15.1059  2.3192   2
   4   2  -2 13.1843  1.8742   1
   4   2  -2 13.2062  1.9284   4
  -4   2   2 12.5309  1.2361   1
   3  -2  -2 35.1539  2.4219   2
   3  -2  -2 33.5189  1.8972   4
   3  -2  -2 31.7614  2.4779   3
  -3  -2   2 30.5618  2.4578   1
   3   2  -2 29.9593  2.2874   1
   3   2  -2 32.4129  2.2481   4
  -3   2   2 33.6085  1.7137   1
   3   2  -2 31.7572  2.5297   2
   2  -2  -2 2.12299 0.78824   2
   2  -2  -2 1.00465 0.51976   4
  -2  -2   2 0.95241 0.36605   5
   2  -2  -2 2.07477 0.91542   3
  -2   2   2 1.18006 0.44998   1
  -2   2   2 0.68045 0.63986   3
   2   2  -2 3.63377 0.97930   2
   2   2  -2 1.13761 0.58573   4
   2   2  -2 1.25237 0.64817   1
   1  -2  -2 4.13138 0.83273   2
   1  -2  -2 4.89906 0.99730   3
  -1   2   2 4.95217 0.66826   1
   1   2  -2 5.70637 0.84156   4
  -1   2   2 5.15680 1.03289   3
   1   2  -2 4.80636 0.90543   1
   0  -2   2 795.849  12.216   3
   0  -2  -2 807.562  12.405   2
   0  -2  -2 778.255  13.221   3
   0   2  -2 780.491  12.147   3
   0   2  -2 804.033  12.779   1
   0   2   2 782.236  11.724   1
  -1  -2  -2 404.307   7.916   1
   1  -2   2 395.433   7.809   3
  -1  -2  -2 410.192   8.610   5
  -1   2  -2 399.196   7.714   1
  -1   2  -2 394.649   7.878   3
   1   2   2 395.512   7.609   1
   2  -2   2 88.8189  3.7030   2
   2  -2   2 89.7241  2.0612   4
  -2  -2  -2 87.8371  3.1742   5
  -2  -2  -2 84.2449  3.5693   1
   2  -2   2 89.3513  3.6115   3
   2   2   2 92.1589  3.2553   2
  -2   2  -2 86.9274  3.1908   1
   2   2   2 88.2585  3.3234   5
  -2   2  -2 94.0380  3.7072   3
   2   2   2 85.3767  3.3671   1
  -3  -2  -2 132.212   4.269   5
   3  -2   2 124.369   3.086   4
  -3  -2  -2 128.547   4.790   1
   3  -2   2 125.149   4.874   3
   3  -2   2 124.905   4.864   2
  -3   2  -2 129.727   4.284   1
   3   2   2 126.177   4.366   2
   3   2   2 134.235   4.269   5
   3   2   2 125.971   4.675   4
   3   2   2 126.629   4.612   1
   4  -2   2 18.2587  2.3956   2
  -4  -2  -2 21.2133  2.5577   1
   4  -2   2 19.3409  1.4323   4
  -4   2  -2 20.3852  1.8495   1
   4   2   2 19.4323  1.9613   2
   4   2   2 24.1258  2.3204   4
   4   2   2 21.1457  1.6440   5
   5  -2   2 55.3050  3.7268   2
   5  -2   2 65.1222  2.9619   4
  -5  -2  -2 67.8338  4.2138   1
  -5   2  -2 60.7269  3.4077   1
   5   2   2 62.7942  3.0935   5
   5   2   2 63.3686  3.7006   2
   5   2   2 66.0712  4.0073   4
  -6  -2  -2 231.579   8.401   1
   6  -2   2 234.557   6.545   4
   6  -2   2 229.025   8.491   2
   6   2   2 216.927   8.157   4
   6   2   2 221.322   7.870   2
  -6   2  -2 228.404   7.370   1
   7  -2   2 19.8194  3.1976   2
  -7  -2  -2 19.2263  3.2054   1
   7   2   2 16.9736  2.9780   4
   7   2   2 21.0544  3.3098   2
  -7   2  -2 16.1150  2.4995   1
  -8  -2  -2 32.8738  4.3228   1
   8  -2   2 33.8773  4.4759   2
   8   2   2 39.9673  4.7922   4
   8   2   2 41.6997  4.2275   2
   9  -2   2 3.48940 1.81534   2
  -9  -2  -2 1.48849 1.56459   1
   9   2   2 0.75585 1.54849   4
  -9  -3   2 8.19234 2.48883   1
   9  -3  -2 9.46234 2.75726   2
   9   3  -2 5.48435 2.62717   2
   9   3  -2 7.57180 2.68297   4
   8  -3  -2 5.19293 2.04286   2
  -8  -3   2 3.75820 1.95309   1
   8   3  -2 3.13725 1.73059   4
   8   3  -2 4.39076 2.18129   2
   7  -3  -2 151.263   7.854   2
  -7  -3   2 156.649   7.761   1
   7   3  -2 159.713   8.082   2
   7   3  -2 158.888   7.800   4
   6  -3  -2 14.6427  2.7497   3
   6  -3  -2 14.8197  2.0647   4
   6  -3  -2 12.7388  2.5335   2
  -6  -3   2 19.3266  3.0479   1
   6   3  -2 17.3331  2.8985   1
   6   3  -2 12.9943  2.6848   2
   6   3  -2 12.3182  2.4548   4
   5  -3  -2 23.6561  3.3230   3
   5  -3  -2 27.3239  2.1805   4
  -5  -3   2 24.9806  3.2241   1
   5   3  -2 28.3056  3.4241   4
   5   3  -2 22.2948  3.0094   1
   5   3  -2 28.7429  3.6043   2
   4  -3  -2 3.96132 1.25326   2
   4  -3  -2 1.72317 1.09291   3
  -4  -3   2 3.07360 1.18828   1
   4  -3  -2 1.41244 0.57859   4
  -4   3   2 2.36246 0.74717   1
   4   3  -2 0.94552 0.53150   1
   4   3  -2 2.29867 0.97425   4
   4   3  -2 2.51218 1.22540   2
   3  -3  -2 9.24357 1.82190   3
  -3  -3   2 8.46318 0.86908   5
   3  -3  -2 7.00088 1.50170   2
  -3  -3   2 6.56653 1.39087   1
   3  -3  -2 9.23809 1.27752   4
  -3   3   2 7.24080 1.08272   1
   3   3  -2 6.66078 1.45439   1
   3   3  -2 6.61617 1.39134   4
   3   3  -2 7.99259 1.71840   2
   2  -3  -2 217.600   6.712   2
   2  -3  -2 206.267   6.774   3
  -2  -3   2 216.656   5.609   5
  -2   3   2 216.603   5.050   1
   2   3  -2 206.466   6.079   4
   2   3  -2 214.305   6.605   1
   1  -3  -2 664.483  12.738   2
  -1  -3   2 673.245  11.853   3
   1  -3  -2 684.699  13.480   3
  -1   3   2 679.132  11.175   1
   1   3  -2 668.153  12.844   1
   0  -3  -2 64.9399  3.0943   2
   0  -3  -2 66.9538  3.4277   3
   0  -3   2 67.4582  3.0008   3
   0   3   2 63.3051  2.7808   1
   0   3  -2 68.4033  3.1995   1
   1  -3   2 62.6077  3.1010   3
  -1  -3  -2 60.5331  3.2603   5
   1  -3   2 61.3399  3.3863   2
  -1  -3  -2 60.9694  3.1169   1
   1   3   2 56.3967  2.8410   1
  -1   3  -2 65.0717  3.1637   3
  -1   3  -2 63.3746  3.0665   1
   2  -3   2 1.08170 0.71252   3
  -2  -3  -2 0.22982 0.58180   5
   2  -3   2 0.64387 0.56846   2
   2  -3   2 2.40965 0.45161   4
  -2  -3  -2 1.30218 0.66743   1
   2   3   2 1.24406 0.64729   1
  -2   3  -2 0.94879 0.56170   1
   3  -3   2 69.3604  3.9021   3
   3  -3   2 75.1862  4.1773   2
  -3  -3  -2 80.5780  3.4293   5
  -3  -3  -2 71.7264  3.9306   1
   3  -3   2 73.9882  2.2827   4
   3   3   2 67.9157  3.4899   2
   3   3   2 70.0471  3.7530   1
  -3   3  -2 67.4467  3.2996   1
  -4  -3  -2 57.6487  3.9312   1
   4  -3   2 62.0182  2.3263   4
   4  -3   2 63.0961  3.9641   2
  -4  -3  -2 63.6952  3.0596   5
   4  -3   2 58.8491  3.9617   3
   4   3   2 58.4371  3.6170   2
   4   3   2 57.9963  3.8179   4
  -4   3  -2 61.7989  3.3398   1
   4   3   2 59.2404  3.7416   1
   4   3   2 66.6310  3.3260   5
   5  -3   2 44.1926  3.5739   2
  -5  -3  -2 44.6156  3.7211   1
   5   3   2 46.4006  3.6236   4
  -5   3  -2 46.4854  3.1408   1
   5   3   2 44.8833  3.4358   2
   6  -3   2 33.1189  3.3887   2
  -6  -3  -2 32.0986  3.8812   1
  -6   3  -2 32.2223  2.8980   1
   6   3   2 35.5076  3.4186   2
   6   3   2 33.9403  3.9736   4
  -7  -3  -2 0.16211 0.81666   1
   7  -3   2 1.33516 1.30229   2
   7   3   2 0.63889 1.09429   4
   7   3   2 0.05397 1.14634   2
  -8  -3  -2 54.8833  4.9446   1
   8  -3   2 51.3287  4.8392   2
   8   3   2 42.5782  5.1188   4
   9  -3   2 47.6042  6.0197   2
  -9  -3  -2 47.3948  5.7762   1
   9   3   2 57.7944  5.4468   4
   9  -4  -2 38.4288  5.5850   2
  -9  -4   2 30.7953  4.8069   1
   9   4  -2 34.6497  5.2071   4
   8  -4  -2 89.8828  6.8008   2
  -8  -4   2 81.4449  6.3688   1
   8   4  -2 85.1118  6.5573   2
   8   4  -2 91.1283  6.6231   4
  -7  -4   2 5.92697 1.96491   1
   7  -4  -2 4.27955 1.70068   2
   7   4  -2 7.41328 2.39365   2
   7   4  -2 5.17009 1.95027   4
  -6  -4   2 139.898   7.347   1
   6   4  -2 143.624   7.282   1
   6   4  -2 136.887   7.253   4
   6   4  -2 143.706   7.476   2
   5  -4  -2 29.0069  3.8873   2
   5  -4  -2 34.0970  3.5890   3
  -5  -4   2 33.8273  4.1641   1
   5   4  -2 40.5729  3.8143   2
   5   4  -2 27.7850  3.5501   4
   5   4  -2 32.8885  3.9064   1
  -4  -4   2 110.485   5.975   1
   4  -4  -2 112.999   5.899   2
   4  -4  -2 109.356   5.954   3
   4  -4  -2 108.275   4.015   4
   4   4  -2 113.703   5.669   4
   4   4  -2 103.877   5.604   1
   4   4  -2 109.757   5.834   2
  -3  -4   2 29.5440  1.9671   5
   3  -4  -2 30.3054  2.0140   4
  -3  -4   2 30.2025  2.8759   1
   3  -4  -2 29.9989  2.9786   3
   3  -4  -2 32.0823  2.9751   2
   3   4  -2 19.6213  2.6278   1
   3   4  -2 30.3811  2.6999   4
  -3   4   2 27.6554  2.0250   1
   2  -4  -2 754.024  16.405   3
   2  -4  -2 782.146  16.180   2
  -2  -4   2 799.027  14.649   3
  -2  -4   2 805.705  15.592   5
   2   4  -2 786.763  16.015   1
  -2   4   2 770.547  13.330   1
  -1  -4   2 505.560  10.826   3
   1  -4  -2 511.469  11.814   2
   1  -4  -2 508.547  12.241   3
  -1   4   2 501.900  10.124   1
   1   4  -2 519.452  11.804   1
   0  -4  -2 49.0198  3.1491   2
   0  -4  -2 46.1423  3.2306   3
   0  -4   2 49.4467  2.9890   3
   0   4  -2 51.7295  3.2275   1
   0   4   2 49.5065  2.8412   1
  -1  -4  -2 370.182   9.784   3
   1  -4   2 393.460  10.525   2
  -1  -4  -2 365.657   9.361   1
   1  -4   2 371.697   9.414   3
  -1  -4  -2 391.717  10.647   5
   1   4   2 370.381   9.071   1
  -1   4  -2 367.019   9.201   1
  -2  -4  -2 302.497   8.901   1
   2  -4   2 302.655   8.835   3
  -2  -4  -2 315.913   8.848   5
   2  -4   2 302.519   9.395   2
  -2   4  -2 300.928   8.135   1
   2   4   2 301.413   8.558   1
   3  -4   2 50.6741  3.8516   2
  -3  -4  -2 47.4487  3.6029   1
  -3  -4  -2 54.2451  3.0254   5
   3  -4   2 52.4837  3.7192   3
   3   4   2 51.7334  3.5596   1
  -3   4  -2 50.3880  3.1779   1
   4  -4   2 235.493   8.726   3
  -4  -4  -2 241.888   8.803   1
   4  -4   2 222.769   8.757   2
  -4   4  -2 244.338   7.476   1
   4   4   2 241.686   8.437   1
   5  -4   2 293.836  10.509   2
  -5  -4  -2 298.185  10.392   1
   5  -4   2 284.923  10.422   3
   5   4   2 292.775  10.044   1
  -5   4  -2 293.620   8.665   1
   5   4   2 318.243   9.981   2
  -6  -4  -2 7.75194 2.20620   1
   6  -4   2 5.99706 1.95948   2
   6   4   2 7.08299 2.11815   2
  -7  -4  -2 24.6297  3.8494   1
   7  -4   2 24.0526  3.9109   2
   8  -4   2 103.153   7.137   2
  -8  -4  -2 91.8360  6.6034   1
   9  -4   2 65.2069  6.1011   2
  -9  -4  -2 63.7351  5.9217   1
   8  -5  -2 14.1967  3.4450   2
  -8  -5   2 15.5787  3.4588   1
  -7  -5   2 -1.0033  1.2288   1
   7   5  -2 1.57728 1.61907   2
  -6  -5   2 10.5644  2.6590   1
   6  -5  -2 15.5928  3.0876   2
   6   5  -2 9.81758 2.44731   1
   6   5  -2 13.0621  3.0548   2
  -5  -5   2 36.0111  4.5950   1
   5  -5  -2 43.1846  4.0937   2
   5   5  -2 40.2759  3.8704   1
  -4  -5   2 18.5046  3.3109   1
   4  -5  -2 17.6747  3.1965   3
   4  -5  -2 11.5833  2.4621   2
  -3  -5   2 10.3725  2.3577   1
   3  -5  -2 12.1397  2.5318   2
  -3  -5   2 11.7929  1.9849   3
   3  -5  -2 12.0954  2.5285   3
   3   5  -2 7.38106 1.91669   1
   2  -5  -2 110.508   5.713   2
  -2  -5   2 112.073   5.028   3
   2  -5  -2 105.868   5.773   3
   2   5  -2 107.745   5.641   1
  -2   5   2 110.798   4.536   1
   1  -5  -2 15.3670  2.5876   2
  -1  -5   2 15.3375  2.2539   3
   1  -5  -2 15.1982  2.5408   3
  -1   5   2 14.7408  2.0526   1
   1   5  -2 13.1277  2.3175   1
   0  -5  -2 102.208   5.449   3
   0  -5  -2 103.170   5.229   2
   0  -5   2 112.400   5.144   3
   0   5  -2 109.189   5.254   1
   0   5   2 102.195   4.656   1
  -1  -5  -2 102.700   5.127   1
   1  -5   2 97.4894  4.9907   3
  -1  -5  -2 103.483   5.349   3
   1  -5   2 95.5078  5.4449   2
  -1   5  -2 94.0912  4.8101   1
   1   5   2 97.0707  4.7817   1
   2  -5   2 11.2104  2.2068   3
  -2  -5  -2 8.42437 1.87727   1
  -2  -5  -2 9.36314 1.92630   3
   2  -5   2 11.5743  2.3001   2
   2   5   2 8.32942 1.78918   1
  -2   5  -2 11.5429  2.0025   1
  -3  -5  -2 30.0124  3.7647   1
   3  -5   2 29.9822  3.9553   2
   3  -5   2 34.0929  3.3986   3
   3   5   2 30.3528  3.0166   1
  -3   5  -2 35.6359  2.9798   1
  -4  -5  -2 7.44523 2.10705   1
   4  -5   2 10.9337  2.7516   2
   4  -5   2 8.91638 2.28184   3
   4   5   2 8.04699 2.03885   1
   5  -5   2 16.8507  3.3347   3
  -5  -5  -2 11.9433  2.7042   1
   5   5   2 8.99153 2.14002   1
   6  -5   2 11.2433  2.6730   2
  -6  -5  -2 9.64778 2.63819   1
  -7  -5  -2 44.0493  5.3712   1
   7  -5   2 39.3122  5.1683   2
   8  -5   2 4.58042 2.13953   2
  -8  -5  -2 0.04632 1.37746   1
   7  -6  -2 12.5074  3.7094   2
  -7  -6   2 11.0820  3.0877   1
  -6  -6   2 2.44502 1.78347   1
   6  -6  -2 1.00109 0.98350   2
   6   6  -2 1.42431 1.29503   1
   5  -6  -2 8.85031 2.57193   2
  -5  -6   2 2.39236 1.57690   1
   5   6  -2 2.69803 1.33350   1
  -4  -6   2 5.44210 2.00631   1
   4   6  -2 5.65170 1.95657   1
  -3  -6   2 53.3683  4.7572   1
   3  -6  -2 61.0924  5.0880   3
   3  -6  -2 61.0470  4.7963   2
   3   6  -2 58.0792  4.6928   1
   2  -6  -2 2.05481 1.61213   3
  -2  -6   2 1.89229 1.23420   1
   2  -6  -2 2.28443 1.09496   2
   2   6  -2 -0.7569  0.7135   1
   1  -6  -2 1.43041 1.22173   2
   1  -6  -2 0.76940 1.05141   3
   1   6  -2 1.81421 0.81761   1
   0  -6  -2 58.6344  4.4639   2
   0  -6  -2 71.3837  4.5298   1
   0  -6   2 68.2109  4.8813   2
   0  -6  -2 61.0402  4.6032   3
   0  -6   2 57.9859  4.1417   3
   0   6  -2 66.6277  4.4876   1
   0   6   2 65.0064  4.0899   1
  -1  -6  -2 5.89948 1.82081   2
  -1  -6  -2 5.47136 1.75781   1
  -1  -6  -2 5.84696 1.85045   3
   1  -6   2 6.18528 1.80128   3
   1  -6   2 4.67040 1.63193   2
  -1   6  -2 7.07585 1.87341   1
   1   6   2 7.55204 1.69777   1
  -2  -6  -2 50.5683  4.1835   3
   2  -6   2 48.0084  4.0549   3
   2  -6   2 47.4800  4.2633   2
  -2  -6  -2 43.7481  3.9488   1
  -2   6  -2 45.7831  3.6720   1
   2   6   2 48.6270  3.8702   1
   3  -6   2 16.2360  3.0258   3
  -3  -6  -2 11.4360  2.3552   3
  -3  -6  -2 20.4261  3.4155   1
   3  -6   2 15.1003  3.0507   2
   3   6   2 15.4194  2.7472   1
  -4  -6  -2 1.68311 1.47805   1
   4  -6   2 1.17258 1.85137   2
   4   6   2 2.99678 1.39827   1
   5  -6   2 17.3842  3.5253   2
  -5  -6  -2 12.4856  3.0224   1
   5   6   2 19.0575  3.6234   1
  -6  -6  -2 1.59648 1.69716   1
   6  -6   2 0.57858 1.17658   2
  -7  -6  -2 12.8125  3.3297   1
   7  -6   2 14.4839  3.3337   2
   5  -7  -2 -0.2989  1.0281   2
  -5  -7   2 1.07483 1.61459   1
   5   7  -2 -0.6695  1.6039   1
  -4  -7   2 62.1064  5.7835   1
   4  -7  -2 58.4711  5.6730   2
   4   7  -2 70.5825  5.6228   1
  -3  -7   2 65.1482  5.7836   1
   3  -7  -2 59.4841  5.4082   2
   3   7  -2 63.5376  5.2542   1
  -2  -7   2 5.33168 2.07128   1
   2  -7  -2 4.01289 2.26578   2
  -1  -7   2 3.48909 1.76754   1
   1  -7  -2 1.93071 1.41350   2
  -1  -7   2 5.40704 2.23547   2
   1   7  -2 2.05289 1.62330   1
   0  -7  -2 148.325   7.660   2
   0  -7   2 153.981   8.303   2
   0  -7  -2 145.079   7.691   3
   0   7  -2 144.565   7.211   1
  -1  -7  -2 41.2574  4.8670   2
  -1  -7  -2 40.3839  4.7149   1
   1  -7   2 45.8496  4.5589   2
   1   7   2 30.8366  3.8885   1
  -2  -7  -2 2.25016 1.44884   1
  -2  -7  -2 5.05761 1.82841   2
   2  -7   2 0.41902 1.24501   2
   2   7   2 -0.4427  1.2241   1
   3  -7   2 144.632   8.372   2
  -3  -7  -2 148.509   7.997   1
   3   7   2 139.980   7.477   1
   4  -7   2 171.298   9.564   2
  -4  -7  -2 157.045   8.702   1
   4   7   2 160.185   8.292   1
   5  -7   2 27.5923  4.4154   2
  -5  -7  -2 37.4759  5.3474   1
   5   7   2 36.4501  4.8558   1
  -3  -8   2 30.5200  4.9729   1
   3  -8  -2 24.1417  4.3529   2
   3   8  -2 26.3700  4.2909   1
  -2  -8   2 43.9730  5.8304   1
   2  -8  -2 37.3680  5.3409   2
  -2  -8   2 40.4313  5.1860   2
   2   8  -2 36.3985  4.9378   1
  -1  -8   2 30.3234  4.6511   1
  -1  -8   2 34.4272  4.9524   2
   1  -8  -2 31.2310  4.7396   2
   1   8  -2 26.6073  4.0202   1
   0  -8   2 -1.9381  1.0841   2
   0  -8  -2 3.36833 1.72613   2
   1  -8   2 142.255   8.844   2
   2  -8   2 7.07349 3.11712   2
  -3  -8  -2 -0.4867  1.4966   1
   3  -8   2 0.18296 1.71292   2
   3   8   2 3.47290 1.56637   1
  10   0  -3 -0.0343  1.3972   2
  10   0  -3 1.41155 1.47340   4
   9   0  -3 0.60636 1.04341   4
   9   0  -3 0.89280 1.53362   2
   8   0  -3 0.15032 1.40897   2
  -8   0   3 -0.2188  0.9071   1
   8   0  -3 0.36873 0.95673   4
   7   0  -3 0.00532 0.80744   2
  -7   0   3 0.01894 0.82660   1
   7   0  -3 -0.1871  0.7337   4
   6   0  -3 -0.0402  0.6261   4
  -6   0   3 -0.4035  0.6316   1
   6   0  -3 0.53377 1.06080   2
  -5   0   3 0.69432 0.69745   1
   5   0  -3 0.37335 0.86017   2
   5   0  -3 0.72081 0.57755   4
   4   0  -3 0.22453 0.38539   4
   4   0  -3 0.55995 0.66389   2
  -4   0   3 -0.1152  0.4214   1
  -3   0   3 0.46148 0.63801   3
   3   0  -3 -1.1056  0.2542   4
  -3   0   3 -0.3231  0.5090   1
   3   0  -3 -1.0166  0.5152   2
   2   0  -3 0.30671 0.40634   3
  -2   0   3 0.12797 0.26525   1
  -2   0   3 -0.2735  0.2751   3
   2   0  -3 0.72537 0.31179   1
   2   0  -3 -0.0939  0.2843   4
   2   0  -3 -0.1383  0.1451   2
   1   0  -3 -0.1793  0.1801   5
   1   0  -3 -0.6364  0.1756   4
  -1   0   3 0.25448 0.28179   3
   1   0  -3 -0.4453  0.2547   2
   1   0  -3 -0.4009  0.1870   3
   1   0  -3 -0.6002  0.1936   1
   0   0   3 -2.3226  0.1909   5
   0   0  -3 -2.5458  0.1827   1
   0   0  -3 -2.3815  0.2364   5
   0   0  -3 -2.4751  0.1716   2
  -1   0  -3 -0.0819  0.3004   5
   1   0   3 0.11637 0.12589   2
  -1   0  -3 -0.1418  0.1558   1
   1   0   3 0.40701 0.35388   5
  -2   0  -3 -0.1310  0.3875   1
   2   0   3 -0.4022  0.2211   4
   2   0   3 0.09031 0.53432   5
   2   0   3 -0.2149  0.2793   2
  -3   0  -3 0.28176 0.54980   1
   3   0   3 -0.4000  0.4127   2
   4   0   3 -0.2689  0.1532   4
   4   0   3 1.27388 0.66167   2
  -4   0  -3 -0.0188  0.4237   1
   5   0   3 0.77403 0.91124   5
   5   0   3 -0.9831  0.3354   4
  -5   0  -3 0.30513 0.69680   1
   5   0   3 1.61803 0.88096   2
   6   0   3 -1.2213  0.4414   4
   6   0   3 -0.0250  1.0589   5
   6   0   3 0.39190 0.90038   2
  -6   0  -3 0.03166 0.71694   1
   7   0   3 0.47831 0.87531   4
   7   0   3 1.36165 1.18706   2
  -7   0  -3 -0.0578  0.8808   1
   8   0   3 1.00803 1.10441   4
   8   0   3 0.89030 1.16317   2
  -8   0  -3 -0.5969  0.8412   1
   9   0   3 0.08429 1.51610   2
   9   0   3 -0.3032  1.1037   4
  -9   0  -3 2.55596 1.34864   1
  10   0   3 -0.5343  1.5263   2
 -10   0  -3 0.37099 1.44444   1
  10  -1  -3 1.37411 1.89525   2
  10   1  -3 2.05255 1.79470   4
  10   1  -3 -0.3581  1.7277   2
  -9  -1   3 44.2127  4.2258   1
   9  -1  -3 52.4009  5.2207   2
   9  -1  -3 43.7565  4.0943   4
   9   1  -3 45.4916  5.2973   4
   9   1  -3 47.9737  5.8425   2
   8  -1  -3 23.1180  3.7411   2
   8  -1  -3 25.6339  3.3925   4
  -8  -1   3 29.3738  3.7998   1
   8   1  -3 24.4721  3.5624   4
   8   1  -3 25.0169  4.0017   2
  -7  -1   3 1.78510 0.97274   1
   7  -1  -3 1.39796 1.18185   2
   7  -1  -3 0.63246 0.76035   4
   7   1  -3 0.96615 1.15312   2
  -7   1   3 1.25077 0.92160   1
   7   1  -3 2.40305 1.20650   4
   6  -1  -3 143.031   5.786   4
   6  -1  -3 147.095   6.584   2
  -6  -1   3 131.963   5.814   1
   6   1  -3 124.975   6.164   2
  -6   1   3 142.549   5.170   1
   6   1  -3 134.540   5.993   4
  -5  -1   3 42.7436  3.0606   1
   5  -1  -3 47.6827  2.9034   4
   5  -1  -3 47.8964  3.3678   2
   5   1  -3 47.5249  2.2848   5
   5   1  -3 48.8620  3.2731   4
   5   1  -3 43.5028  3.4493   2
  -5   1   3 43.9042  2.5398   1
   4  -1  -3 -0.1489  0.5318   3
   4  -1  -3 0.38381 0.44698   4
  -4  -1   3 -0.2088  0.3251   1
   4  -1  -3 0.53339 0.55725   2
   4   1  -3 0.77918 0.44135   1
   4   1  -3 -0.4039  0.4095   2
  -4   1   3 0.39488 0.42810   1
   4   1  -3 0.34352 0.36753   5
   4   1  -3 -0.3057  0.6730   4
   3  -1  -3 143.827   4.798   3
  -3  -1   3 142.628   4.647   1
   3  -1  -3 136.577   4.121   4
   3   1  -3 141.538   4.426   1
   3   1  -3 145.026   4.822   2
   3   1  -3 142.174   2.796   5
   3   1  -3 145.170   4.612   4
  -3   1   3 142.646   3.473   1
   2  -1  -3 34.1259  1.9024   2
   2  -1  -3 37.4951  2.1043   3
   2  -1  -3 36.7933  1.7460   4
   2   1  -3 37.8485  2.1208   2
   2   1  -3 35.9864  1.9017   1
  -2   1   3 37.5911  2.1587   3
  -2   1   3 35.3052  1.1812   1
   2   1  -3 34.5075  1.8706   4
   1  -1  -3 1046.99   14.56   2
   1  -1  -3 1054.61   15.69   3
   1   1  -3 1034.65   14.00   4
   1   1  -3 1060.89   15.47   2
   1   1  -3 1045.01   15.04   1
  -1   1   3 1036.59   15.64   3
   0  -1   3 373.012   5.443   3
   0  -1  -3 374.464   5.551   2
   0  -1  -3 343.718   7.274   5
   0  -1  -3 372.091   5.510   1
   0   1   3 367.650   7.481   5
   0   1  -3 381.091   5.225   4
   0   1  -3 380.137   5.496   3
   0   1  -3 373.126   6.565   1
  -1  -1  -3 515.680   9.208   5
  -1  -1  -3 496.877   8.099   1
   1  -1   3 483.243   8.471   2
   1   1   3 499.246   7.033   2
   1   1   3 503.042   9.235   5
  -1   1  -3 502.816   8.259   3
  -1   1  -3 500.723   8.316   1
  -2  -1  -3 615.697  11.233   5
   2  -1   3 588.827  10.442   2
   2  -1   3 589.124   8.094   4
  -2  -1  -3 604.974  10.421   1
   2   1   3 609.618  10.154   4
   2   1   3 613.106   9.248   2
  -2   1  -3 619.551  10.823   3
   2   1   3 606.084  11.061   5
  -2   1  -3 598.529  10.055   1
   3  -1   3 642.589  11.698   2
  -3  -1  -3 641.825  11.831   1
   3  -1   3 638.987   9.682   4
   3   1   3 634.476  10.712   2
  -3   1  -3 643.538  11.347   1
   3   1   3 637.866  11.429   4
   3   1   3 639.423  12.228   5
   4  -1   3 72.1332  2.9102   4
  -4  -1  -3 74.3588  3.7683   1
   4  -1   3 74.7755  3.6486   2
   4   1   3 74.0652  3.3349   2
   4   1   3 77.7133  3.5951   5
  -4   1  -3 71.3157  3.3837   1
   4   1   3 69.2009  3.4038   4
   5  -1   3 30.5811  2.1067   4
   5  -1   3 32.1658  2.7438   2
  -5  -1  -3 30.2535  2.7363   1
   5   1   3 27.3553  2.4342   4
   5   1   3 32.1468  2.5884   2
  -5   1  -3 30.5745  2.4585   1
   5   1   3 30.0769  2.4511   5
  -6  -1  -3 15.9903  2.5833   1
   6  -1   3 16.8979  2.0873   4
   6  -1   3 17.9156  2.7342   2
   6   1   3 19.6545  2.2276   5
  -6   1  -3 16.4680  2.4394   1
   6   1   3 22.4974  2.8794   2
   6   1   3 19.0506  2.6387   4
   7  -1   3 29.3717  3.6723   2
   7  -1   3 28.9179  2.7125   4
  -7  -1  -3 25.6424  3.4263   1
  -7   1  -3 24.8421  3.2293   1
   7   1   3 31.5002  3.7635   2
   7   1   3 26.0429  3.3688   4
  -8  -1  -3 6.58808 2.00624   1
   8  -1   3 5.52876 1.87410   2
   8   1   3 4.66666 1.79004   4
  -8   1  -3 6.09016 1.94294   1
   8   1   3 6.01469 2.09301   2
   9  -1   3 27.6473  4.4473   2
  -9  -1  -3 15.9941  3.2534   1
   9   1   3 12.6533  2.8249   4
  -9   1  -3 16.5528  3.0674   1
   9   1   3 16.7439  3.3860   2
 -10  -1  -3 4.41442 2.09519   1
  10  -1   3 10.8054  3.1998   2
  10   1   3 5.65487 2.32711   4
  -9  -2   3 175.438   8.569   1
   9  -2  -3 150.423   8.790   2
   9   2  -3 158.468   8.535   4
   9   2  -3 178.575   9.658   2
   8  -2  -3 88.1750  5.2239   4
  -8  -2   3 90.2281  5.8070   1
   8  -2  -3 87.3754  6.1906   2
   8   2  -3 80.2454  5.7141   4
   8   2  -3 91.1831  6.3853   2
   7  -2  -3 2.24819 1.09292   4
   7  -2  -3 2.71809 1.38914   2
  -7  -2   3 0.57811 0.82875   1
   7   2  -3 3.77780 1.42888   4
   7   2  -3 4.47731 1.96775   2
   6  -2  -3 60.2340  3.5684   4
  -6  -2   3 51.5728  3.9463   1
   6  -2  -3 55.4083  4.1858   2
  -6   2   3 59.4828  3.1710   1
   6   2  -3 58.0829  4.0739   4
   6   2  -3 61.3706  4.4204   2
   5  -2  -3 245.929   7.006   4
  -5  -2   3 235.457   7.968   1
   5  -2  -3 231.133   8.242   3
   5  -2  -3 246.110   8.298   2
   5   2  -3 239.516   7.751   1
  -5   2   3 234.318   5.999   1
   5   2  -3 232.087   8.183   2
   5   2  -3 231.333   7.815   4
   4  -2  -3 88.7656  3.6351   4
   4  -2  -3 76.4437  4.2141   3
  -4  -2   3 83.3344  4.2852   1
  -4   2   3 80.3108  2.9088   1
   4   2  -3 92.0482  4.3442   1
   4   2  -3 86.3415  4.2034   4
   4   2  -3 73.9482  4.1830   2
   3  -2  -3 230.945   6.637   2
   3  -2  -3 243.443   5.631   4
  -3  -2   3 223.664   6.798   1
   3  -2  -3 219.824   6.888   3
   3   2  -3 229.522   6.694   1
   3   2  -3 229.177   6.479   4
   3   2  -3 235.621   7.068   2
  -3   2   3 230.384   4.698   1
   2  -2  -3 431.105   7.790   4
   2  -2  -3 452.024   9.225   2
  -2  -2   3 455.048   7.464   5
   2  -2  -3 461.297   9.935   3
   2   2  -3 456.710   9.514   1
   2   2  -3 453.251   9.816   2
   2   2  -3 459.078   8.871   4
  -2   2   3 448.660   6.899   1
   1  -2  -3 461.827   9.649   3
   1  -2  -3 483.970   8.885   2
  -1   2   3 473.297   9.608   3
   1   2  -3 475.291   8.147   4
   1   2  -3 478.585   9.379   1
  -1   2   3 485.135   7.221   1
   0  -2  -3 170.419   5.413   5
   0  -2   3 178.915   4.031   3
   0  -2  -3 178.717   4.275   2
   0  -2  -3 169.675   4.965   3
   0  -2  -3 176.314   4.027   1
   0   2  -3 174.295   4.757   1
   0   2   3 171.712   3.863   1
   0   2  -3 169.106   3.499   4
   0   2  -3 172.143   4.007   3
  -1  -2  -3 550.216   9.719   1
   1  -2   3 563.138  10.618   2
  -1  -2  -3 542.909  10.860   5
   1  -2   3 536.012   9.632   3
  -1   2  -3 554.687   9.822   3
  -1   2  -3 542.982   9.889   1
   1   2   3 552.251   9.450   1
   2  -2   3 143.125   4.675   3
  -2  -2  -3 153.644   4.632   5
   2  -2   3 152.989   2.518   4
  -2  -2  -3 149.251   4.770   1
   2  -2   3 151.273   5.016   2
  -2   2  -3 152.955   4.813   3
  -2   2  -3 152.107   4.532   1
   2   2   3 153.543   4.833   5
   2   2   3 149.713   4.551   1
   2   2   3 147.689   4.090   2
  -3  -2  -3 213.492   6.028   5
   3  -2   3 226.977   6.694   2
  -3  -2  -3 215.166   6.453   1
   3  -2   3 210.328   6.514   3
   3  -2   3 209.749   4.023   4
   3   2   3 221.280   6.084   5
  -3   2  -3 208.429   5.861   1
   3   2   3 214.366   5.687   2
   3   2   3 203.238   6.163   4
   4  -2   3 253.509   5.389   4
   4  -2   3 260.931   7.802   2
  -4  -2  -3 260.196   7.794   1
   4   2   3 258.830   6.947   5
   4   2   3 243.525   7.445   4
  -4   2  -3 256.030   7.015   1
   4   2   3 257.280   6.939   2
  -5  -2  -3 55.9327  3.7779   1
   5  -2   3 57.3501  3.7641   2
   5  -2   3 50.7661  2.5843   4
   5   2   3 52.7925  3.6310   4
   5   2   3 54.6311  3.0423   5
   5   2   3 56.7729  3.4519   2
  -5   2  -3 56.1859  3.4034   1
  -6  -2  -3 216.850   8.234   1
   6  -2   3 221.337   8.306   2
   6  -2   3 220.294   6.254   4
   6   2   3 208.191   8.043   4
  -6   2  -3 216.182   7.345   1
   6   2   3 210.194   7.545   2
  -7  -2  -3 4.81138 1.79335   1
   7  -2   3 6.47303 1.90222   2
   7   2   3 4.03952 1.62030   4
  -7   2  -3 3.54152 1.43765   1
   7   2   3 3.62902 1.65461   2
  -8  -2  -3 202.357   9.153   1
   8  -2   3 226.843   9.747   2
   8   2   3 213.228   8.992   2
  -8   2  -3 225.780   8.664   1
   8   2   3 216.277   9.226   4
   9  -2   3 24.5783  4.2333   2
  -9  -2  -3 18.7358  3.4976   1
   9   2   3 24.2084  4.0489   4
  -9  -3   3 6.43575 2.29613   1
   9  -3  -3 5.47661 2.23084   2
   9   3  -3 6.11225 2.77868   2
   9   3  -3 3.13049 1.87991   4
  -8  -3   3 1.21813 1.47279   1
   8  -3  -3 1.82547 1.44782   2
   8   3  -3 -0.0796  0.9949   4
   8   3  -3 0.25830 1.40480   2
   7  -3  -3 115.373   6.890   2
  -7  -3   3 137.159   7.350   1
   7   3  -3 135.224   7.153   4
   7   3  -3 123.880   7.235   2
  -6  -3   3 14.8747  2.7032   1
   6  -3  -3 6.57053 2.39627   3
   6  -3  -3 11.4938  2.3521   2
   6  -3  -3 18.2387  1.7492   4
   6   3  -3 12.6660  2.6695   2
   6   3  -3 17.4166  2.9126   1
   6   3  -3 18.3474  2.9918   4
   5  -3  -3 400.295  11.933   3
   5  -3  -3 430.131   9.655   4
  -5  -3   3 421.140  11.893   1
   5  -3  -3 413.845  11.626   2
   5   3  -3 414.083  11.538   1
   5   3  -3 416.473  12.060   2
   5   3  -3 402.676  11.335   4
   4  -3  -3 -0.1485  0.5396   4
   4  -3  -3 -0.0682  0.4626   2
  -4  -3   3 -0.2572  0.5590   1
   4  -3  -3 0.79842 0.86820   3
   4   3  -3 0.27889 0.84917   2
  -4   3   3 0.46381 0.41166   1
   4   3  -3 0.10902 0.63918   1
   4   3  -3 -0.2564  0.5075   4
   3  -3  -3 1.89409 0.77745   4
   3  -3  -3 4.35224 1.31261   3
  -3  -3   3 4.50214 0.68449   5
   3  -3  -3 2.46960 0.92000   2
  -3  -3   3 3.25525 1.10703   1
  -3   3   3 3.72927 0.75589   1
   3   3  -3 4.61660 1.50792   2
   3   3  -3 2.62126 0.90102   4
   3   3  -3 2.74658 0.98418   1
   2  -3  -3 601.715  13.127   3
   2  -3  -3 603.453  12.340   2
   2   3  -3 610.180  12.707   1
   2   3  -3 615.585  11.568   4
   2   3  -3 597.784  12.892   2
  -2   3   3 603.579   9.728   1
   1  -3  -3 1.87110 0.73570   2
  -1  -3   3 2.24159 0.65408   3
   1  -3  -3 1.42545 0.73027   3
  -1   3   3 1.47904 0.50850   1
   1   3  -3 2.32233 0.69658   4
   1   3  -3 1.88401 0.74988   1
   0  -3  -3 140.484   5.176   3
   0  -3   3 136.863   4.235   3
   0  -3  -3 138.453   4.557   2
   0   3  -3 134.595   4.805   1
   0   3   3 136.158   4.077   1
   1  -3   3 10.8765  1.4898   3
   1  -3   3 11.1017  1.8067   2
  -1  -3  -3 9.96212 1.60366   5
  -1  -3  -3 8.22555 1.35493   1
  -1   3  -3 10.8689  1.5508   3
  -1   3  -3 11.6535  1.6856   1
   1   3   3 8.73686 1.31892   1
  -2  -3  -3 14.3688  1.9856   1
   2  -3   3 13.3972  1.8771   3
   2  -3   3 13.0343  0.7930   4
  -2  -3  -3 11.4818  1.6505   5
   2   3   3 9.63062 1.54252   1
  -2   3  -3 13.7792  1.8537   1
   3  -3   3 2.89719 0.44166   4
   3  -3   3 0.83581 0.79841   3
  -3  -3  -3 1.96790 0.70371   5
   3  -3   3 2.37647 0.99462   2
  -3  -3  -3 0.47256 0.96923   1
   3   3   3 1.71936 0.82009   1
   3   3   3 1.81596 0.82354   2
  -3   3  -3 2.24953 0.81521   1
   4  -3   3 4.65728 1.39304   2
  -4  -3  -3 10.7467  1.6230   5
  -4  -3  -3 8.34172 1.95972   1
   4  -3   3 10.6820  2.0979   3
   4   3   3 7.44686 1.53270   2
   4   3   3 8.00187 1.44754   5
  -4   3  -3 10.0150  1.6988   1
   5  -3   3 14.2724  2.5030   2
  -5  -3  -3 19.1855  2.9304   1
  -5   3  -3 19.7261  2.6148   1
   5   3   3 19.9825  2.7035   2
  -6  -3  -3 -0.1487  0.8057   1
   6  -3   3 2.99545 1.40009   2
   6   3   3 2.10144 1.26853   4
  -6   3  -3 1.56047 1.01421   1
   6   3   3 2.68684 1.32638   2
   7  -3   3 29.4519  4.1341   2
  -7  -3  -3 19.4848  3.2787   1
  -7   3  -3 21.2823  3.1097   1
   7   3   3 24.6201  3.7001   4
   7   3   3 26.1100  3.7055   2
   8  -3   3 0.66054 1.21342   2
  -8  -3  -3 2.03234 1.43077   1
  -9  -3  -3 -0.3714  1.7422   1
   9  -3   3 -0.2181  1.1288   2
  -9  -4   3 2.11287 1.77769   1
   9  -4  -3 1.44860 1.50388   2
   9   4  -3 0.04846 1.61729   4
  -8  -4   3 3.81098 1.91777   1
   8  -4  -3 1.98024 1.63812   2
   8   4  -3 4.99800 2.19799   4
   8   4  -3 1.81502 1.85570   2
  -7  -4   3 12.7760  2.9537   1
   7   4  -3 18.0410  3.6426   2
   7   4  -3 18.7332  3.3634   4
  -6  -4   3 -0.0471  0.6978   1
   6  -4  -3 3.16258 1.79324   2
   6   4  -3 2.98321 1.19643   4
   6   4  -3 2.16034 1.29984   1
   6   4  -3 4.59409 1.96363   2
  -5  -4   3 137.874   7.027   1
   5  -4  -3 130.803   6.958   3
   5  -4  -3 134.226   6.756   2
   5   4  -3 139.338   6.747   4
   5   4  -3 129.349   6.843   2
   5   4  -3 142.727   6.953   1
   4  -4  -3 172.089   7.251   2
   4  -4  -3 182.750   7.893   3
   4  -4  -3 196.597   5.711   4
  -4  -4   3 184.430   7.913   1
   4   4  -3 174.921   7.424   1
   4   4  -3 195.004   8.037   2
   4   4  -3 180.254   7.283   4
   3  -4  -3 157.583   4.858   4
   3  -4  -3 155.203   6.479   2
  -3  -4   3 147.086   6.761   1
   3  -4  -3 150.708   6.711   3
  -3   4   3 156.777   4.556   1
   3   4  -3 153.639   6.065   4
   3   4  -3 153.619   6.479   1
  -2  -4   3 179.139   5.508   3
   2  -4  -3 187.239   6.826   2
   2  -4  -3 175.697   6.999   3
  -2   4   3 180.022   5.020   1
  -1  -4   3 3.90530 0.98530   3
   1  -4  -3 3.84944 1.19326   2
   1  -4  -3 2.54911 1.05137   3
  -1   4   3 2.96887 0.84699   1
   1   4  -3 2.46766 0.91860   1
   0  -4  -3 19.3352  2.5066   3
   0  -4  -3 25.7970  2.1392   1
   0  -4  -3 16.1050  2.1468   2
   0  -4   3 17.6397  1.7940   3
   0   4   3 15.8654  1.8802   1
   0   4  -3 18.4557  2.3493   1
   1  -4   3 7.31757 1.72823   2
  -1  -4  -3 8.38337 1.69605   3
  -1  -4  -3 7.01376 1.43557   1
   1  -4   3 5.97899 1.39849   3
  -1  -4  -3 9.23926 1.83036   5
   1   4   3 6.24996 1.30603   1
  -1   4  -3 9.59526 1.76562   1
   2  -4   3 4.40565 1.34102   2
  -2  -4  -3 2.88333 1.12417   5
   2  -4   3 2.26226 1.09473   3
  -2  -4  -3 3.65682 1.12642   1
   2   4   3 1.68644 0.81874   1
  -2   4  -3 1.44245 0.79973   1
  -3  -4  -3 13.2438  2.2974   1
   3  -4   3 11.0628  2.0957   3
  -3  -4  -3 9.74011 1.63569   5
   3   4   3 11.2806  2.0405   1
  -3   4  -3 9.82155 1.79951   1
  -4  -4  -3 9.62167 2.16441   1
   4  -4   3 9.98022 2.28773   2
   4  -4   3 11.3213  2.3381   3
   4   4   3 10.2639  1.9838   1
  -4   4  -3 8.94489 1.75474   1
  -5  -4  -3 3.75663 1.59843   1
   5  -4   3 4.00432 1.51945   2
   5   4   3 3.78774 1.52341   2
  -5   4  -3 6.38553 1.55274   1
   6  -4   3 0.63284 0.94202   2
  -6  -4  -3 0.81185 1.19547   1
   7  -4   3 -0.1659  0.9168   2
  -7  -4  -3 1.02861 1.34517   1
   8  -4   3 4.90224 1.97418   2
  -8  -4  -3 5.79297 2.38757   1
  -9  -4  -3 7.40903 2.42556   1
   9  -4   3 6.68421 2.63404   2
   8  -5  -3 1.93117 1.45428   2
  -8  -5   3 4.01259 1.65589   1
   8   5  -3 -1.7859  0.9772   4
   7  -5  -3 49.1102  5.0073   2
  -7  -5   3 54.8636  5.2487   1
   7   5  -3 54.0866  5.3542   2
   7   5  -3 62.4523  5.4940   4
   7   5  -3 54.8596  5.1095   1
   6  -5  -3 40.9778  5.2901   2
  -6  -5   3 33.4806  4.6964   1
   6   5  -3 43.8029  5.3785   2
   6   5  -3 42.9185  5.1347   4
   6   5  -3 36.6456  4.6915   1
   5  -5  -3 7.30497 1.86986   2
  -5  -5   3 7.68746 2.36142   1
   5   5  -3 5.12944 1.66337   1
   5   5  -3 8.98721 2.38501   4
  -4  -5   3 0.19591 0.99457   1
   4  -5  -3 -0.1327  1.1168   3
   4  -5  -3 2.15339 0.99673   2
   4   5  -3 0.60451 0.73769   1
   3  -5  -3 407.813  12.561   3
  -3  -5   3 412.549  12.596   1
   3  -5  -3 407.617   9.085   4
   3  -5  -3 407.870  12.225   2
   3   5  -3 424.037  12.274   1
   2  -5  -3 31.4698  2.9635   2
  -2  -5   3 36.2943  2.6869   3
   2  -5  -3 32.4467  3.2913   3
   2   5  -3 36.8097  3.3695   1
  -1  -5   3 116.886   4.999   3
   1  -5  -3 128.644   6.263   3
   1  -5  -3 117.665   5.707   2
  -1   5   3 121.675   4.749   1
   1   5  -3 121.806   5.835   1
   0  -5  -3 9.04118 2.05499   3
   0  -5   3 4.75314 1.39357   3
   0  -5  -3 8.36261 1.58753   1
   0  -5  -3 6.15618 1.58661   2
   0   5   3 8.03183 1.57398   1
   0   5  -3 4.37569 1.36670   1
  -1  -5  -3 113.367   5.489   1
  -1  -5  -3 118.528   5.919   3
   1  -5   3 122.612   6.232   2
   1  -5   3 125.125   5.545   3
   1   5   3 123.272   5.342   1
  -1   5  -3 123.179   5.585   1
   2  -5   3 55.4000  3.9546   3
   2  -5   3 51.0379  4.2060   2
  -2  -5  -3 53.2216  3.9183   3
  -2  -5  -3 58.4288  4.1099   1
  -2   5  -3 51.3033  3.6283   1
   2   5   3 56.6436  3.7982   1
   3  -5   3 80.9755  4.9987   3
   3  -5   3 73.1744  5.2990   2
  -3  -5  -3 79.2349  5.0258   1
  -3   5  -3 77.0107  4.4719   1
   3   5   3 87.4763  4.9972   1
   4  -5   3 131.378   6.854   3
  -4  -5  -3 135.078   6.911   1
  -4   5  -3 138.563   6.070   1
   4   5   3 130.136   6.562   1
   5  -5   3 44.2165  4.4214   3
  -5  -5  -3 41.6359  4.1186   1
   5  -5   3 36.8497  4.7477   2
  -6  -5  -3 11.6836  2.8055   1
   6  -5   3 11.4717  2.7671   2
   7  -5   3 72.7408  6.0510   2
  -7  -5  -3 76.8250  6.0900   1
  -8  -5  -3 51.8576  6.3177   1
   8  -5   3 56.8875  5.6495   2
   7  -6  -3 1.22436 1.52901   2
  -7  -6   3 -0.1513  1.3024   1
   7   6  -3 2.61606 1.67233   1
  -6  -6   3 14.1888  3.3654   1
   6  -6  -3 13.7239  3.5293   2
   6   6  -3 11.7283  2.8651   1
   5  -6  -3 54.0917  4.8888   2
  -5  -6   3 44.9172  5.6112   1
   5   6  -3 44.1887  5.3057   1
  -4  -6   3 5.93424 2.22709   1
   4  -6  -3 4.11240 1.43313   2
   4   6  -3 6.05887 2.01334   1
   3  -6  -3 -0.1605  0.8405   2
  -3  -6   3 -0.0799  1.0006   1
   3  -6  -3 -0.7301  1.1884   3
   3   6  -3 0.38947 1.07276   1
  -2  -6   3 136.376   7.327   1
   2  -6  -3 143.303   7.187   2
   2  -6  -3 133.778   7.177   3
   2   6  -3 127.993   6.745   1
   1  -6  -3 23.3125  3.5552   2
   1  -6  -3 30.3048  4.0530   3
   1   6  -3 22.8336  3.2713   1
   0  -6   3 2.01607 1.19992   3
   0  -6  -3 0.58727 1.01255   2
   0  -6  -3 2.72434 1.29169   3
   0  -6   3 4.55763 1.63064   2
   0  -6  -3 0.33362 0.49550   1
   0   6   3 2.47124 1.08923   1
   0   6  -3 2.52745 1.32533   1
  -1  -6  -3 0.95458 1.25392   2
   1  -6   3 1.13242 1.06863   3
   1  -6   3 2.40470 1.46586   2
  -1  -6  -3 1.90675 1.11570   3
  -1  -6  -3 1.16399 1.10100   1
  -1   6  -3 2.83625 1.26310   1
   1   6   3 -0.6238  0.7149   1
   2  -6   3 297.173  10.171   3
  -2  -6  -3 284.283  10.087   1
   2  -6   3 303.341  11.269   2
  -2  -6  -3 296.677  10.470   3
  -2   6  -3 305.902   9.834   1
   2   6   3 305.747   9.920   1
  -3  -6  -3 -0.4270  0.8525   3
   3  -6   3 0.22482 1.22876   3
  -3  -6  -3 1.32980 1.18248   1
   3  -6   3 -0.1581  0.8437   2
   3   6   3 -0.1460  0.6038   1
  -4  -6  -3 104.251   6.502   1
   4  -6   3 98.4639  6.6402   2
   4   6   3 92.0040  5.8379   1
   5  -6   3 54.9767  5.5837   2
  -5  -6  -3 76.3202  5.8875   1
  -6  -6  -3 0.74402 1.40353   1
   6  -6   3 5.64570 1.96220   2
  -7  -6  -3 9.17642 3.02961   1
   7  -6   3 9.96558 2.91463   2
  -5  -7   3 8.12428 2.67622   1
   5  -7  -3 12.7279  2.9017   2
   5   7  -3 15.5673  3.5986   1
  -4  -7   3 14.9795  3.4082   1
   4  -7  -3 21.3070  3.8468   2
   4   7  -3 21.7566  3.8797   1
   3  -7  -3 -0.4431  1.4871   2
  -3  -7   3 2.79809 1.85873   1
   3   7  -3 1.23510 1.28100   1
  -2  -7   3 90.5223  6.5884   1
   2  -7  -3 98.8524  6.4936   2
   2   7  -3 89.8799  6.0400   1
  -1  -7   3 0.80024 1.26454   2
   1  -7  -3 1.87615 1.14259   2
   1   7  -3 -1.7422  0.8007   1
   0  -7   3 2.22279 1.59985   2
   0  -7  -3 0.27506 1.20255   2
   0  -7  -3 2.62479 1.77993   3
   0   7  -3 2.03586 1.47843   1
  -1  -7  -3 16.7848  2.8612   2
  -1  -7  -3 21.2776  3.3640   1
   1  -7   3 20.5783  3.5269   2
   1   7   3 20.4436  3.1774   1
  -1   7  -3 14.0607  2.8395   1
   2  -7   3 15.5420  3.3453   2
  -2  -7  -3 14.8823  3.0019   1
   2   7   3 13.6398  2.6799   1
  -3  -7  -3 -0.4602  1.2228   1
   3  -7   3 -0.2877  0.8729   2
   3   7   3 -0.4942  1.0304   1
  -4  -7  -3 2.58387 1.95871   1
   4  -7   3 0.70215 1.41456   2
   4   7   3 1.31658 1.32478   1
   5  -7   3 -4.4737  2.0277   2
  -5  -7  -3 5.79282 2.46197   1
   3  -8  -3 0.02551 1.42260   2
  -3  -8   3 8.23309 3.06955   1
   3   8  -3 5.91962 2.15586   1
  -2  -8   3 0.76284 1.53017   1
   2  -8  -3 2.18596 1.64032   2
  -2  -8   3 1.07627 1.53185   2
   2   8  -3 2.73146 1.60550   1
  -1  -8   3 23.3269  4.1664   2
   1  -8  -3 19.9649  3.5261   2
  -1  -8   3 19.3083  4.0088   1
   1   8  -3 11.9271  2.9479   1
   0  -8   3 45.8016  6.0756   2
   1  -8   3 1.22931 1.92420   2
   2  -8   3 26.2734  4.5856   2
   3  -8   3 10.9616  2.6469   2
  -3  -8  -3 5.19086 2.36962   1
   3   8   3 6.64352 2.40407   1
  10   0  -4 49.0550  5.5895   4
  10   0  -4 46.7311  6.1700   2
   9   0  -4 117.589   6.894   4
   9   0  -4 101.171   7.142   2
  -8   0   4 240.445   8.549   1
   8   0  -4 223.872   8.954   4
   8   0  -4 226.334   9.929   2
  -7   0   4 186.695   6.982   1
   7   0  -4 184.892   7.515   4
   7   0  -4 183.112   8.198   2
   6   0  -4 -0.2413  0.6105   4
  -6   0   4 -0.0516  0.6468   1
   6   0  -4 0.66616 1.05212   2
  -5   0   4 25.8991  2.1856   1
   5   0  -4 26.5580  2.6931   2
   5   0  -4 19.1391  2.4115   4
   4   0  -4 203.545   6.052   4
  -4   0   4 200.474   5.486   1
   4   0  -4 203.550   6.483   2
  -3   0   4 661.715  10.992   1
  -3   0   4 692.083  11.871   3
   3   0  -4 669.972  11.832   3
   3   0  -4 660.604  10.683   1
   3   0  -4 670.697  12.315   2
   3   0  -4 662.719  11.572   4
   2   0  -4 201.554   5.317   2
  -2   0   4 252.632   5.234   3
   2   0  -4 249.432   5.184   3
   2   0  -4 255.279   4.792   1
  -2   0   4 250.358   4.910   1
   2   0  -4 258.032   5.411   4
  -1   0   4 580.898   8.635   3
   1   0  -4 562.490   9.448   5
   1   0  -4 568.853   8.882   2
   1   0  -4 575.570   8.540   4
  -1   0   4 567.839   9.505   5
   1   0  -4 601.256   8.667   3
   1   0  -4 577.315   8.242   1
   0   0  -4 817.415  11.227   1
   0   0  -4 845.982  13.297   5
   0   0   4 831.052  13.257   5
   0   0  -4 833.989  11.079   2
   1   0   4 10.7555  1.1815   5
   1   0   4 10.6175  0.7082   2
  -1   0  -4 12.0431  1.2186   5
   2   0   4 368.567   6.396   2
   2   0   4 366.095   8.339   5
   3   0   4 165.166   4.371   4
   3   0   4 166.682   4.447   2
   3   0   4 159.496   5.590   5
  -3   0  -4 164.439   4.850   1
   4   0   4 219.307   7.335   5
  -4   0  -4 223.928   6.425   1
   4   0   4 229.917   6.192   2
   4   0   4 217.285   5.777   4
  -5   0  -4 96.1044  4.5256   1
   5   0   4 91.4224  4.8952   5
   5   0   4 101.491   4.408   2
   5   0   4 94.9321  4.1030   4
   6   0   4 0.83257 0.76750   4
  -6   0  -4 0.76066 0.88197   1
   6   0   4 1.56602 1.22585   5
   6   0   4 -0.2197  0.6293   2
  -7   0  -4 365.754  10.977   1
   7   0   4 365.354  11.058   2
   7   0   4 375.425  10.397   4
   8   0   4 7.42251 2.24650   2
   8   0   4 10.2603  2.2855   4
  -8   0  -4 10.2775  2.2501   1
   9   0   4 175.247   8.764   2
  -9   0  -4 186.516   8.574   1
   9   0   4 185.580   8.331   4
 -10   0  -4 37.9172  4.9855   1
  10  -1  -4 -0.0216  1.4859   2
  10   1  -4 -1.0494  1.6245   2
  10   1  -4 0.88925 1.71303   4
   9  -1  -4 2.26022 1.63880   2
  -9  -1   4 -0.3726  0.9785   1
   9  -1  -4 1.31197 1.25346   4
   9   1  -4 1.65695 1.42083   4
   9   1  -4 0.60481 1.60548   2
   8  -1  -4 12.1934  2.8242   2
   8  -1  -4 16.4595  2.8891   4
  -8  -1   4 15.3010  2.7636   1
   8   1  -4 12.5405  2.9153   2
   8   1  -4 7.52438 2.22198   4
   7  -1  -4 28.9015  3.4072   4
   7  -1  -4 26.3723  3.7219   2
  -7  -1   4 19.7349  2.8752   1
   7   1  -4 24.8666  3.3804   4
  -7   1   4 24.4009  2.4094   1
   7   1  -4 24.2483  3.7016   2
   6  -1  -4 4.80680 1.37966   4
  -6  -1   4 3.99315 1.36066   1
   6  -1  -4 3.86930 1.55893   2
   6   1  -4 2.08289 1.43787   2
  -6   1   4 2.54381 1.01170   1
   6   1  -4 3.37330 1.25883   4
  -5  -1   4 0.24558 0.58419   1
   5  -1  -4 0.30366 0.53425   4
   5  -1  -4 0.11899 0.72638   2
   5   1  -4 0.26377 0.87697   2
   5   1  -4 0.25347 0.51513   4
   5   1  -4 -0.2182  0.4993   5
   5   1  -4 1.16766 0.61243   1
  -5   1   4 0.62722 0.61534   1
   4  -1  -4 119.345   4.942   2
  -4  -1   4 138.422   4.564   3
  -4  -1   4 130.537   4.877   1
   4  -1  -4 134.226   4.665   4
   4  -1  -4 121.843   5.009   3
   4   1  -4 128.868   4.905   4
   4   1  -4 121.460   5.042   2
  -4   1   4 128.948   3.785   1
   4   1  -4 135.026   4.754   1
   4   1  -4 139.304   3.289   5
   3  -1  -4 89.9576  3.3345   4
  -3  -1   4 90.2489  3.0754   3
  -3  -1   4 79.3995  3.4678   1
   3  -1  -4 90.8303  3.7631   2
   3  -1  -4 83.7781  3.6381   3
  -3   1   4 88.1525  2.5391   1
   3   1  -4 91.8067  3.5190   1
   3   1  -4 82.6293  3.4739   4
   3   1  -4 79.6707  3.6339   2
   2  -1  -4 269.861   6.071   2
  -2  -1   4 276.441   4.936   3
   2  -1  -4 263.925   5.575   4
   2  -1  -4 269.001   6.386   3
  -2   1   4 267.637   6.374   3
   2   1  -4 271.878   6.477   2
   2   1  -4 270.199   5.881   4
   2   1  -4 261.344   6.027   1
  -2   1   4 264.210   4.077   1
  -1  -1   4 0.36304 0.37251   5
   1  -1  -4 0.06352 0.23236   2
   1  -1  -4 0.25975 0.34679   3
  -1   1   4 0.50389 0.40137   3
   1   1  -4 -0.0836  0.2192   4
   1   1  -4 -0.0098  0.2035   2
   1   1  -4 0.17059 0.31745   1
   0  -1  -4 5.29843 0.59054   1
   0  -1  -4 4.40261 0.43284   2
   0   1  -4 5.02573 0.55709   4
   0   1  -4 5.31598 0.53202   3
   0   1   4 5.88058 0.93132   5
   0   1  -4 4.41840 0.76678   1
  -1  -1  -4 190.579   4.893   5
  -1  -1  -4 186.846   4.189   1
   1  -1   4 182.643   4.450   2
  -1   1  -4 190.466   4.233   3
   1   1   4 185.833   4.926   5
  -2  -1  -4 49.8129  2.5731   5
   2  -1   4 51.3911  2.3757   2
   2  -1   4 50.8188  1.4194   4
  -2  -1  -4 50.2411  2.3947   1
  -2   1  -4 48.8455  2.4460   3
  -2   1  -4 48.1375  2.2997   1
   2   1   4 48.7065  2.4395   5
   2   1   4 52.9881  1.7925   2
   3  -1   4 3.15999 0.84101   2
   3  -1   4 3.34283 0.65497   4
  -3  -1  -4 5.18436 1.10419   1
   3   1   4 3.49581 0.77051   2
   3   1   4 4.78659 0.98799   4
  -3   1  -4 4.36118 0.98675   1
   3   1   4 3.43315 0.96392   5
   4  -1   4 491.198   8.875   4
   4  -1   4 498.649  10.714   2
  -4  -1  -4 504.277  10.949   1
   4   1   4 485.839   9.794   2
  -4   1  -4 516.109  10.647   1
   4   1   4 499.653  11.267   5
   4   1   4 498.141  10.604   4
   5  -1   4 0.22529 0.44002   4
   5  -1   4 -0.7884  0.4801   2
  -5  -1  -4 0.03320 0.70486   1
   5   1   4 -0.0152  0.5394   2
  -5   1  -4 0.08947 0.52342   1
   5   1   4 0.03748 0.42451   4
   5   1   4 0.44771 0.58348   5
   6  -1   4 97.5340  4.2896   4
   6  -1   4 95.1580  5.1169   2
  -6  -1  -4 96.4303  5.2433   1
  -6   1  -4 96.7925  4.9049   1
   6   1   4 103.568   5.169   4
   6   1   4 92.8924  4.8658   5
  -7  -1  -4 2.03658 1.30753   1
   7  -1   4 0.59012 0.95304   2
   7  -1   4 0.76703 0.78724   4
   7   1   4 -0.2644  0.8892   2
  -7   1  -4 0.16133 0.52262   1
   7   1   4 0.14619 0.89901   4
  -8  -1  -4 23.4351  3.5315   1
   8  -1   4 22.5593  3.5583   2
   8   1   4 24.2016  3.5491   4
   8   1   4 25.0787  3.6535   2
  -8   1  -4 26.6621  3.5199   1
   9  -1   4 15.6925  3.3738   2
  -9  -1  -4 18.4337  3.2742   1
  -9   1  -4 19.5126  3.5159   1
   9   1   4 10.0133  2.4744   4
  10  -1   4 13.6895  3.5401   2
 -10  -1  -4 13.8813  3.0245   1
  10   1   4 9.69404 2.72562   4
  -9  -2   4 20.0442  3.5007   1
   9  -2  -4 16.3467  3.6282   2
   9   2  -4 18.7004  3.9488   2
   9   2  -4 12.7696  3.0877   4
  -8  -2   4 10.4870  2.4267   1
   8  -2  -4 7.95746 2.35570   2
   8  -2  -4 6.36340 1.85179   4
   8   2  -4 12.8750  2.7764   4
   8   2  -4 5.28216 2.22184   2
   7  -2  -4 75.4321  4.4943   4
  -7  -2   4 73.6204  4.8936   1
   7  -2  -4 69.3283  5.0501   2
   7   2  -4 70.7748  5.2347   2
   7   2  -4 67.4977  4.7876   4
   6  -2  -4 32.8077  2.7345   4
   6  -2  -4 26.6135  3.4854   2
  -6  -2   4 31.7732  3.6887   1
   6   2  -4 30.6672  3.6094   4
   6   2  -4 31.7082  2.9707   1
   6   2  -4 35.4602  4.3173   2
   5  -2  -4 18.6012  2.2993   4
   5  -2  -4 15.9916  2.5232   3
  -5  -2   4 14.2863  2.3158   1
   5   2  -4 14.5342  2.2685   1
   5   2  -4 15.6403  2.3390   4
  -5   2   4 16.3939  1.5008   1
   5   2  -4 18.1762  2.9093   2
   4  -2  -4 33.1835  2.3043   4
   4  -2  -4 31.3588  2.7337   3
   4  -2  -4 30.4824  2.5885   2
  -4  -2   4 34.3847  2.7987   1
   4   2  -4 35.3907  2.6320   1
  -4   2   4 32.5327  1.7476   1
   4   2  -4 36.8107  2.7662   4
   4   2  -4 33.3706  2.9447   2
   3  -2  -4 0.62690 0.50901   2
   3  -2  -4 0.69676 0.38938   4
   3  -2  -4 0.30945 0.53301   3
  -3  -2   4 0.37125 0.51637   1
  -3   2   4 0.29749 0.24505   1
   3   2  -4 0.10874 0.53057   2
   3   2  -4 -0.0300  0.3784   4
   3   2  -4 0.64183 0.44038   1
   2  -2  -4 137.727   4.937   3
   2  -2  -4 124.005   4.257   2
   2  -2  -4 135.926   3.888   4
   2   2  -4 140.981   5.049   2
   2   2  -4 136.027   4.670   1
  -2   2   4 135.651   2.588   1
   2   2  -4 139.672   4.341   4
   1  -2  -4 1.24423 0.62671   3
  -1  -2   4 1.29042 0.29910   3
   1  -2  -4 0.69294 0.47056   2
   1   2  -4 0.70739 0.48289   2
  -1   2   4 1.73762 0.67990   3
   1   2  -4 1.02306 0.55911   1
  -1   2   4 1.22015 0.31003   1
   1   2  -4 1.16913 0.45978   4
   0  -2  -4 360.818   6.577   2
   0  -2  -4 368.937   8.694   5
   0  -2   4 347.237   6.189   3
   0  -2  -4 356.622   6.339   1
   0   2  -4 352.716   6.322   3
   0   2   4 353.065   6.130   1
   0   2  -4 345.409   5.690   4
  -1  -2  -4 4.50843 0.96969   5
   1  -2   4 4.87872 0.87145   3
  -1  -2  -4 5.45781 0.99615   1
   1   2   4 4.93980 1.07832   5
  -1   2  -4 4.85745 0.90610   3
   1   2   4 4.67017 0.82337   1
  -1   2  -4 5.38852 0.99679   1
  -2  -2  -4 470.390   9.965   5
   2  -2   4 474.953   9.682   3
  -2  -2  -4 459.745   9.486   1
   2  -2   4 464.707  10.005   2
   2   2   4 466.902   8.247   2
  -2   2  -4 474.881   9.677   3
   2   2   4 476.125  10.255   5
  -2   2  -4 482.699   9.518   1
   3  -2   4 114.190   4.682   2
   3  -2   4 111.358   2.496   4
  -3  -2  -4 112.797   4.422   5
  -3  -2  -4 111.521   4.569   1
   3   2   4 109.979   4.299   5
   3   2   4 113.426   3.807   2
  -3   2  -4 106.418   4.198   1
  -4  -2  -4 4.17256 1.27463   1
   4  -2   4 7.44750 0.96489   4
   4  -2   4 9.29123 1.73853   2
  -4  -2  -4 8.43544 1.64886   5
   4   2   4 9.10827 1.65751   4
   4   2   4 10.0599  1.5929   2
   4   2   4 8.76228 1.43546   5
  -4   2  -4 7.45563 1.50147   1
  -5  -2  -4 24.0085  3.0252   1
   5  -2   4 30.9139  1.7704   4
   5  -2   4 24.9000  2.5000   2
   5   2   4 25.6155  3.0081   4
  -5   2  -4 24.8810  2.3612   1
   5   2   4 24.1018  2.0858   5
   5   2   4 25.6446  2.3432   2
   6  -2   4 5.08357 1.59075   2
  -6  -2  -4 8.33976 2.00132   1
  -6   2  -4 8.25962 1.79265   1
   6   2   4 5.59095 1.77119   2
   6   2   4 7.42082 1.92625   4
   7  -2   4 22.5329  3.3889   2
  -7  -2  -4 19.0291  3.0623   1
   7   2   4 17.7389  2.9672   4
  -7   2  -4 23.0290  3.1408   1
   7   2   4 17.6824  2.9559   2
   8  -2   4 36.8302  4.7022   2
  -8  -2  -4 44.2450  4.4514   1
   8   2   4 34.6749  4.4979   4
  -8   2  -4 38.2279  3.6374   1
   9  -2   4 0.85879 1.35011   2
  -9  -2  -4 -0.3801  1.0999   1
  -9  -3   4 46.0423  4.5897   1
   9  -3  -4 59.6854  5.7421   2
   9   3  -4 43.6426  5.9705   2
   9   3  -4 56.7102  6.3224   4
  -8  -3   4 4.64556 1.71915   1
   8  -3  -4 4.42011 1.88810   2
   8   3  -4 4.49242 2.01129   4
   8   3  -4 2.01858 1.78275   2
  -7  -3   4 6.81903 2.30754   1
   7  -3  -4 5.62765 1.87489   2
   7   3  -4 8.85372 2.35760   4
   7   3  -4 8.74417 2.56831   2
   6  -3  -4 14.6777  2.8264   3
  -6  -3   4 20.9847  3.2435   1
   6  -3  -4 22.0163  2.7016   4
   6   3  -4 14.7728  2.6130   1
   6   3  -4 14.3086  2.6049   4
   6   3  -4 28.0515  3.9805   2
   5  -3  -4 401.404  11.931   3
   5  -3  -4 395.334  11.531   2
  -5  -3   4 392.162  11.547   1
   5  -3  -4 408.861   9.612   4
   5   3  -4 399.294  11.233   4
   5   3  -4 403.934  12.036   2
   5   3  -4 408.063  11.507   1
   4  -3  -4 57.5097  3.0500   4
  -4  -3   4 56.8864  4.0215   1
   4  -3  -4 54.4798  3.9459   3
   4  -3  -4 62.9535  3.9414   2
   4   3  -4 57.4798  3.9777   1
   4   3  -4 54.7341  4.0851   2
   4   3  -4 53.2530  3.5619   4
   3  -3  -4 201.395   7.221   3
   3  -3  -4 199.665   5.508   4
   3  -3  -4 209.815   6.851   2
  -3  -3   4 202.637   7.218   1
  -3  -3   4 202.659   4.116   5
   3   3  -4 209.267   7.428   2
   3   3  -4 209.351   7.058   1
   3   3  -4 208.249   6.610   4
  -3   3   4 201.566   4.419   1
   2  -3  -4 95.9938  4.2294   2
   2  -3  -4 97.0430  4.6285   3
   2   3  -4 104.711   4.065   4
  -2   3   4 100.580   2.806   1
   2   3  -4 108.907   4.897   2
   2   3  -4 98.5267  4.4833   1
   1  -3  -4 2.51404 0.89118   3
   1  -3  -4 0.39643 0.47214   2
  -1  -3   4 2.68263 0.65662   3
  -1   3   4 1.18565 0.45763   1
   1   3  -4 1.90384 0.65103   4
   1   3  -4 1.41188 0.73235   1
   0  -3  -4 4.53288 1.01056   2
   0  -3   4 7.05400 1.08254   3
   0  -3  -4 4.82684 1.20843   3
   0  -3  -4 8.19772 1.60568   5
   0  -3  -4 5.57068 1.01882   1
   0   3  -4 6.65702 1.30758   1
   0   3   4 6.76058 1.04465   1
   1  -3   4 615.166  11.509   3
  -1  -3  -4 622.331  13.380   5
  -1  -3  -4 622.963  11.601   1
  -1   3  -4 614.488  11.689   3
  -1   3  -4 614.715  12.138   1
   1   3   4 596.388  11.105   1
   2  -3   4 0.86517 0.21853   4
  -2  -3  -4 0.85966 0.53001   1
   2  -3   4 0.15437 0.57982   3
   2  -3   4 -0.3423  0.2775   2
  -2  -3  -4 0.40830 0.56238   5
   2   3   4 0.39722 0.49391   1
  -2   3  -4 0.32001 0.42794   1
   3  -3   4 27.3290  0.9484   4
  -3  -3  -4 27.7375  2.3987   1
   3  -3   4 30.8722  2.6128   3
   3  -3   4 27.1369  2.5360   2
  -3  -3  -4 24.6746  2.1266   5
   3   3   4 24.2138  2.0352   2
  -3   3  -4 25.0339  2.1546   1
   3   3   4 26.6418  2.3113   1
   3   3   4 26.3999  2.2800   5
   4  -3   4 52.3023  3.7317   2
  -4  -3  -4 46.8023  3.4761   1
  -4  -3  -4 52.0625  3.2867   5
  -4   3  -4 54.3554  3.3636   1
   4   3   4 52.7334  3.2141   2
   4   3   4 59.6649  3.4442   5
  -5  -3  -4 73.7936  4.6914   1
   5  -3   4 73.7340  4.7262   2
  -5   3  -4 68.5869  4.0461   1
   5   3   4 78.0376  4.2342   2
   6  -3   4 2.43239 1.25684   2
  -6  -3  -4 3.69625 1.58462   1
   6   3   4 4.67421 1.64225   2
  -6   3  -4 3.04534 1.26797   1
  -7  -3  -4 100.024   6.198   1
   7  -3   4 98.8531  6.2071   2
  -7   3  -4 97.8040  5.5357   1
   8  -3   4 25.6626  4.0752   2
  -8  -3  -4 21.2276  3.6376   1
  -9  -3  -4 14.8344  3.4480   1
   9  -3   4 16.1441  3.5117   2
  -9  -4   4 2.40369 1.79183   1
   9  -4  -4 2.24560 1.76358   2
   9   4  -4 1.49775 2.01701   2
   9   4  -4 3.56882 2.53434   4
  -8  -4   4 11.9733  3.0315   1
   8  -4  -4 8.33895 2.76141   2
   8   4  -4 5.98640 2.48943   2
   8   4  -4 4.04218 1.83229   4
   7  -4  -4 42.2757  5.1687   2
  -7  -4   4 39.0284  4.9666   1
   7   4  -4 37.3848  4.6881   4
   7   4  -4 40.4286  5.2086   2
   7   4  -4 45.5144  4.4238   1
  -6  -4   4 122.777   6.929   1
   6  -4  -4 106.768   6.468   2
   6   4  -4 106.136   6.262   4
   6   4  -4 114.756   6.962   2
   6   4  -4 110.747   6.484   1
   5  -4  -4 37.6894  3.7611   3
   5  -4  -4 32.9143  4.1590   2
  -5  -4   4 30.3081  3.9042   1
   5  -4  -4 37.7732  2.7092   4
   5   4  -4 38.1045  4.5827   2
   5   4  -4 28.1365  3.6396   1
   5   4  -4 25.0655  3.3861   4
  -4  -4   4 415.293  12.290   1
   4  -4  -4 400.018  11.418   2
   4  -4  -4 398.860  12.165   3
   4  -4  -4 406.010   9.173   4
   4   4  -4 390.132  12.027   2
   4   4  -4 384.192  11.542   1
   4   4  -4 406.681  11.278   4
   3  -4  -4 4.65640 1.10370   4
   3  -4  -4 4.98232 1.43091   2
   3  -4  -4 3.30176 1.29014   3
  -3  -4   4 2.49965 1.23128   1
   3   4  -4 4.19013 1.35745   1
   3   4  -4 0.81377 0.78044   4
   2  -4  -4 -0.1873  0.5332   2
   2  -4  -4 0.59071 0.75865   3
  -2  -4   4 0.29130 0.50484   3
  -2   4   4 0.43915 0.49236   1
   2   4  -4 0.13921 0.53905   4
   2   4  -4 0.98597 0.76854   1
  -1  -4   4 12.0728  1.6194   3
   1  -4  -4 11.6859  1.8864   2
   1  -4  -4 9.49114 1.91843   3
   1   4  -4 13.8636  2.2100   1
  -1   4   4 14.9982  1.4322   1
   0  -4  -4 340.082   8.693   2
   0  -4   4 342.988   8.197   3
   0  -4  -4 334.893   8.114   1
   0  -4  -4 336.249   9.770   3
   0   4   4 341.793   7.877   1
   0   4  -4 346.770   9.284   1
  -1  -4  -4 17.0396  2.5869   5
  -1  -4  -4 15.0447  2.1291   1
  -1  -4  -4 13.5630  2.2639   3
   1  -4   4 17.4674  2.6255   2
   1  -4   4 14.0704  1.9807   3
  -1   4  -4 10.7912  1.8706   1
   1   4   4 15.0127  1.9473   1
  -2  -4  -4 57.5800  3.5466   1
   2  -4   4 43.6115  3.4999   2
   2  -4   4 59.8276  3.6274   3
  -2  -4  -4 60.3559  3.7670   5
  -2   4  -4 64.1993  3.7206   1
   2   4   4 62.7070  3.5703   1
   3  -4   4 153.485   6.343   3
   3  -4   4 163.630   7.052   2
  -3  -4  -4 168.282   6.169   5
  -3  -4  -4 150.056   6.381   1
  -3   4  -4 158.559   6.123   1
   3   4   4 163.316   6.357   1
   4  -4   4 43.7510  3.7447   3
   4  -4   4 51.1350  4.0945   2
  -4  -4  -4 48.8782  3.8591   1
  -4   4  -4 51.3906  3.5556   1
   4   4   4 48.5539  3.7097   1
   5  -4   4 11.4232  2.4166   2
  -5  -4  -4 11.9544  2.4752   1
   5   4   4 8.91671 1.94728   2
  -5   4  -4 10.5885  2.0885   1
   6  -4   4 117.997   6.764   2
  -6  -4  -4 114.370   6.666   1
  -6   4  -4 120.773   5.911   1
  -7  -4  -4 36.5952  4.7475   1
   7  -4   4 33.7333  4.5049   2
  -8  -4  -4 7.23001 2.40473   1
   8  -4   4 6.78321 2.48842   2
   8  -5  -4 1.91310 2.74121   2
  -8  -5   4 2.93731 1.50648   1
   8   5  -4 1.37237 1.75187   2
   8   5  -4 -0.2187  1.3744   4
   7  -5  -4 0.20997 1.43012   2
  -7  -5   4 1.08250 1.37767   1
   7   5  -4 0.26867 1.32045   2
   7   5  -4 9.09512 2.56338   4
   7   5  -4 0.52784 1.24858   1
   6  -5  -4 0.95136 0.90387   2
  -6  -5   4 1.67122 1.52793   1
   6   5  -4 1.35587 1.36658   1
   6   5  -4 1.81650 1.67546   4
   6   5  -4 2.48320 1.56909   2
   5  -5  -4 6.38570 2.15528   2
  -5  -5   4 1.62334 1.35394   1
   5   5  -4 4.87153 1.54622   1
   5   5  -4 0.79412 1.22697   4
   4  -5  -4 -0.0714  0.6792   2
   4  -5  -4 -0.9100  0.8334   3
  -4  -5   4 0.92795 1.09388   1
   4   5  -4 0.81293 0.92179   1
   4   5  -4 0.36028 0.78644   4
  -3  -5   4 -0.2775  0.8016   1
   3  -5  -4 0.25333 0.63275   2
   3  -5  -4 0.94216 1.06391   3
   3   5  -4 0.30237 0.58776   1
   2  -5  -4 22.7395  3.3844   3
   2  -5  -4 18.5544  2.7988   2
   2   5  -4 19.4022  2.9316   1
   1  -5  -4 271.027   8.754   2
   1  -5  -4 261.332   7.249   1
  -1  -5   4 266.962   7.611   3
   1  -5  -4 261.298   9.410   3
  -1   5   4 261.113   7.065   1
   1   5  -4 255.489   8.908   1
   0  -5   4 119.703   5.062   3
   0  -5  -4 123.777   5.566   2
   0  -5  -4 120.769   6.079   3
   0  -5  -4 124.708   5.248   1
   0   5   4 120.550   4.882   1
   0   5  -4 123.569   5.894   1
  -1  -5  -4 67.3742  4.0721   1
   1  -5   4 67.7209  4.7930   2
  -1  -5  -4 64.1655  4.4399   3
   1  -5   4 67.5775  4.0300   3
  -1  -5  -4 63.8670  3.8959   2
  -1   5  -4 64.2513  4.1009   1
   1   5   4 67.2571  3.8374   1
  -2  -5  -4 7.14515 1.99018   1
   2  -5   4 8.36697 1.85404   3
   2  -5   4 5.23890 1.79640   2
   2   5   4 10.2775  2.0433   1
  -2   5  -4 5.65911 1.60194   1
   3  -5   4 26.3246  3.3486   3
  -3  -5  -4 26.9593  3.4780   1
   3  -5   4 28.2402  3.7496   2
  -3   5  -4 22.7855  2.9990   1
   3   5   4 22.5493  2.9864   1
   4  -5   4 6.74536 2.13029   2
   4  -5   4 4.57863 1.86099   3
  -4  -5  -4 6.32318 1.98657   1
  -4   5  -4 5.25398 1.61542   1
   4   5   4 5.73387 1.75559   1
   5  -5   4 1.22422 1.21059   2
  -5  -5  -4 0.93918 1.28171   1
   6  -5   4 8.71453 2.57453   2
  -6  -5  -4 6.79777 2.24491   1
  -7  -5  -4 6.09702 2.24646   1
   7  -5   4 3.33456 1.85368   2
  -8  -5  -4 3.07872 2.11746   1
   8  -5   4 3.22624 1.84945   2
   7  -6  -4 -2.8815  1.4347   2
  -7  -6   4 -0.8140  1.4225   1
   7   6  -4 -0.2232  1.5894   1
   6  -6  -4 2.06657 1.64067   2
  -6  -6   4 0.20057 1.32646   1
   6   6  -4 3.21264 1.48742   1
   5  -6  -4 1.33600 1.00502   2
  -5  -6   4 2.37500 1.74413   1
   5   6  -4 1.95157 1.18194   1
  -4  -6   4 -0.4196  1.0121   1
   4  -6  -4 2.58117 1.32093   2
   4   6  -4 5.68362 1.86464   1
   3  -6  -4 33.6268  4.3061   2
  -3  -6   4 32.7122  4.5714   1
   3   6  -4 24.7577  3.7004   1
   2  -6  -4 15.1537  2.8413   2
   2  -6  -4 18.1994  3.4109   3
   2   6  -4 18.4056  3.1891   1
   1  -6  -4 1.97043 1.36896   3
   1  -6  -4 4.11747 1.50855   2
   1   6  -4 2.79122 1.51098   1
   0  -6  -4 1.95322 1.14052   1
   0  -6  -4 2.36654 1.40704   3
   0  -6   4 1.39223 0.91592   2
   0  -6  -4 0.30464 0.88104   2
   0   6   4 1.82305 1.06172   1
   0   6  -4 1.33540 0.83356   1
   1  -6   4 88.9898  5.1182   3
  -1  -6  -4 98.0631  5.3673   1
  -1  -6  -4 90.0977  5.1535   2
   1  -6   4 100.072   6.361   2
  -1  -6  -4 99.9768  5.9905   3
   1   6   4 97.4831  5.1110   1
  -1   6  -4 89.4015  5.3234   1
  -2  -6  -4 114.418   6.125   1
   2  -6   4 112.197   6.034   3
   2  -6   4 109.881   6.673   2
  -2  -6  -4 109.185   6.276   3
   2   6   4 117.041   5.859   1
  -2   6  -4 103.128   5.747   1
   3  -6   4 68.8116  4.9987   3
  -3  -6  -4 73.5809  5.2780   1
   3  -6   4 69.8677  5.5903   2
  -3  -6  -4 77.3573  5.3775   3
   3   6   4 76.0387  4.9695   1
  -3   6  -4 77.4450  4.9112   1
   4  -6   4 24.1646  4.2621   2
  -4  -6  -4 26.9070  4.0812   1
   4   6   4 24.1175  3.5737   1
  -5  -6  -4 13.2968  3.1208   1
  -6  -6  -4 0.94466 1.47013   1
   6  -6   4 -0.7040  1.0756   2
   7  -6   4 -0.5347  1.2765   2
  -7  -6  -4 -0.0463  1.4906   1
  -5  -7   4 53.7864  6.6324   1
   5  -7  -4 40.2508  5.4084   2
   5   7  -4 48.2388  6.0303   1
   4  -7  -4 -1.3988  0.9464   2
  -4  -7   4 0.34018 1.38591   1
  -3  -7   4 119.368   7.731   1
   3  -7  -4 108.357   6.884   2
   3   7  -4 110.870   7.073   1
   2  -7  -4 95.2584  6.2267   2
  -2  -7   4 82.1114  6.2390   1
   2   7  -4 81.2002  5.8134   1
   1  -7  -4 -0.9211  1.0021   2
   0  -7  -4 32.8172  3.2215   2
   0  -7   4 30.0704  4.5060   2
   0   7  -4 31.7437  4.3743   1
   1  -7   4 64.3368  5.4478   2
  -1   7  -4 57.3350  4.5853   1
  -2  -7  -4 83.0144  5.7030   1
   2  -7   4 83.0760  6.4681   2
   2   7   4 88.5605  5.4716   1
   3  -7   4 65.6188  5.8564   2
  -3  -7  -4 70.4177  5.4782   1
   3   7   4 63.6180  5.0104   1
  -4  -7  -4 17.7372  3.7039   1
   4  -7   4 16.6174  3.6916   2
   4   7   4 24.2179  3.7872   1
  -5  -7  -4 0.98531 1.61093   1
   5  -7   4 3.27450 1.58149   2
  -3  -8   4 42.5829  6.1818   1
   3  -8  -4 49.2442  4.9703   2
   3   8  -4 37.3069  5.0845   1
  -2  -8   4 0.97776 1.76008   1
  -1  -8   4 27.0724  4.6863   2
  -1  -8   4 33.9008  5.0928   1
   1   8  -4 30.0688  4.3874   1
   0  -8   4 9.08559 2.88562   2
   1  -8   4 11.0514  3.4229   2
   2  -8   4 8.38116 2.69609   2
   3  -8   4 68.9040  6.2998   2
  10   0  -5 0.56516 1.61104   2
  10   0  -5 0.31399 1.22742   4
   9   0  -5 -1.6977  1.0259   2
   9   0  -5 0.78552 1.20936   4
  -8   0   5 -1.6586  0.7401   1
   8   0  -5 0.31775 0.90552   4
   8   0  -5 0.31279 1.23766   2
   7   0  -5 -0.6266  0.8928   2
  -7   0   5 -0.5840  0.7628   1
   7   0  -5 0.16245 0.81855   4
   6   0  -5 1.31560 1.18696   2
  -6   0   5 -0.2270  0.6492   1
   6   0  -5 0.02740 0.60233   4
  -5   0   5 0.26209 0.57516   1
   5   0  -5 0.14528 0.67997   2
   5   0  -5 0.12707 0.47828   4
  -4   0   5 0.19788 0.44140   1
   4   0  -5 0.28109 0.56495   4
   4   0  -5 0.77029 0.80297   2
   3   0  -5 -0.2209  0.4953   4
   3   0  -5 -0.0383  0.4959   3
   3   0  -5 -0.2464  0.1416   1
   3   0  -5 -0.1293  0.2701   2
  -3   0   5 -0.3207  0.2743   3
  -3   0   5 0.06511 0.36403   1
   2   0  -5 0.03660 0.19535   5
   2   0  -5 -0.0042  0.4089   2
   2   0  -5 -0.0204  0.3511   3
   2   0  -5 -0.3707  0.3052   4
  -2   0   5 0.50195 0.34113   3
   2   0  -5 -0.3297  0.2137   1
  -1   0   5 -0.6891  0.1673   5
   1   0  -5 -0.8135  0.1480   5
  -1   0   5 -1.1006  0.1657   3
   1   0  -5 -0.4353  0.4244   2
   1   0  -5 -0.5119  0.3486   4
   1   0  -5 -0.1639  0.1822   1
   1   0  -5 -0.4790  0.2364   3
   0   0  -5 -0.3829  0.2764   2
   0   0  -5 -0.4112  0.3451   5
   0   0   5 -0.8286  0.2020   5
   0   0  -5 -0.3143  0.2351   1
  -1   0  -5 -1.0475  0.2297   1
   1   0   5 -0.4899  0.4506   5
   1   0   5 -0.6464  0.1737   2
  -1   0  -5 -0.3573  0.3905   5
  -2   0  -5 -0.1985  0.3464   1
   2   0   5 0.27204 0.27826   2
   2   0   5 -0.7730  0.4188   5
   3   0   5 0.48937 0.32416   4
  -3   0  -5 -0.1689  0.3588   1
   3   0   5 -0.8844  0.4361   5
   3   0   5 0.10402 0.27098   2
   4   0   5 0.68511 0.82622   5
   4   0   5 -0.3603  0.3818   2
  -4   0  -5 -0.1071  0.5111   1
   4   0   5 0.79865 0.40966   4
   5   0   5 -0.8086  0.7427   5
   5   0   5 0.14762 0.58498   2
  -5   0  -5 0.16874 0.56273   1
   5   0   5 0.55509 0.66609   4
   6   0   5 1.08556 0.85231   4
   6   0   5 0.21515 0.74718   2
  -6   0  -5 -0.1669  0.9715   1
   6   0   5 -0.8912  0.9400   5
  -7   0  -5 0.91375 0.80946   1
   7   0   5 -0.3183  0.8337   4
   7   0   5 -0.1925  0.9268   2
   7   0   5 3.16907 1.42760   5
  -8   0  -5 0.73929 0.87677   1
   8   0   5 0.06361 1.11850   2
   8   0   5 0.17976 1.10653   4
   9   0   5 1.50048 1.59366   2
  -9   0  -5 0.95596 1.28392   1
 -10   0  -5 1.92228 1.92506   1
  10  -1  -5 2.88673 2.16995   2
  10  -1  -5 9.32258 2.47798   4
  10   1  -5 7.45794 2.91751   2
  10   1  -5 5.06122 2.29974   4
  -9  -1   5 0.25750 1.36186   1
   9  -1  -5 0.55272 1.42144   2
   9  -1  -5 0.09535 1.20088   4
   9   1  -5 0.38885 1.52615   2
   9   1  -5 0.60207 1.08898   4
  -8  -1   5 4.78421 1.74060   1
   8  -1  -5 4.00862 1.48195   4
   8  -1  -5 6.97494 2.29198   2
   8   1  -5 4.70049 2.06239   2
   8   1  -5 6.52322 1.94207   4
   7  -1  -5 2.36884 1.44949   2
  -7  -1   5 0.60074 1.03099   1
   7  -1  -5 2.15424 1.18119   4
   7   1  -5 2.10861 1.19978   4
   7   1  -5 1.43426 1.33719   2
   6  -1  -5 22.4878  3.3435   2
   6  -1  -5 18.1263  2.5107   4
  -6  -1   5 20.1242  2.7011   1
  -6   1   5 16.4756  2.1052   1
   6   1  -5 15.6922  2.4904   4
   6   1  -5 16.5450  2.8992   2
   5  -1  -5 1.17336 1.06162   3
  -5  -1   5 3.98421 1.21510   1
   5  -1  -5 2.79962 1.19775   2
   5  -1  -5 2.62048 0.81471   4
  -5   1   5 2.30011 0.79490   1
   5   1  -5 2.54317 1.25687   4
   5   1  -5 4.44042 1.06481   1
   5   1  -5 1.92786 0.69214   5
   5   1  -5 2.57014 1.16549   2
   4  -1  -5 275.737   7.715   3
   4  -1  -5 254.731   6.907   4
  -4  -1   5 256.842   7.168   1
  -4  -1   5 265.968   6.602   3
   4   1  -5 253.300   7.243   4
   4   1  -5 257.897   4.859   5
   4   1  -5 251.262   7.687   2
  -4   1   5 260.502   5.682   1
   4   1  -5 255.612   6.917   1
  -3  -1   5 -0.0707  0.5236   1
   3  -1  -5 1.95750 0.81473   2
  -3  -1   5 3.51836 0.80442   3
   3  -1  -5 0.07653 0.58198   3
   3   1  -5 1.17490 0.62486   1
  -3   1   5 1.11818 0.42703   1
   3   1  -5 1.62837 0.65203   4
   3   1  -5 1.99722 0.97914   2
   2  -1  -5 0.63684 0.43865   3
   2  -1  -5 -0.6377  0.2964   4
   2  -1  -5 -0.0219  0.3267   2
  -2  -1   5 0.43920 0.21371   3
   2   1  -5 -0.0287  0.2970   2
   2   1  -5 1.07374 0.41538   1
  -2   1   5 0.25022 0.44456   3
  -2   1   5 0.18713 0.17738   1
   2   1  -5 -0.1619  0.2810   4
  -1  -1   5 557.617   9.277   5
   1  -1  -5 569.253   8.990   2
   1  -1  -5 556.672  10.006   3
   1  -1  -5 558.720  10.963   5
   1   1  -5 551.930   9.579   1
   1   1  -5 553.745   8.753   4
  -1   1   5 561.365   9.994   3
   1   1  -5 571.942  10.103   2
   0  -1  -5 45.6779  1.4774   1
   0  -1  -5 47.1581  1.3261   2
   0   1  -5 43.6887  2.0015   1
   0   1   5 43.6214  2.3061   5
   0   1  -5 44.5160  1.4435   4
  -1  -1  -5 4.82111 0.96195   5
  -1   1  -5 5.56719 0.93698   1
   1   1   5 6.11062 0.99121   5
   2  -1   5 326.898   6.990   2
  -2  -1  -5 326.149   7.016   1
  -2  -1  -5 330.352   7.943   5
   2   1   5 324.967   7.744   5
   2   1   5 329.534   5.385   2
  -2   1  -5 319.540   7.049   1
   3  -1   5 0.30553 0.36954   4
  -3  -1  -5 1.86156 0.77389   1
   3  -1   5 -0.4382  0.3095   2
  -3  -1  -5 1.03367 0.70848   5
  -3   1  -5 0.41467 0.45347   1
   3   1   5 1.43360 0.67408   5
   3   1   5 0.06374 0.35557   2
   4  -1   5 124.244   4.705   2
  -4  -1  -5 122.337   4.953   1
   4  -1   5 129.829   3.819   4
   4   1   5 115.358   4.565   4
   4   1   5 121.049   4.985   5
   4   1   5 118.431   4.082   2
  -4   1  -5 132.667   4.971   1
   5  -1   5 144.031   4.655   4
  -5  -1  -5 152.654   6.071   1
   5  -1   5 148.887   5.742   2
  -5   1  -5 145.040   5.691   1
   5   1   5 147.701   5.967   5
   5   1   5 146.538   5.561   4
   5   1   5 144.918   5.240   2
   6  -1   5 118.092   5.636   2
  -6  -1  -5 125.438   5.896   1
   6  -1   5 121.852   4.753   4
   6   1   5 123.854   5.416   2
   6   1   5 115.098   5.572   5
  -6   1  -5 116.596   5.541   1
   6   1   5 122.581   5.573   4
   7  -1   5 9.79256 1.90275   4
   7  -1   5 9.67142 2.78760   5
  -7  -1  -5 10.0795  2.3350   1
   7  -1   5 15.2835  2.7693   2
   7   1   5 12.2011  2.3892   4
   7   1   5 9.69076 2.22853   2
  -7   1  -5 5.91991 1.92154   1
  -8  -1  -5 27.8083  3.8838   1
   8  -1   5 30.3578  4.0194   2
   8   1   5 33.8089  4.1834   2
   8   1   5 29.3431  3.8247   4
  -8   1  -5 29.6190  3.8247   1
  -9  -1  -5 20.1536  3.4714   1
   9  -1   5 14.7325  3.2651   2
  -9   1  -5 12.2069  2.9602   1
   9   1   5 9.15869 2.50848   4
  10  -1   5 8.86767 2.93488   2
  -9  -2   5 10.8432  2.8698   1
   9  -2  -5 11.0073  3.0513   2
   9   2  -5 10.9934  3.2352   2
   9   2  -5 9.47941 2.72488   4
   8  -2  -5 0.63524 1.28537   2
   8  -2  -5 0.93785 1.14936   4
  -8  -2   5 0.38786 1.25913   1
   8   2  -5 1.16681 1.60652   2
   8   2  -5 1.15921 1.05137   4
   7  -2  -5 246.100   9.810   2
   7  -2  -5 257.305   8.632   4
  -7  -2   5 242.841   9.128   1
   7   2  -5 239.566   9.938   2
   7   2  -5 248.028   9.564   4
   6  -2  -5 153.994   7.220   3
   6  -2  -5 149.421   6.950   2
  -6  -2   5 148.464   6.635   1
   6  -2  -5 158.008   6.133   4
   6   2  -5 131.722   6.801   2
   6   2  -5 140.924   6.598   4
   6   2  -5 152.502   6.564   1
   5  -2  -5 -2.1623  0.6115   3
  -5  -2   5 0.45729 0.71380   1
   5  -2  -5 -0.4579  0.6140   2
   5  -2  -5 0.45644 0.73405   4
  -5   2   5 0.42458 0.41932   1
   5   2  -5 -0.4906  0.5259   4
   5   2  -5 -0.0169  1.0564   2
   5   2  -5 -0.9740  0.5972   1
   4  -2  -5 774.044  13.837   4
  -4  -2   5 798.607  15.784   1
  -4  -2   5 799.183  13.447   3
   4  -2  -5 741.801  15.226   2
   4  -2  -5 785.083  16.038   3
   4   2  -5 748.079  14.825   4
   4   2  -5 775.050  15.274   1
  -4   2   5 750.349  11.474   1
   4   2  -5 768.386  16.007   2
   3  -2  -5 538.544  12.003   3
   3  -2  -5 552.775  10.212   4
   3  -2  -5 537.221  11.257   2
   3   2  -5 549.096  11.583   1
   3   2  -5 543.699  12.178   2
   3   2  -5 555.035  11.134   4
  -3   2   5 539.068   7.796   1
   2  -2  -5 100.654   3.474   4
   2  -2  -5 102.843   4.289   3
   2  -2  -5 103.588   3.790   2
   2   2  -5 104.174   3.762   4
   2   2  -5 102.464   4.409   2
   2   2  -5 99.2297  4.0761   1
  -1  -2   5 664.264   9.118   3
   1  -2  -5 665.892  10.969   2
   1  -2  -5 648.897   8.816   1
   1   2  -5 642.147  12.421   2
   1   2  -5 657.899  12.055   1
   1   2  -5 668.680  10.509   4
  -1   2   5 660.409   8.725   1
   0  -2  -5 612.580   9.579   2
   0  -2  -5 613.533  12.738   5
   0  -2   5 596.015   9.205   3
   0  -2  -5 601.089   9.352   1
   0   2  -5 617.696  11.321   1
   0   2  -5 607.395   8.742   4
   0   2   5 608.226   9.172   1
   0   2  -5 615.710   9.439   3
  -1  -2  -5 201.990   5.028   1
  -1  -2  -5 205.810   6.039   5
   1  -2   5 211.418   5.025   3
  -1   2  -5 200.802   5.651   1
   1   2   5 199.623   6.156   5
  -1   2  -5 209.308   5.052   3
   2  -2   5 621.972  12.226   2
  -2  -2  -5 621.577  12.622   5
  -2  -2  -5 631.069  11.593   1
  -2   2  -5 617.491  11.727   1
  -2   2  -5 634.902  11.825   3
   2   2   5 626.708  12.879   5
   2   2   5 624.511   9.841   2
  -3  -2  -5 536.533  11.360   1
  -3  -2  -5 536.110  11.859   5
   3  -2   5 539.222  11.639   2
   3  -2   5 539.022   7.370   4
   3   2   5 555.414   9.778   2
  -3   2  -5 534.344  11.131   1
   3   2   5 534.476  11.754   5
  -4  -2  -5 11.5920  1.7815   1
   4  -2   5 10.0319  1.1001   4
   4  -2   5 9.98589 1.75172   2
  -4  -2  -5 8.59677 1.75101   5
   4   2   5 13.6869  1.8928   5
   4   2   5 12.8309  1.6792   2
  -4   2  -5 10.6070  1.8201   1
   5  -2   5 3.77848 0.72567   4
  -5  -2  -5 2.75660 1.23867   1
   5  -2   5 -1.1188  0.7896   2
   5   2   5 2.55268 1.14012   2
   5   2   5 4.19433 1.10863   5
  -5   2  -5 1.68891 0.90520   1
   6  -2   5 224.369   8.274   2
  -6  -2  -5 214.224   8.273   1
  -6   2  -5 222.583   7.897   1
   6   2   5 220.783   8.267   4
   6   2   5 220.452   7.409   2
   7  -2   5 16.7845  2.9582   2
  -7  -2  -5 11.2002  2.4362   1
  -7   2  -5 13.4932  2.4274   1
   7   2   5 14.6076  2.6339   2
   8  -2   5 0.81427 1.15393   2
  -8  -2  -5 2.47788 1.64589   1
  -8   2  -5 4.60144 1.63191   1
  -9  -2  -5 23.6741  3.9424   1
   9  -2   5 33.2738  4.8015   2
   9  -3  -5 1.33475 1.47936   2
  -9  -3   5 0.92127 1.40270   1
   9   3  -5 -0.0020  1.8163   2
   9   3  -5 0.45016 1.54103   4
  -8  -3   5 3.80823 1.74945   1
   8  -3  -5 1.17628 1.35306   2
   8   3  -5 -0.1246  0.8252   4
   8   3  -5 1.61875 1.63043   2
  -7  -3   5 11.0659  2.5265   1
   7  -3  -5 12.8861  2.3816   4
   7   3  -5 11.0310  2.4876   4
   7   3  -5 10.8110  2.8650   2
   6  -3  -5 -0.1206  0.8783   3
   6  -3  -5 0.75631 1.23168   2
  -6  -3   5 0.11387 0.85489   1
   6  -3  -5 0.68255 0.82915   4
   6   3  -5 -0.7881  0.4703   4
   6   3  -5 0.40329 0.76199   1
   6   3  -5 1.39005 1.18179   2
   5  -3  -5 68.6659  3.6791   4
   5  -3  -5 52.1044  3.8731   2
   5  -3  -5 57.6095  4.3182   3
  -5  -3   5 52.0906  4.0764   1
   5   3  -5 58.6159  4.0014   4
   5   3  -5 55.1384  4.0200   1
   5   3  -5 56.6454  4.4764   2
  -4  -3   5 10.7750  2.1304   1
   4  -3  -5 15.2327  2.0706   4
   4  -3  -5 10.5267  2.1085   3
   4  -3  -5 11.8255  2.1296   2
   4   3  -5 10.8580  2.0207   1
   4   3  -5 14.4735  2.2308   4
   4   3  -5 15.5037  2.7087   2
   3  -3  -5 176.187   6.839   3
   3  -3  -5 179.572   6.227   2
   3  -3  -5 177.457   5.329   4
  -3   3   5 181.304   3.646   1
   3   3  -5 187.471   6.125   4
   3   3  -5 176.855   6.511   1
   3   3  -5 180.511   7.005   2
   2  -3  -5 13.0147  2.0438   3
   2  -3  -5 15.6307  1.9657   2
   2   3  -5 16.7938  2.2621   1
   2   3  -5 17.1790  1.6638   4
  -2   3   5 16.4101  0.9688   1
   2   3  -5 16.5149  2.3520   2
   1  -3  -5 12.6623  1.0941   1
   1  -3  -5 10.9030  1.7741   3
  -1  -3   5 11.7164  1.0950   3
   1  -3  -5 11.0045  1.5794   2
  -1   3   5 11.6191  0.9481   1
   1   3  -5 11.8187  1.4417   4
   1   3  -5 11.4025  1.7914   1
   0  -3  -5 957.899  14.736   1
   0  -3  -5 953.174  15.233   2
   0  -3  -5 906.745  17.326   3
   0  -3   5 942.870  14.708   3
   0  -3  -5 987.629  19.143   5
   0   3  -5 933.942  16.716   1
   0   3  -5 951.488  14.879   3
   0   3   5 949.791  14.375   1
   1  -3   5 1.18227 0.65105   3
  -1  -3  -5 1.66829 0.53935   1
  -1  -3  -5 0.88658 0.62728   5
   1   3   5 1.64052 0.62675   1
  -1   3  -5 2.88233 0.82473   3
  -1   3  -5 1.23930 0.70118   1
   2  -3   5 173.978   6.399   2
  -2  -3  -5 173.931   6.028   5
   2  -3   5 168.998   5.601   3
  -2  -3  -5 173.605   5.768   1
   2   3   5 172.712   5.498   1
  -2   3  -5 182.193   6.002   1
   3  -3   5 42.9552  3.2200   2
  -3  -3  -5 44.7374  3.0056   5
  -3  -3  -5 47.3127  3.1670   1
   3  -3   5 42.3516  3.0848   3
  -3   3  -5 44.4184  2.9525   1
   3   3   5 46.1582  3.1179   5
  -4  -3  -5 -0.4774  0.6951   1
   4  -3   5 0.19639 0.49115   2
  -4  -3  -5 0.81094 0.83014   5
   4   3   5 1.14167 0.75790   2
  -4   3  -5 0.14083 0.55262   1
   4   3   5 -0.5035  0.4950   5
   5  -3   5 13.4702  2.4919   2
  -5  -3  -5 8.18769 1.92171   1
   5   3   5 12.1885  2.1748   2
  -5   3  -5 13.6739  2.2674   1
   6  -3   5 8.67030 2.10270   2
  -6  -3  -5 15.5684  2.8533   1
  -6   3  -5 12.2964  2.4211   1
   7  -3   5 4.88828 1.91768   2
  -7  -3  -5 10.2785  2.4533   1
  -7   3  -5 6.99312 1.90438   1
  -8  -3  -5 3.38239 1.69624   1
   8  -3   5 2.85341 1.58086   2
  -9  -3  -5 10.5715  3.0507   1
   9  -3   5 12.0216  3.0062   2
   8  -4  -5 0.83027 1.09858   2
  -8  -4   5 0.85394 1.43606   1
   8   4  -5 1.90176 1.17031   4
   8   4  -5 0.23617 1.47939   2
  -7  -4   5 1.71181 1.53160   1
   7  -4  -5 2.99138 1.96082   2
   7   4  -5 1.28530 1.63809   2
   7   4  -5 0.91138 1.16883   1
   7   4  -5 -0.5737  0.5826   4
  -6  -4   5 2.46166 1.31740   1
   6  -4  -5 0.08794 1.21782   2
   6   4  -5 1.67056 1.21966   1
   6   4  -5 -0.6465  1.1283   2
  -5  -4   5 13.2697  2.6107   1
   5  -4  -5 8.35838 2.33014   3
   5  -4  -5 11.4784  2.2392   2
   5   4  -5 7.21167 2.00193   4
   5   4  -5 11.8177  2.4385   1
   5   4  -5 9.78270 2.55508   2
   4  -4  -5 58.4753  4.4633   3
   4  -4  -5 49.0881  3.7473   2
  -4  -4   5 51.6870  4.1548   1
   4  -4  -5 54.0936  3.2004   4
   4   4  -5 49.6513  3.9424   1
   4   4  -5 49.9054  4.2652   2
   4   4  -5 51.3868  3.8107   4
   3  -4  -5 189.872   7.105   2
   3  -4  -5 182.207   7.631   3
   3  -4  -5 197.441   5.911   4
   3   4  -5 179.121   7.278   1
   3   4  -5 186.014   6.726   4
  -2  -4   5 72.4126  3.0451   3
   2  -4  -5 60.6792  4.1507   3
   2  -4  -5 69.1732  3.9612   2
  -2   4   5 70.6633  2.6357   1
   2   4  -5 71.9977  3.7518   4
   2   4  -5 70.1812  4.2778   1
   1  -4  -5 137.212   6.131   3
   1  -4  -5 137.134   4.322   1
  -1  -4   5 136.283   4.427   3
   1  -4  -5 135.919   5.308   2
  -1   4   5 138.224   4.133   1
   1   4  -5 137.180   5.885   1
   0  -4  -5 21.4175  1.9859   2
   0  -4   5 22.4559  1.9164   3
   0  -4  -5 20.6195  2.7460   3
   0  -4  -5 22.0353  2.0797   1
   0   4   5 21.8968  1.7797   1
   0   4  -5 19.9591  2.6084   1
  -1  -4  -5 20.4672  2.9315   5
  -1  -4  -5 22.8688  2.2619   1
  -1  -4  -5 19.8085  1.8489   2
   1  -4   5 25.0569  2.2106   3
   1   4   5 19.3092  1.8671   1
  -1   4  -5 22.4466  2.7502   1
   2  -4   5 67.6953  3.8207   3
  -2  -4  -5 73.4304  3.9996   1
  -2  -4  -5 68.3683  4.1096   5
   2   4   5 74.3705  3.8715   1
  -2   4  -5 69.4828  3.9832   1
  -3  -4  -5 15.0280  2.2986   5
   3  -4   5 15.2896  2.4334   3
   3  -4   5 11.1499  2.3099   2
  -3  -4  -5 15.2912  2.3524   1
   3   4   5 10.9523  1.9240   1
  -3   4  -5 14.3339  2.2817   1
   4  -4   5 25.1370  3.5166   2
  -4  -4  -5 27.8911  3.4376   1
  -4   4  -5 27.2554  2.7348   1
  -5  -4  -5 12.7528  2.5927   1
   5  -4   5 19.3902  3.1294   2
  -5   4  -5 17.3067  2.6117   1
  -6  -4  -5 28.1337  3.8875   1
   6  -4   5 24.3106  3.6952   2
  -6   4  -5 25.3255  3.3781   1
   7  -4   5 -0.3320  0.9507   2
  -7  -4  -5 1.26924 1.33644   1
  -8  -4  -5 1.35388 1.34710   1
   8  -4   5 -0.0350  1.1831   2
  -8  -5   5 38.7827  5.6129   1
   8  -5  -5 48.8113  6.1927   2
   8   5  -5 46.1489  6.1395   2
   8   5  -5 50.8212  6.1757   4
  -7  -5   5 36.3910  5.0634   1
   7  -5  -5 31.0490  4.4390   2
   7   5  -5 42.9887  5.4962   4
   7   5  -5 37.0036  5.3866   2
   7   5  -5 24.2294  3.9712   1
  -6  -5   5 6.46958 2.02634   1
   6  -5  -5 5.49932 2.00096   2
   6   5  -5 3.21264 1.79330   4
   6   5  -5 6.14153 2.26555   2
   6   5  -5 3.27766 1.68175   1
  -5  -5   5 192.720   9.164   1
   5  -5  -5 172.864   8.338   2
   5   5  -5 182.484   8.764   1
   5   5  -5 191.584   8.403   4
   4  -5  -5 43.6931  3.7532   2
  -4  -5   5 37.6024  4.6578   1
   4  -5  -5 39.5307  4.1259   3
   4   5  -5 36.9304  3.6135   1
   4   5  -5 42.6017  3.6326   4
   3  -5  -5 18.0676  2.1550   4
   3  -5  -5 14.3329  2.6433   2
  -3  -5   5 14.0104  2.7766   1
   3  -5  -5 11.3521  2.5161   3
   3   5  -5 13.3722  2.4926   1
   2  -5  -5 18.2184  2.6668   2
   2  -5  -5 20.7483  3.1230   3
   2   5  -5 16.1236  2.7697   1
   1  -5  -5 414.006  12.307   3
   1  -5  -5 405.132   9.296   1
  -1  -5   5 415.481   9.621   3
   1  -5  -5 411.889  11.029   2
  -1   5   5 406.979   9.024   1
   1   5  -5 414.536  11.835   1
   0  -5  -5 9.16131 1.83368   2
   0  -5   5 10.6977  1.8076   3
   0  -5  -5 10.5490  1.8127   1
   0  -5  -5 8.40022 2.05974   3
   0   5   5 4.88996 1.21103   1
   0   5  -5 5.29099 1.52028   1
   1  -5   5 400.930  12.150   2
  -1  -5  -5 391.150  11.763   3
  -1  -5  -5 367.094   9.866   2
   1  -5   5 397.515  10.224   3
  -1  -5  -5 390.163  10.234   1
   1   5   5 379.787   9.764   1
  -1   5  -5 388.566  11.049   1
  -2  -5  -5 73.1788  4.5166   1
   2  -5   5 75.0303  5.2342   2
   2  -5   5 70.3538  4.2782   3
  -2   5  -5 69.7901  4.4456   1
   2   5   5 70.4849  4.1634   1
   3  -5   5 0.69768 1.03962   3
  -3  -5  -5 0.86982 0.88115   1
   3  -5   5 -0.6931  0.3354   2
  -3   5  -5 -0.3447  0.5748   1
   3   5   5 -0.3095  0.7083   1
  -4  -5  -5 12.8499  2.5959   1
   4  -5   5 8.52747 2.29109   3
   4  -5   5 8.46284 2.34580   2
  -4   5  -5 10.7988  2.2784   1
  -5  -5  -5 73.6548  5.3296   1
   5  -5   5 71.8722  5.5450   2
   6  -5   5 19.2116  3.6058   2
  -6  -5  -5 12.1641  2.8079   1
  -7  -5  -5 0.83802 1.38468   1
   7  -5   5 1.56184 1.47625   2
  -8  -5  -5 19.2078  3.8687   1
   8  -5   5 20.2048  4.1630   2
   7  -6  -5 23.1049  4.2527   2
  -7  -6   5 15.5247  3.6213   1
   7   6  -5 22.8941  4.3013   1
   6  -6  -5 19.9581  3.5118   2
  -6  -6   5 21.5256  4.1637   1
   6   6  -5 20.9260  3.7756   1
  -5  -6   5 8.15828 2.55180   1
   5  -6  -5 2.37059 1.17715   2
   5   6  -5 7.15699 2.13173   1
  -4  -6   5 50.4669  4.9567   1
   4  -6  -5 61.8205  5.0338   2
   4   6  -5 55.7881  4.8343   1
   3  -6  -5 47.7854  4.3162   2
  -3  -6   5 52.4628  4.7833   1
   3   6  -5 44.6909  4.2981   1
   2  -6  -5 2.18428 1.22075   2
   2  -6  -5 1.71092 1.63516   3
   2   6  -5 1.28592 1.37093   1
   1  -6  -5 9.65483 2.14605   2
   1  -6  -5 9.76359 2.50973   3
   1   6  -5 7.24631 2.00368   1
   0  -6  -5 228.161   8.420   2
   0  -6  -5 245.653   9.840   3
   0   6  -5 229.073   9.021   1
  -1  -6  -5 0.18893 0.86814   1
   1  -6   5 -1.3051  0.5915   2
  -1  -6  -5 0.87100 0.42157   2
  -1  -6  -5 0.53508 1.12111   3
  -1   6  -5 -0.5315  0.5687   1
   1   6   5 1.82225 0.81776   1
  -2  -6  -5 73.5775  5.2775   3
  -2  -6  -5 77.7892  5.0444   1
   2  -6   5 83.5215  5.0836   3
   2  -6   5 67.8165  5.6320   2
   2   6   5 75.5127  4.7717   1
  -2   6  -5 86.9532  5.3509   1
  -3  -6  -5 0.88395 1.15250   3
   3  -6   5 -0.4380  1.2662   3
   3  -6   5 0.25961 1.30200   2
  -3  -6  -5 1.14137 1.19772   1
  -3   6  -5 1.66780 1.20503   1
   3   6   5 -0.0944  0.8175   1
  -4  -6  -5 87.0397  5.9751   1
   5  -6   5 4.21269 1.91592   2
  -5  -6  -5 4.16685 1.80761   1
   6  -6   5 32.5087  4.9138   2
  -6  -6  -5 31.7852  4.7671   1
  -7  -6  -5 36.6923  5.2193   1
   7  -6   5 39.2769  5.6527   2
   5  -7  -5 -0.0161  1.3887   2
  -5  -7   5 1.21259 1.62689   1
   5   7  -5 3.85185 2.14658   1
  -4  -7   5 29.1107  4.8627   1
   4  -7  -5 35.0346  5.0225   2
   4   7  -5 32.3185  4.9226   1
  -3  -7   5 10.9714  3.0149   1
   3  -7  -5 0.43406 1.98246   2
   3   7  -5 2.36378 1.95353   1
   2  -7  -5 5.51012 2.07266   2
  -2  -7   5 2.58102 1.81581   1
   2   7  -5 3.32782 1.54997   1
   1  -7  -5 1.32986 1.19287   2
   1   7  -5 0.89109 0.90600   1
   0  -7  -5 57.7604  4.5631   2
   0  -7   5 54.7921  5.1755   2
   0   7  -5 54.2475  4.5960   1
   1  -7   5 0.65008 1.31783   2
  -1   7  -5 0.49007 0.95548   1
   2  -7   5 3.81469 2.22119   2
  -2  -7  -5 7.20950 2.21771   1
   2   7   5 1.25727 1.18136   1
  -2   7  -5 3.52855 1.78071   1
  -3  -7  -5 66.3497  5.3238   1
   3  -7   5 50.1298  5.0280   2
   3   7   5 64.3617  4.9289   1
   4  -7   5 1.78833 1.76253   2
  -4  -7  -5 2.06176 1.75721   1
  -5  -7  -5 19.6859  3.7717   1
   5  -7   5 24.5098  4.8089   2
   3  -8  -5 5.91207 2.19457   2
  -3  -8   5 6.73313 2.91546   1
   3   8  -5 4.83828 2.06977   1
   2  -8  -5 31.3843  4.6932   2
  -2  -8   5 36.6368  5.5783   1
   2   8  -5 31.0768  4.6678   1
  -1  -8   5 -2.1190  1.9944   2
  -1  -8   5 0.72006 1.49191   1
   1   8  -5 0.32142 1.55085   1
   0  -8   5 11.9174  3.3382   2
   0   8  -5 5.66966 2.38138   1
   1  -8   5 14.3282  3.5791   2
   2  -8   5 0.13748 1.46359   2
   3  -8   5 4.66083 2.53178   2
  10   0  -6 8.94992 2.60116   4
  10   0  -6 10.8289  3.3092   2
   9   0  -6 2.29212 1.43972   4
   9   0  -6 1.42909 1.67756   2
   8   0  -6 14.8296  2.8500   4
   8   0  -6 12.5822  2.9406   2
   7   0  -6 89.4764  5.3427   4
   7   0  -6 89.4507  5.8373   2
  -7   0   6 86.9561  4.6180   1
  -6   0   6 531.034  11.632   1
   6   0  -6 514.693  13.696   2
   6   0  -6 511.856  12.692   4
  -5   0   6 92.1789  3.9635   1
   5   0  -6 88.6567  4.3519   4
   5   0  -6 91.1094  4.8750   2
   4   0  -6 12.6378  2.0050   2
   4   0  -6 12.7653  1.7726   4
  -4   0   6 15.3116  1.7588   1
   4   0  -6 12.5273  1.5366   1
  -3   0   6 261.157   6.292   3
  -3   0   6 262.646   5.886   1
   3   0  -6 276.110   6.377   3
   3   0  -6 260.398   6.979   2
   3   0  -6 262.504   5.664   1
   3   0  -6 261.815   6.272   5
   3   0  -6 254.853   6.524   4
   2   0  -6 351.128   7.062   4
  -2   0   6 353.791   6.781   3
   2   0  -6 326.145   7.192   2
   2   0  -6 334.798   6.980   5
   2   0  -6 348.156   6.680   3
   2   0  -6 340.973   6.230   1
  -1   0   6 133.910   3.815   5
   1   0  -6 131.621   3.478   4
   1   0  -6 130.542   3.180   1
   1   0  -6 139.305   3.782   5
   1   0  -6 136.286   3.291   3
   1   0  -6 134.409   3.590   2
   0   0  -6 1862.68   24.47   1
   0   0  -6 1914.24   24.28   2
   0   0  -6 1936.76   28.79   5
   0   0   6 1881.81   28.60   5
   1   0   6 76.4396  2.0617   2
  -1   0  -6 74.6201  2.6903   1
   1   0   6 76.9989  3.2798   5
   2   0   6 15.6472  1.0142   2
  -2   0  -6 15.7763  1.3664   1
   2   0   6 12.7753  1.7968   5
   3   0   6 5.94604 1.45013   5
   3   0   6 4.97987 0.90533   2
  -3   0  -6 5.69830 1.16518   1
   4   0   6 330.060   7.551   4
   4   0   6 310.104   9.479   5
  -4   0  -6 338.841   8.564   1
   4   0   6 344.611   7.766   2
  -5   0  -6 56.5144  3.6030   1
   5   0   6 62.8401  4.2521   5
   5   0   6 58.1423  3.3664   2
   5   0   6 64.2798  3.3528   4
   6   0   6 40.9062  2.9420   4
   6   0   6 39.9230  3.6657   5
   6   0   6 41.1586  3.1553   2
  -6   0  -6 45.5173  3.5403   1
  -7   0  -6 154.765   7.081   1
   7   0   6 168.202   7.042   2
   7   0   6 161.585   6.525   4
   7   0   6 158.550   7.750   5
  -8   0  -6 25.9100  3.7420   1
   8   0   6 23.9004  3.2546   4
   8   0   6 27.4227  3.8481   2
  -9   0  -6 14.4917  2.9236   1
   9   0   6 14.4116  3.0672   2
 -10   0  -6 -1.3200  1.4253   1
  10  -1  -6 13.2593  3.5712   2
  10  -1  -6 11.7204  2.8840   4
  10   1  -6 7.75564 2.60835   4
  10   1  -6 10.8556  3.4036   2
   9  -1  -6 22.7237  3.5935   4
   9  -1  -6 18.7660  3.8973   2
   9   1  -6 20.1868  4.0235   2
   9   1  -6 15.4893  3.1416   4
   8  -1  -6 1.79310 1.27239   4
  -8  -1   6 -0.3857  1.1466   1
   8  -1  -6 1.30520 1.37211   2
   8   1  -6 2.02662 1.34762   4
   8   1  -6 0.25982 1.30876   2
   7  -1  -6 47.3633  4.3136   2
   7  -1  -6 47.7027  3.8508   4
  -7  -1   6 56.6451  3.9639   1
   7   1  -6 52.4677  4.5927   2
   7   1  -6 53.0747  4.2452   4
   6  -1  -6 0.20278 0.71871   4
  -6  -1   6 -0.4844  0.6321   1
   6  -1  -6 0.60210 1.05883   2
  -6   1   6 0.45496 0.65584   1
   6   1  -6 0.38840 0.80705   4
   6   1  -6 0.50929 1.06954   2
   5  -1  -6 225.397   7.142   4
   5  -1  -6 216.484   7.543   3
  -5  -1   6 223.689   7.154   1
  -5   1   6 229.071   5.804   1
   5   1  -6 209.003   7.754   2
   5   1  -6 223.875   6.872   1
   5   1  -6 211.700   7.281   4
   4  -1  -6 23.3639  2.3013   3
   4  -1  -6 19.0435  2.4308   2
   4  -1  -6 26.6794  2.2429   4
  -4  -1   6 18.9942  1.9040   1
  -4  -1   6 20.5284  1.7322   3
   4   1  -6 20.0241  0.9691   5
   4   1  -6 23.7415  2.3557   2
  -4   1   6 19.4458  1.4402   1
   4   1  -6 20.0604  2.3973   4
   4   1  -6 21.8070  1.8602   1
   3  -1  -6 0.11399 0.51383   4
   3  -1  -6 0.07094 0.53756   3
  -3  -1   6 -0.1046  0.3686   3
   3  -1  -6 1.04863 0.64098   2
  -3  -1   6 0.25123 0.43707   1
   3   1  -6 -0.0691  0.3137   4
   3   1  -6 0.89043 0.24487   5
   3   1  -6 0.99451 0.78422   2
   3   1  -6 0.33243 0.46034   1
  -3   1   6 0.39622 0.35156   1
  -2  -1   6 127.179   2.848   3
   2  -1  -6 129.090   4.278   3
   2  -1  -6 127.429   4.649   5
  -2  -1   6 128.928   2.886   5
   2  -1  -6 127.209   4.016   2
   2  -1  -6 125.716   3.876   4
  -2   1   6 125.148   4.262   3
   2   1  -6 129.219   4.076   1
   2   1  -6 127.229   3.973   4
   2   1  -6 127.685   2.924   5
  -2   1   6 126.189   2.285   1
   1  -1  -6 394.989   8.018   3
   1  -1  -6 378.717   5.319   1
   1  -1  -6 389.527   6.904   2
  -1  -1   6 389.082   7.298   5
   1   1  -6 387.835   7.636   1
   1   1  -6 379.242   6.855   4
   1   1  -6 386.132   8.001   2
   0  -1   6 306.892   6.939   5
   0  -1  -6 297.137   5.105   1
   0  -1  -6 301.144   4.672   2
   0  -1  -6 303.042   7.159   5
   0   1  -6 299.187   6.407   1
   0   1  -6 295.656   4.971   4
   0   1   6 294.790   7.234   5
  -1  -1  -6 76.8902  2.5915   1
  -1  -1  -6 70.3131  3.2124   5
   1   1   6 74.9132  3.2568   5
  -1   1  -6 72.2954  2.9055   1
  -2  -1  -6 1.00264 0.47102   1
   2  -1   6 0.10198 0.33347   2
  -2  -1  -6 -0.4517  0.5103   5
   2   1   6 0.13042 0.38090   5
   2   1   6 0.62459 0.36082   2
  -2   1  -6 -0.0984  0.3340   1
   3  -1   6 135.397   4.561   2
  -3  -1  -6 138.600   4.768   1
  -3  -1  -6 140.704   5.361   5
   3   1   6 129.054   3.497   2
  -3   1  -6 131.831   4.671   1
   3   1   6 127.964   5.004   5
  -4  -1  -6 42.6563  2.9532   1
   4  -1   6 40.7419  2.5816   2
   4  -1   6 41.2137  2.0868   4
  -4   1  -6 37.5347  2.6774   1
   4   1   6 37.6830  2.8612   5
   4   1   6 40.6918  2.2827   2
  -5  -1  -6 19.0747  2.5564   1
   5  -1   6 22.7776  2.2144   2
   5  -1   6 15.6765  1.8774   4
  -5   1  -6 20.9893  2.7468   1
   5   1   6 19.6746  1.9333   2
   5   1   6 18.7710  2.1777   5
   6  -1   6 150.116   5.378   4
   6  -1   6 145.514   6.263   2
  -6  -1  -6 152.773   6.614   1
   6   1   6 153.781   6.665   5
   6   1   6 143.141   6.157   4
   6   1   6 151.494   5.930   2
  -6   1  -6 137.629   6.249   1
  -7  -1  -6 -0.9350  0.7844   1
   7  -1   6 -0.0389  0.6878   2
   7  -1   6 -1.3496  1.3691   5
   7   1   6 0.28696 0.91978   4
   7   1   6 0.03571 0.92827   2
  -7   1  -6 0.32379 0.72848   1
   8  -1   6 9.76016 2.40527   2
  -8  -1  -6 10.6535  2.6691   1
  -8   1  -6 9.54854 2.28394   1
  -9  -1  -6 6.07663 2.07029   1
   9  -1   6 7.27151 2.40389   2
  -9   1  -6 4.10183 2.01113   1
 -10  -1  -6 30.1353  4.6000   1
 -10   1  -6 20.8569  3.9186   1
  -9  -2   6 -1.2388  1.4249   1
   9  -2  -6 -0.4921  1.5096   2
   9   2  -6 -0.7858  1.6249   2
   9   2  -6 0.17440 1.29972   4
   8  -2  -6 1.56637 1.42829   2
   8  -2  -6 1.34311 1.16370   4
  -8  -2   6 2.93745 1.42542   1
   8   2  -6 0.10564 0.78712   4
   8   2  -6 2.11299 1.76130   2
   7  -2  -6 3.76725 1.69688   2
   7  -2  -6 4.69224 1.60696   4
  -7  -2   6 3.19128 1.21461   1
   7   2  -6 7.67537 2.41054   2
   7   2  -6 4.50668 1.60643   4
   6  -2  -6 7.26084 2.11962   3
  -6  -2   6 7.29922 1.84653   1
   6  -2  -6 9.14228 1.90436   4
   6   2  -6 5.49402 1.60443   4
   6   2  -6 8.75014 1.96725   1
   6   2  -6 5.94733 2.05648   2
   5  -2  -6 9.80579 2.19045   2
   5  -2  -6 16.4011  2.6171   3
   5  -2  -6 11.8689  1.9916   4
  -5  -2   6 10.3999  2.0009   1
   5   2  -6 12.2892  2.4810   2
   5   2  -6 11.4816  1.9264   1
   5   2  -6 14.3745  2.4244   4
   4  -2  -6 21.9556  2.7349   2
  -4  -2   6 22.6784  1.7818   3
   4  -2  -6 18.9864  1.8283   4
   4  -2  -6 20.3775  2.6596   3
  -4  -2   6 20.7910  2.7177   1
   4   2  -6 20.9777  2.5983   4
   4   2  -6 22.4862  2.6605   1
   4   2  -6 25.8843  3.2248   2
  -4   2   6 20.9413  1.2208   1
   3  -2  -6 240.266   6.225   4
   3  -2  -6 222.214   6.649   2
   3  -2  -6 227.182   7.225   3
  -3  -2   6 242.848   4.978   3
   3   2  -6 236.055   7.553   2
   3   2  -6 244.065   7.136   1
   3   2  -6 229.346   6.643   4
   2  -2  -6 257.812   7.354   3
  -2  -2   6 273.847   5.129   5
   2  -2  -6 258.103   6.495   2
   2  -2  -6 267.330   6.254   4
   2   2  -6 276.004   7.347   1
   2   2  -6 271.523   6.546   4
   2   2  -6 265.897   7.635   2
   1  -2  -6 1.09724 0.68253   3
   1  -2  -6 1.04943 0.62825   5
   1  -2  -6 2.52394 0.35499   1
   1  -2  -6 1.84436 0.56127   2
   1   2  -6 2.04514 0.55777   1
   1   2  -6 1.42695 0.52447   4
   1   2  -6 0.59687 0.36514   2
   0  -2  -6 125.359   3.155   2
   0  -2  -6 124.353   3.163   1
   0  -2  -6 117.441   4.703   5
   0   2  -6 133.025   3.107   3
   0   2  -6 122.342   2.951   4
   0   2  -6 119.877   4.305   1
  -1  -2  -6 1.37119 0.61596   5
  -1  -2  -6 2.35102 0.47365   2
  -1  -2  -6 2.06165 0.61958   1
  -1   2  -6 1.64703 0.69356   1
  -1   2  -6 2.90380 0.72043   3
   1   2   6 2.85232 0.86874   5
  -2  -2  -6 48.0761  2.6335   1
   2  -2   6 45.9918  2.7867   2
  -2  -2  -6 43.2880  2.7510   5
  -2   2  -6 42.3391  2.6078   1
  -2   2  -6 42.1503  2.5047   3
   2   2   6 40.3069  2.7497   5
  -3  -2  -6 6.00644 1.36344   5
  -3  -2  -6 3.74383 1.13036   1
   3  -2   6 6.31800 1.41040   2
   3   2   6 3.69794 0.81161   2
   3   2   6 3.57310 1.01626   5
  -3   2  -6 3.66991 1.06233   1
  -4  -2  -6 24.1328  2.4968   5
   4  -2   6 24.9095  1.2574   4
   4  -2   6 24.9025  2.3891   2
  -4  -2  -6 26.6200  3.0153   1
   4   2   6 27.5086  2.1923   2
   4   2   6 22.8669  2.1696   5
  -4   2  -6 22.1779  2.2126   1
  -5  -2  -6 0.62226 0.82864   1
   5  -2   6 -0.0104  0.6954   2
   5   2   6 -1.2952  0.6293   2
   5   2   6 -0.5042  0.4285   5
  -5   2  -6 -0.6587  0.4607   1
  -6  -2  -6 3.28784 1.35859   1
   6  -2   6 1.52046 0.99791   2
  -6   2  -6 1.04360 0.78227   1
   6   2   6 2.46163 1.28329   2
  -7  -2  -6 4.61613 1.63194   1
   7  -2   6 3.55142 1.43557   2
  -7   2  -6 7.40298 1.89408   1
  -8  -2  -6 1.21687 1.35117   1
   8  -2   6 0.04751 1.11149   2
  -8   2  -6 -0.2549  1.0058   1
  -9  -2  -6 1.48999 1.77627   1
   9  -2   6 5.93629 2.29625   2
  -9   2  -6 6.15459 2.21450   1
  -9  -3   6 -1.8803  1.1247   1
   9  -3  -6 3.27149 1.80423   2
   9   3  -6 -0.6142  1.5682   2
   9   3  -6 0.69478 1.46018   4
   8  -3  -6 19.0766  3.5308   2
  -8  -3   6 14.0654  2.9894   1
   8   3  -6 17.2119  3.7586   2
   8   3  -6 12.8142  2.9951   4
   7  -3  -6 115.566   6.929   2
  -7  -3   6 118.497   6.759   1
   7  -3  -6 120.767   5.876   4
   7   3  -6 117.482   7.354   2
   7   3  -6 105.688   6.410   4
   7   3  -6 124.739   6.787   1
   6  -3  -6 9.60354 2.30891   2
   6  -3  -6 5.30815 2.03947   3
  -6  -3   6 6.27403 2.06056   1
   6  -3  -6 6.26496 1.61663   4
   6   3  -6 4.63903 1.45353   4
   6   3  -6 6.31866 1.83565   1
   6   3  -6 6.65897 2.11994   2
   5  -3  -6 37.5123  2.8190   4
  -5  -3   6 21.8937  3.2892   1
   5  -3  -6 25.6238  3.3488   3
   5  -3  -6 25.9528  3.4294   2
   5   3  -6 29.9656  3.0393   1
   5   3  -6 23.6809  3.4888   2
   5   3  -6 32.1425  3.0016   4
  -4  -3   6 125.219   5.993   1
   4  -3  -6 132.947   4.968   4
   4  -3  -6 123.348   5.589   2
   4  -3  -6 123.526   6.051   3
   4   3  -6 125.722   5.812   1
   4   3  -6 135.233   6.504   2
   4   3  -6 123.200   5.540   4
   3  -3  -6 98.9030  4.5540   2
   3  -3  -6 98.3609  3.9706   4
   3  -3  -6 97.7736  5.0391   3
   3   3  -6 109.174   5.148   1
   3   3  -6 101.233   4.526   4
   3   3  -6 92.7020  5.0796   2
   2  -3  -6 115.676   2.438   1
   2  -3  -6 117.411   4.556   2
   2  -3  -6 101.923   4.953   3
  -2  -3   6 124.941   3.117   3
   2   3  -6 123.130   5.234   1
  -2   3   6 119.151   2.395   1
   2   3  -6 116.975   4.337   4
   2   3  -6 113.866   5.306   2
   1  -3  -6 51.4564  3.3889   3
   1  -3  -6 54.0360  2.0180   1
   1  -3  -6 64.0998  4.0920   5
   1  -3  -6 56.3454  2.8468   2
  -1  -3   6 55.0561  2.0043   3
   1   3  -6 59.4205  3.4170   1
  -1   3   6 58.5530  1.9864   1
   1   3  -6 59.5805  2.6761   4
   0  -3  -6 579.336  12.895   3
   0  -3  -6 583.395  10.532   2
   0  -3  -6 593.418  10.209   1
   0  -3  -6 603.667  14.033   5
   0  -3   6 604.366  10.081   3
   0   3   6 595.333   9.947   1
   0   3  -6 599.806  10.278   3
   0   3  -6 585.358   9.362   4
   0   3  -6 587.940  12.368   1
  -1  -3  -6 45.1056  3.2155   5
   1  -3   6 44.5129  2.4234   3
  -1  -3  -6 45.5173  2.1903   2
  -1  -3  -6 43.5500  2.5037   1
  -1   3  -6 43.5642  2.4715   3
   1   3   6 47.3202  2.4572   1
  -1   3  -6 40.5975  2.8124   1
   2  -3   6 369.086   8.831   3
  -2  -3  -6 367.680   8.838   1
  -2  -3  -6 371.749   9.688   5
   2  -3   6 350.223   9.641   2
   2   3   6 369.826  10.295   5
  -2   3  -6 361.772   9.296   1
   3  -3   6 177.575   6.771   2
  -3  -3  -6 166.769   6.278   5
  -3  -3  -6 164.395   6.130   1
  -3   3  -6 171.271   6.174   1
   3   3   6 171.731   6.513   5
  -4  -3  -6 16.8976  2.6389   1
   4  -3   6 15.4652  2.4178   2
  -4  -3  -6 23.1472  2.4701   5
  -4   3  -6 19.0512  2.6005   1
   4   3   6 18.2962  2.1459   2
   4   3   6 18.6280  2.5462   5
   5  -3   6 27.9271  3.5266   2
  -5  -3  -6 37.8051  3.4413   1
   5   3   6 38.9524  3.0798   5
  -5   3  -6 34.6631  3.0767   1
   6  -3   6 105.300   5.956   2
  -6  -3  -6 107.585   6.068   1
  -6   3  -6 103.936   5.551   1
  -7  -3  -6 2.18360 1.39112   1
   7  -3   6 0.03395 0.82852   2
  -7   3  -6 2.58081 1.37872   1
  -8  -3  -6 4.10926 1.73556   1
   8  -3   6 2.68111 1.57687   2
   9  -3   6 36.9790  5.1582   2
  -9  -3  -6 29.0680  4.4592   1
  -8  -4   6 5.90254 2.21034   1
   8  -4  -6 8.76554 3.10279   2
   8   4  -6 6.32583 2.45763   2
   8   4  -6 7.85123 2.21887   4
   7  -4  -6 5.13244 2.08316   2
  -7  -4   6 2.51202 1.82289   1
   7   4  -6 4.44721 2.19246   2
   7   4  -6 0.98472 1.08293   1
  -6  -4   6 35.0611  4.4309   1
   6  -4  -6 48.2078  4.1750   2
   6   4  -6 41.5301  3.9294   4
   6   4  -6 39.2693  5.1152   2
   6   4  -6 36.9447  4.4656   1
   5  -4  -6 34.4088  2.8759   4
   5  -4  -6 37.3705  3.8098   3
   5  -4  -6 35.3506  3.5209   2
  -5  -4   6 30.9178  4.0943   1
   5   4  -6 33.2391  4.0675   1
   5   4  -6 30.9947  3.7259   4
   5   4  -6 37.7221  4.7720   2
   4  -4  -6 3.15303 1.42795   3
  -4  -4   6 5.62162 1.74852   1
   4  -4  -6 2.35712 1.18882   2
   4  -4  -6 7.23397 1.53567   4
   4   4  -6 3.02724 1.42509   2
   4   4  -6 5.43769 1.62137   1
   4   4  -6 4.42132 1.51400   4
   3  -4  -6 142.566   6.056   2
   3  -4  -6 142.908   5.149   4
   3  -4  -6 138.774   6.669   3
   3   4  -6 146.859   5.893   4
   3   4  -6 140.523   6.442   1
   2  -4  -6 159.018   6.930   3
  -2  -4   6 167.643   4.518   3
   2  -4  -6 170.671   6.204   2
   2   4  -6 151.481   6.531   1
   2   4  -6 159.583   5.665   4
   1  -4  -6 27.7289  1.8996   1
  -1  -4   6 29.5113  1.8937   3
   1  -4  -6 30.3819  2.4256   2
   1  -4  -6 25.8064  2.7148   3
   1   4  -6 26.9299  2.0395   4
  -1   4   6 28.6245  1.7571   1
   1   4  -6 30.8086  2.8253   1
   0  -4  -6 39.1503  2.5741   2
   0  -4   6 38.6686  2.3869   3
   0  -4  -6 42.5413  2.5156   1
   0  -4  -6 38.9027  3.2507   3
   0   4   6 35.7181  2.2042   1
   0   4  -6 37.7091  3.0578   1
  -1  -4  -6 217.355   6.571   1
  -1  -4  -6 212.246   6.124   2
   1  -4   6 211.888   6.293   3
   1   4   6 218.946   6.340   1
  -1   4  -6 208.134   7.324   1
   2  -4   6 1.25828 0.97272   3
  -2  -4  -6 -0.1563  0.5092   1
   2  -4   6 2.60063 1.06566   2
   2   4   6 1.49933 0.76523   1
  -2   4  -6 1.07830 0.84961   1
  -3  -4  -6 85.6809  4.6510   1
   3  -4   6 90.4023  4.9035   3
   3  -4   6 92.9906  5.3711   2
  -3   4  -6 86.4136  4.7163   1
   4  -4   6 1.07884 1.00704   2
  -4  -4  -6 0.12922 0.78383   1
  -4   4  -6 0.12626 0.74041   1
  -5  -4  -6 56.6241  4.4426   1
   5  -4   6 69.1643  5.0366   2
  -5   4  -6 56.8584  4.1334   1
   6  -4   6 1.01473 1.15797   2
  -6  -4  -6 0.02539 1.03740   1
  -6   4  -6 1.33544 0.93010   1
   7  -4   6 34.8716  4.6682   2
  -7  -4  -6 37.6703  4.7858   1
  -8  -4  -6 9.67363 2.79089   1
   8  -4   6 6.53280 2.16399   2
   8  -5  -6 3.45921 1.92217   2
  -8  -5   6 7.28175 2.87289   1
   8   5  -6 2.11859 2.11863   4
   8   5  -6 8.87402 2.97769   2
  -7  -5   6 2.40730 1.50402   1
   7   5  -6 2.14936 1.88965   2
   7   5  -6 2.87220 1.83599   4
   7   5  -6 1.54626 1.38648   1
  -6  -5   6 7.77574 2.61926   1
   6   5  -6 6.49628 2.31812   4
   6   5  -6 4.98674 1.89551   1
   6   5  -6 5.07164 2.13665   2
  -5  -5   6 0.90115 1.17470   1
   5  -5  -6 1.02772 0.78402   2
   5   5  -6 0.87800 0.97257   4
   5   5  -6 0.78309 1.04286   1
  -4  -5   6 20.0127  3.4364   1
   4  -5  -6 21.2277  3.0085   2
   4  -5  -6 22.7829  3.6095   3
   4  -5  -6 19.1333  2.5243   4
   4   5  -6 29.4166  3.6396   4
   4   5  -6 28.8503  3.7512   1
   3  -5  -6 14.6192  2.6389   2
   3  -5  -6 14.7974  2.1430   4
   3  -5  -6 12.9547  2.6397   3
   3   5  -6 13.4307  2.6451   1
   3   5  -6 14.9661  2.4400   4
   2  -5  -6 26.1053  3.3189   2
   2  -5  -6 18.6421  3.0216   3
   2   5  -6 27.1647  3.5866   1
   1  -5  -6 0.37252 0.77493   2
   1  -5  -6 0.22676 0.86867   3
   1   5  -6 0.16022 0.77178   1
   0  -5   6 0.38761 0.65729   3
   0  -5  -6 -0.4172  0.5362   2
   0  -5  -6 0.32269 0.71376   3
   0  -5  -6 1.02032 0.53704   1
   0   5   6 -0.1403  0.5854   1
   0   5  -6 1.16677 0.95007   1
  -1  -5  -6 142.601   5.764   1
   1  -5   6 146.053   7.293   2
   1  -5   6 138.882   5.589   3
  -1  -5  -6 145.389   5.639   2
  -1  -5  -6 133.271   6.685   3
  -1   5  -6 158.377   6.807   1
   1   5   6 136.071   5.421   1
  -2  -5  -6 150.315   6.416   1
   2  -5   6 133.293   5.844   3
   2   5   6 152.202   6.093   1
  -2   5  -6 141.402   6.473   1
   3  -5   6 1.00451 1.00358   2
  -3  -5  -6 0.35650 0.89824   1
   3  -5   6 0.65546 1.12748   3
  -3   5  -6 0.09182 0.70550   1
   3   5   6 0.26273 0.62147   1
   4  -5   6 15.4045  3.0885   2
  -4  -5  -6 11.7340  2.4987   1
  -4   5  -6 17.6186  2.9070   1
  -5  -5  -6 3.58664 1.78087   1
   5  -5   6 1.87866 1.49361   2
  -5   5  -6 1.26473 1.40685   1
  -6  -5  -6 48.8178  4.6429   1
   6  -5   6 51.1154  4.9303   2
   7  -5   6 0.01817 1.17720   2
  -7  -5  -6 -0.6141  1.3756   1
   8  -5   6 12.7573  3.3209   2
  -8  -5  -6 14.9052  3.5148   1
  -7  -6   6 15.3156  3.3866   1
   7  -6  -6 7.07337 2.48638   2
   7   6  -6 10.3242  2.9981   1
   6  -6  -6 6.10781 1.82745   2
  -6  -6   6 8.84389 2.97585   1
   6   6  -6 12.2473  3.1235   1
  -5  -6   6 2.44157 1.71069   1
   5  -6  -6 0.76163 1.29727   2
   4  -6  -6 0.42010 1.29817   2
  -4  -6   6 -0.2800  0.9610   1
   4   6  -6 -0.3427  0.8265   1
  -3  -6   6 0.13206 1.11323   1
   3  -6  -6 0.23194 1.26866   2
   3   6  -6 3.21064 1.35552   1
   2  -6  -6 41.9551  3.7897   2
   2  -6  -6 43.1861  4.4165   3
   2   6  -6 42.8020  4.2087   1
   1  -6  -6 17.3404  2.8695   2
   1  -6  -6 17.7753  3.3164   3
   1   6  -6 13.5629  2.6839   1
   0  -6  -6 117.420   5.816   2
   0  -6  -6 126.831   7.102   3
   0   6  -6 126.883   6.757   1
  -1  -6  -6 2.56903 1.39525   3
  -1  -6  -6 2.18711 1.08001   2
   1  -6   6 1.27827 1.21238   2
  -1  -6  -6 1.50401 1.02037   1
   1   6   6 1.99632 1.10889   1
  -1   6  -6 1.23424 1.24381   1
  -2  -6  -6 -0.1394  0.7446   1
  -2  -6  -6 0.98131 1.05299   3
   2  -6   6 -0.6832  0.6674   2
   2   6   6 -0.6672  0.7753   1
  -2   6  -6 0.25563 0.96144   1
   3  -6   6 66.4646  5.6455   2
  -3  -6  -6 74.3820  5.1452   1
   3  -6   6 69.4834  4.9619   3
  -3   6  -6 67.6603  4.8232   1
   3   6   6 65.6639  4.5908   1
  -4  -6  -6 64.2501  5.0556   1
   4  -6   6 64.2282  5.5341   2
  -5  -6  -6 42.7004  5.1574   1
   5  -6   6 41.9159  5.5775   2
   6  -6   6 1.43634 1.49690   2
  -6  -6  -6 -0.1012  1.4315   1
   7  -6   6 8.11545 2.49950   2
  -7  -6  -6 11.9757  3.3053   1
  -5  -7   6 55.9990  6.7014   1
   5  -7  -6 63.8212  5.9699   2
   5   7  -6 55.1776  5.3933   1
   4  -7  -6 44.3650  4.5149   2
  -4  -7   6 50.9166  6.4101   1
   4   7  -6 57.5850  5.4502   1
   3  -7  -6 49.2406  4.6767   2
  -3  -7   6 48.1223  6.1028   1
   3   7  -6 51.6444  5.0567   1
   2  -7  -6 8.71609 2.50675   2
   2   7  -6 8.94983 2.65430   1
   1  -7  -6 299.401  10.802   2
   1   7  -6 300.054  11.592   1
   0  -7   6 24.1959  4.2275   2
   0   7  -6 20.5121  3.4930   1
   1  -7   6 44.4980  5.5859   2
  -1   7  -6 32.6827  4.4568   1
  -2  -7  -6 55.8253  4.5572   1
   2  -7   6 47.8968  4.8294   2
  -2   7  -6 54.3466  4.7832   1
   3  -7   6 48.0709  6.2818   2
  -3  -7  -6 63.6570  5.1834   1
  -4  -7  -6 10.8512  3.0200   1
   4  -7   6 9.69438 3.69047   2
  -5  -7  -6 161.938   8.925   1
   3  -8  -6 1.88906 1.87641   2
  -3  -8   6 1.47180 2.18601   1
   3   8  -6 3.19405 1.49666   1
  -2  -8   6 8.82108 3.04085   1
   2   8  -6 5.76961 2.64072   1
  -1  -8   6 1.26452 1.71463   2
   1   8  -6 5.78125 2.09623   1
   0  -8   6 1.71270 1.47644   2
   0   8  -6 0.58379 1.18570   1
   1  -8   6 1.95889 1.95716   2
   2  -8   6 2.36520 1.44636   2
  10   0  -7 0.74966 1.62614   4
  10   0  -7 -0.4351  1.6588   2
   9   0  -7 -1.0138  1.1640   2
   9   0  -7 1.03729 1.33064   4
   8   0  -7 -0.7086  0.8996   2
   8   0  -7 0.32280 1.00206   4
  -7   0   7 0.76501 0.97918   1
   7   0  -7 -0.0150  1.0003   2
   7   0  -7 0.38958 0.93198   4
   6   0  -7 -0.1959  0.5192   4
   6   0  -7 -0.2356  0.8766   2
  -6   0   7 1.20497 0.84138   1
  -5   0   7 -0.0519  0.5109   1
   5   0  -7 0.20393 0.82282   2
   5   0  -7 -0.0969  0.8970   4
   4   0  -7 -0.3129  0.5003   2
  -4   0   7 -0.2010  0.4318   1
   4   0  -7 0.29638 0.78065   4
   4   0  -7 0.04146 0.34460   5
   4   0  -7 -0.2922  0.3285   1
   3   0  -7 0.49798 0.35667   5
  -3   0   7 -0.1182  0.2735   3
   3   0  -7 0.62218 0.37486   1
  -3   0   7 0.13736 0.34580   1
   3   0  -7 1.64872 0.52220   4
   3   0  -7 -0.1644  0.5389   2
   3   0  -7 -0.2635  0.3413   3
   2   0  -7 0.18199 0.39253   4
   2   0  -7 0.15547 0.33038   3
  -2   0   7 -0.0431  0.2355   3
   2   0  -7 0.49256 0.24273   1
   2   0  -7 0.06892 0.21415   5
   2   0  -7 0.11003 0.48465   2
   1   0  -7 -0.0892  0.4393   2
   1   0  -7 -0.1848  0.3507   4
   1   0  -7 1.27583 0.40678   1
   1   0  -7 -0.2186  0.2492   3
  -1   0   7 -0.1509  0.2594   5
   1   0  -7 -0.2121  0.2675   5
   0   0   7 -0.2423  0.4030   5
   0   0  -7 -0.3248  0.4700   5
   1   0   7 -0.3472  0.3115   5
  -1   0  -7 -0.0888  0.4335   5
  -1   0  -7 -0.4119  0.1426   1
   2   0   7 -0.2796  0.4848   5
   2   0   7 -0.1067  0.2093   2
  -2   0  -7 -0.0523  0.1769   1
   3   0   7 1.43963 0.78483   5
   3   0   7 -0.2581  0.1682   2
  -3   0  -7 -0.0414  0.3594   1
   4   0   7 0.58037 0.34987   2
   4   0   7 -0.5492  0.7286   5
  -4   0  -7 -0.1324  0.5565   1
  -5   0  -7 -0.5510  0.4844   1
   5   0   7 0.80251 0.93446   5
  -6   0  -7 -0.5970  0.9543   1
   6   0   7 0.43254 0.73446   2
   6   0   7 -1.2405  0.5379   5
   7   0   7 0.43553 1.15301   5
  -7   0  -7 0.15170 1.08684   1
   7   0   7 0.22665 0.95555   2
   8   0   7 -0.2425  1.0242   2
  -8   0  -7 1.17302 1.03308   1
  -9   0  -7 1.25855 1.02257   1
  10  -1  -7 -0.3651  1.4644   2
  10  -1  -7 -0.4227  1.3285   4
  10   1  -7 1.39169 1.68261   4
  10   1  -7 0.30726 1.87856   2
   9  -1  -7 18.7142  3.4464   4
   9  -1  -7 26.3210  4.4449   2
   9   1  -7 24.5125  4.0531   4
   9   1  -7 24.2940  4.6098   2
   8  -1  -7 10.2088  2.4097   4
   8  -1  -7 13.8350  3.1642   2
  -8  -1   7 11.1102  2.3316   1
   8   1  -7 8.66566 2.57229   2
   8   1  -7 9.91410 2.46126   4
  -7  -1   7 25.3050  3.2705   1
   7  -1  -7 30.1169  4.1662   2
   7  -1  -7 27.1130  3.4356   4
   7   1  -7 25.6758  3.5006   4
   7   1  -7 19.7330  3.4385   2
  -6  -1   7 68.8411  4.1552   1
   6  -1  -7 72.9448  4.8402   2
   6  -1  -7 67.8719  4.2228   4
   6   1  -7 58.8774  4.1713   4
   6   1  -7 70.3810  4.8812   2
   5  -1  -7 90.7946  4.5554   4
   5  -1  -7 89.0690  4.6991   3
   5  -1  -7 88.5762  4.8724   2
  -5  -1   7 86.2584  4.3411   1
   5   1  -7 90.9332  4.2767   1
  -5   1   7 89.9950  3.4349   1
   5   1  -7 89.4696  4.6591   4
   5   1  -7 91.5188  5.0849   2
  -4  -1   7 5.18558 1.03186   3
  -4  -1   7 4.28483 1.16216   1
   4  -1  -7 6.19046 1.32159   4
   4  -1  -7 9.42192 1.66554   3
   4  -1  -7 7.99111 1.70536   2
   4   1  -7 9.82969 1.73504   4
   4   1  -7 3.80550 0.92114   1
  -4   1   7 8.68407 1.11693   1
   4   1  -7 8.25726 1.79261   2
   4   1  -7 6.97345 0.59508   5
   3  -1  -7 12.4247  1.8336   2
   3  -1  -7 7.42351 1.38351   4
  -3  -1   7 12.9447  1.1675   3
   3  -1  -7 11.6971  1.7459   3
   3   1  -7 12.7105  1.6181   1
  -3   1   7 10.3311  0.8291   1
   3   1  -7 10.4351  1.5381   4
   3   1  -7 12.1152  0.8001   5
   2  -1  -7 113.539   4.391   5
   2  -1  -7 105.171   3.989   3
   2  -1  -7 114.415   3.823   4
   2  -1  -7 112.022   3.806   2
  -2  -1   7 109.761   2.926   5
  -2  -1   7 112.814   2.640   3
   2  -1  -7 111.285   2.133   1
   2   1  -7 106.189   3.714   4
   2   1  -7 110.939   3.903   1
  -2   1   7 114.446   4.161   3
   2   1  -7 111.775   4.299   2
   2   1  -7 110.936   3.016   5
  -2   1   7 112.131   2.223   1
   1  -1  -7 318.161   4.945   1
  -1  -1   7 328.847   6.782   5
   1  -1  -7 324.286   6.190   2
   1  -1  -7 326.971   7.282   3
   1  -1  -7 310.385   7.814   5
   1   1  -7 326.795   6.304   4
   1   1  -7 326.122   7.391   2
   1   1  -7 328.447   7.057   1
  -1   1   7 319.002   8.070   5
   1   1  -7 335.117   4.619   3
   0  -1  -7 27.9829  1.1230   2
   0  -1   7 26.8803  1.9129   5
   0  -1  -7 25.5171  1.8864   5
   0  -1  -7 27.2688  1.2918   1
   0   1  -7 27.4096  1.8387   1
   0   1  -7 26.7654  1.3042   4
   0   1   7 23.8831  1.8833   5
  -1  -1  -7 100.239   4.028   5
   1  -1   7 100.272   4.260   5
  -1  -1  -7 93.0306  3.0060   1
   1   1   7 89.8844  3.8144   5
  -2  -1  -7 47.7014  2.9464   5
   2  -1   7 46.7718  2.4066   2
  -2  -1  -7 47.5791  2.5066   1
  -2   1  -7 44.6865  2.5538   1
   2   1   7 47.7872  2.8249   5
   2   1   7 47.4095  1.3506   2
  -3  -1  -7 5.85688 1.51798   1
   3  -1   7 11.0152  1.5287   2
  -3  -1  -7 15.2477  2.1396   5
   3   1   7 15.3279  1.1280   2
  -3   1  -7 9.50189 1.52349   1
   3   1   7 12.0879  1.8516   5
   4  -1   7 210.337   6.289   2
  -4  -1  -7 188.660   6.460   1
  -4   1  -7 212.827   6.740   1
   4   1   7 205.438   7.180   5
   4   1   7 202.209   5.320   2
   5  -1   7 50.8298  3.1815   2
  -5  -1  -7 39.8382  3.2063   1
  -5   1  -7 45.3719  3.2880   1
   5   1   7 47.6954  3.5232   5
   5   1   7 48.8861  2.9455   2
   6  -1   7 9.24325 1.51854   4
   6  -1   7 10.2027  2.5509   5
   6  -1   7 9.62745 2.00790   2
  -6  -1  -7 6.98281 1.75651   1
   6   1   7 11.2978  1.9162   2
   6   1   7 9.79371 2.04104   5
  -6   1  -7 10.3224  2.0760   1
  -7  -1  -7 18.4383  3.0085   1
   7  -1   7 25.9169  3.4769   2
   7   1   7 24.2845  3.1970   2
  -7   1  -7 25.4410  3.4757   1
  -8  -1  -7 6.14510 2.19961   1
   8  -1   7 4.94409 1.86114   2
  -8   1  -7 9.19401 2.31929   1
   9  -1   7 1.89593 1.81512   2
  -9  -1  -7 4.25919 1.67470   1
  -9   1  -7 4.78251 1.78169   1
  -9  -2   7 20.6725  3.5053   1
   9  -2  -7 19.0648  3.3794   4
   9  -2  -7 19.9946  3.9607   2
   9   2  -7 20.5111  4.3767   2
   9   2  -7 19.0629  3.6072   4
   8  -2  -7 66.7232  5.5899   2
  -8  -2   7 75.3575  5.2687   1
   8  -2  -7 83.9715  5.4279   4
   8   2  -7 73.2756  6.1167   2
   8   2  -7 73.5747  5.6000   4
  -7  -2   7 5.62373 1.68315   1
   7  -2  -7 1.77887 1.14367   2
   7  -2  -7 2.81245 1.34172   4
   7   2  -7 3.11883 1.88536   2
   7   2  -7 2.40857 1.27356   4
   6  -2  -7 70.3253  4.3120   4
  -6  -2   7 60.9566  4.2984   1
   6  -2  -7 69.3412  4.7928   3
   6  -2  -7 63.2745  4.7060   2
   6   2  -7 74.2149  4.5611   1
   6   2  -7 66.2420  4.5282   4
   6   2  -7 71.1612  5.1075   2
   5  -2  -7 230.388   8.407   3
   5  -2  -7 233.794   8.242   2
   5  -2  -7 249.987   7.670   4
  -5  -2   7 236.452   8.161   1
   5   2  -7 236.639   7.905   1
   5   2  -7 244.131   9.007   2
   5   2  -7 224.879   7.937   4
  -4  -2   7 5.43030 0.91339   3
   4  -2  -7 9.15756 1.60914   4
   4  -2  -7 5.48023 1.58547   3
  -4  -2   7 10.0524  1.9066   1
   4  -2  -7 9.16763 1.81775   2
   4   2  -7 9.02564 1.65545   1
   4   2  -7 6.05979 1.44222   4
   4   2  -7 8.68499 1.92433   2
   3  -2  -7 27.0272  2.4111   3
  -3  -2   7 24.1703  1.3235   3
   3  -2  -7 22.5510  2.0833   2
   3  -2  -7 20.9854  1.8431   4
   3   2  -7 26.7766  2.5257   2
   3   2  -7 25.3083  2.1825   1
   3   2  -7 27.5815  2.2166   4
   2  -2  -7 1034.70   16.35   4
   2  -2  -7 1079.47   17.13   2
   2  -2  -7 1073.90   18.90   3
  -2  -2   7 1081.37   16.39   5
   2   2  -7 1070.85   19.02   2
   2   2  -7 1088.40   18.29   1
   2   2  -7 1070.15   16.68   4
   1  -2  -7 653.812  14.195   5
   1  -2  -7 652.704   8.657   1
   1  -2  -7 637.230  13.007   3
   1  -2  -7 671.368  10.999   2
   1   2  -7 668.749  10.776   4
   1   2  -7 665.157  13.076   2
   1   2  -7 670.750  12.663   1
   0  -2  -7 224.183   6.998   5
   0  -2  -7 233.246   4.569   2
   0  -2  -7 226.815   4.631   1
   0   2  -7 235.065   4.504   3
   0   2  -7 236.023   4.537   4
   0   2  -7 234.891   6.450   1
   0   2   7 223.367   7.234   5
  -1  -2  -7 744.306  10.106   2
  -1  -2  -7 750.731  12.208   1
  -1  -2  -7 736.231  14.922   5
  -1   2  -7 733.241  13.568   1
   1   2   7 761.591  15.519   5
  -1   2  -7 751.342   9.204   4
  -1   2  -7 750.429  12.253   3
  -2  -2  -7 174.491   6.036   5
  -2  -2  -7 169.298   5.217   1
   2  -2   7 169.835   5.645   2
   2   2   7 164.913   6.033   5
  -2   2  -7 167.954   5.145   3
  -2   2  -7 166.311   5.558   1
  -3  -2  -7 6.16801 1.43722   5
   3  -2   7 4.43169 1.18394   2
  -3  -2  -7 5.51985 1.39365   1
   3   2   7 9.20437 1.61030   5
  -3   2  -7 9.55925 1.69868   1
   3   2   7 7.83772 1.05026   2
  -4  -2  -7 269.293   8.229   1
   4  -2   7 260.180   8.110   2
  -4  -2  -7 287.073   8.853   5
   4   2   7 273.576   8.404   5
  -4   2  -7 268.234   8.077   1
   4   2   7 267.714   6.432   2
   5  -2   7 235.116   7.987   2
  -5  -2  -7 236.574   8.296   1
  -5   2  -7 238.064   8.054   1
   5   2   7 234.666   8.022   5
   5   2   7 240.447   6.763   2
   6  -2   7 4.46765 1.48727   2
  -6  -2  -7 4.29563 1.54627   1
  -6   2  -7 5.05484 1.52149   1
  -7  -2  -7 34.1710  4.2545   1
   7  -2   7 28.6834  3.8069   2
  -7   2  -7 30.9721  3.9036   1
  -8  -2  -7 50.7565  4.5580   1
   8  -2   7 45.9798  4.3275   2
  -8   2  -7 52.4436  4.6195   1
   9  -2   7 5.48233 2.11237   2
  -9  -2  -7 5.71180 2.32107   1
  -9   2  -7 1.93245 1.69798   1
  -9  -3   7 1.83951 1.24262   1
   9  -3  -7 0.91680 1.42156   2
   9   3  -7 -0.3189  1.5373   4
   9   3  -7 0.11858 1.56486   2
   8  -3  -7 -1.7824  0.6293   2
  -8  -3   7 1.16095 1.14204   1
   8   3  -7 1.66730 1.62903   2
   8   3  -7 1.22025 1.28168   4
  -7  -3   7 8.99597 2.16455   1
   7  -3  -7 13.1223  2.5049   4
   7  -3  -7 10.5594  2.9828   2
   7   3  -7 12.1020  3.0569   2
   7   3  -7 8.57301 2.22420   1
   7   3  -7 14.8666  2.9214   4
  -6  -3   7 6.84433 2.22816   1
   6  -3  -7 7.09734 2.06336   2
   6  -3  -7 5.44943 1.62374   4
   6  -3  -7 5.48414 2.07258   3
   6   3  -7 8.02132 1.92944   4
   6   3  -7 5.99087 1.78287   1
   6   3  -7 5.75858 2.04319   2
   5  -3  -7 1.37639 0.97000   4
  -5  -3   7 -0.1018  0.9316   1
   5  -3  -7 -1.1783  0.5446   3
   5  -3  -7 2.83601 1.02715   2
   5   3  -7 0.24773 0.95057   2
   5   3  -7 0.27566 0.75940   1
   5   3  -7 0.39341 0.62071   4
   4  -3  -7 13.4588  2.0845   4
   4  -3  -7 10.5456  2.0963   3
  -4  -3   7 12.1365  2.3032   1
   4  -3  -7 10.6024  2.0477   2
   4   3  -7 13.7946  2.1930   4
   4   3  -7 11.6002  2.4221   2
   4   3  -7 11.1268  2.2315   1
   3  -3  -7 8.38893 1.69011   2
   3  -3  -7 6.33253 1.59252   3
   3  -3  -7 7.21735 1.33335   4
   3   3  -7 6.45494 1.40209   4
   3   3  -7 4.01067 1.50638   1
   3   3  -7 5.03028 1.54666   2
   2  -3  -7 5.83898 1.20276   2
   2  -3  -7 6.08833 1.44845   3
  -2  -3   7 6.55228 0.62612   3
   2   3  -7 8.30916 1.79528   2
   2   3  -7 5.49931 1.16083   4
   2   3  -7 5.12458 1.27173   1
   1  -3  -7 1.99510 0.66360   2
  -1  -3   7 0.36327 0.39380   3
   1  -3  -7 1.20511 0.75054   3
   1  -3  -7 1.53913 0.51449   1
   1  -3  -7 0.78704 0.42861   5
   1   3  -7 5.05623 0.94884   4
   1   3  -7 1.61592 0.81181   1
   0  -3  -7 1.15308 0.89352   5
   0  -3  -7 1.71072 0.82498   3
   0  -3  -7 1.17918 0.63899   1
   0  -3   7 2.34127 0.65807   3
   0  -3  -7 1.36806 0.58786   2
   0   3  -7 0.39193 0.36607   3
   0   3  -7 1.70167 0.51972   4
   0   3  -7 1.51767 0.79847   1
  -1  -3  -7 88.2200  4.5071   5
  -1  -3  -7 87.6815  3.5124   1
  -1  -3  -7 85.2330  2.9077   2
   1  -3   7 80.7675  3.3144   3
  -1   3  -7 81.3086  4.1072   1
  -1   3  -7 86.2490  3.4570   3
   2  -3   7 161.287   6.272   2
  -2  -3  -7 165.940   5.535   1
  -2  -3  -7 164.479   6.212   5
   2   3   7 173.543   6.732   5
  -2   3  -7 164.841   6.107   1
   3  -3   7 1.95965 0.85339   2
  -3  -3  -7 1.19122 0.64786   1
  -3  -3  -7 1.16877 1.07012   5
   3   3   7 2.42944 0.92480   5
  -3   3  -7 1.30435 0.70765   1
   4  -3   7 30.8038  3.0102   2
  -4  -3  -7 37.5091  3.0240   1
  -4  -3  -7 35.6658  3.1178   5
   4   3   7 35.2225  3.0325   5
   4   3   7 38.5880  2.4758   2
  -4   3  -7 34.6384  2.9384   1
  -5  -3  -7 6.12782 1.82456   1
   5  -3   7 6.67796 1.79907   2
   5   3   7 10.3900  1.9124   5
  -5   3  -7 7.67195 1.90932   1
  -6  -3  -7 22.8115  3.4618   1
   6  -3   7 21.3148  3.2305   2
  -6   3  -7 15.2019  2.5676   1
   7  -3   7 0.84703 0.94004   2
  -7  -3  -7 4.31941 1.66778   1
  -7   3  -7 2.66062 1.52327   1
   8  -3   7 0.38840 1.18981   2
  -8  -3  -7 -0.4841  1.1992   1
  -8   3  -7 0.49962 1.38498   1
  -9  -3  -7 0.68324 1.32575   1
   9  -3   7 0.21838 1.32759   2
   8  -4  -7 0.34245 0.82561   2
  -8  -4   7 -3.3783  1.0929   1
   8   4  -7 0.37859 1.55182   2
   8   4  -7 -0.0594  1.2518   4
   7  -4  -7 6.98194 2.20521   2
  -7  -4   7 8.04492 2.71725   1
   7   4  -7 12.0898  3.1797   2
   7   4  -7 5.48158 1.82458   4
   7   4  -7 7.32254 2.31477   1
   6  -4  -7 3.46339 1.39730   4
   6  -4  -7 3.32834 1.33311   2
  -6  -4   7 0.59676 1.14632   1
   6   4  -7 2.96742 1.56876   4
   6   4  -7 2.00369 1.35755   1
   6   4  -7 1.35661 1.48021   2
   5  -4  -7 -0.4616  0.9281   2
   5  -4  -7 -0.0827  0.8235   4
   5  -4  -7 -0.4804  1.0024   3
  -5  -4   7 0.21338 0.78872   1
   5   4  -7 0.02128 0.82184   2
   5   4  -7 0.38758 0.84876   1
   5   4  -7 0.87856 1.13996   4
   4  -4  -7 3.51570 1.57898   3
   4  -4  -7 6.39410 1.59565   2
   4  -4  -7 8.36815 1.66602   4
  -4  -4   7 7.46745 1.90510   1
   4   4  -7 5.39285 1.59033   1
   4   4  -7 7.01728 2.10672   2
   4   4  -7 7.10986 1.80709   4
   3  -4  -7 16.9696  2.2613   4
   3  -4  -7 11.3780  2.3521   3
   3  -4  -7 13.9460  2.2881   2
   3   4  -7 12.5050  2.2977   1
   3   4  -7 12.6132  2.1063   4
   2  -4  -7 70.6410  4.6070   3
   2  -4  -7 69.5010  3.8843   2
  -2  -4   7 76.0803  2.6805   3
   2   4  -7 73.9297  3.7652   4
   2   4  -7 72.8259  4.5266   1
   1  -4  -7 63.2935  4.2466   3
   1  -4  -7 67.9041  3.5509   2
  -1  -4   7 62.5638  2.5354   3
   1  -4  -7 60.1170  2.5195   1
   1   4  -7 60.7211  4.0088   1
  -1   4   7 60.6144  2.4651   1
   1   4  -7 59.0226  3.0092   4
   0  -4  -7 5.79417 1.25755   2
   0  -4  -7 4.06372 1.30361   3
   0  -4  -7 5.41174 1.17189   1
   0  -4   7 5.49076 1.11914   3
   0   4  -7 3.78877 1.28905   1
   0   4   7 5.74955 1.08067   1
  -1  -4  -7 2.47179 1.00430   1
  -1  -4  -7 1.59484 0.72274   2
   1  -4   7 0.81840 0.82165   3
   1   4   7 1.44717 0.72495   1
  -1   4  -7 1.67368 0.93919   1
  -2  -4  -7 0.12984 0.64920   1
   2  -4   7 1.26649 0.98001   3
   2  -4   7 -0.1059  0.5719   2
  -2   4  -7 0.06283 0.57466   1
   3  -4   7 1.35685 1.06451   2
  -3  -4  -7 4.45335 1.14552   1
  -3   4  -7 2.33829 1.10020   1
  -4  -4  -7 11.4088  2.2640   1
   4  -4   7 11.6419  2.4136   2
  -4   4  -7 14.1285  2.5202   1
   5  -4   7 0.07803 0.88736   2
  -5  -4  -7 -0.1832  0.8361   1
  -5   4  -7 0.79996 0.70571   1
  -6  -4  -7 7.23891 2.28589   1
   6  -4   7 3.73339 1.60721   2
  -6   4  -7 6.45183 1.73308   1
  -7  -4  -7 14.9111  3.1624   1
   7  -4   7 12.2874  2.9310   2
  -8  -4  -7 21.1287  3.9911   1
   8  -4   7 17.6147  3.5370   2
  -8  -5   7 2.42221 2.38614   1
   8  -5  -7 2.35968 1.41051   2
   8   5  -7 6.00463 2.53534   4
   8   5  -7 0.68824 1.31463   1
   8   5  -7 1.72285 1.63719   2
   7  -5  -7 19.8533  3.4995   2
  -7  -5   7 20.9597  3.9674   1
   7   5  -7 18.7564  3.7237   4
   7   5  -7 22.7679  4.3705   2
   7   5  -7 18.2597  3.6795   1
   6  -5  -7 61.3503  5.0589   2
  -6  -5   7 50.6128  4.8912   1
   6   5  -7 54.4789  4.9657   1
   6   5  -7 61.5936  5.1764   4
   6   5  -7 54.6612  5.4134   2
   5  -5  -7 1.40607 0.95510   2
  -5  -5   7 1.74512 1.26390   1
   5   5  -7 1.37589 1.09704   1
   5   5  -7 0.21044 0.91831   4
   4  -5  -7 60.5982  5.0260   3
  -4  -5   7 54.5504  4.7852   1
   4  -5  -7 70.0758  4.8142   2
   4  -5  -7 62.4227  3.8131   4
   4   5  -7 57.3705  4.2918   4
   4   5  -7 67.7115  5.0632   1
   3  -5  -7 189.253   6.556   4
   3  -5  -7 171.154   8.203   3
   3  -5  -7 182.744   7.522   2
   3   5  -7 165.652   7.771   1
   3   5  -7 187.648   7.150   4
   2  -5  -7 6.06945 1.84098   3
   2  -5  -7 5.50929 1.74853   2
   2   5  -7 6.36800 1.77136   1
   1  -5  -7 148.537   7.293   3
   1  -5  -7 152.941   6.149   2
   1   5  -7 137.857   6.871   1
   0  -5  -7 57.4596  3.5362   2
   0  -5  -7 49.6047  4.1554   3
   0  -5  -7 55.0328  3.1508   1
   0  -5   7 54.5809  3.1264   3
   0   5  -7 50.6100  3.9902   1
   0   5   7 56.6445  3.1282   1
  -1  -5  -7 98.2367  4.4647   2
   1  -5   7 97.9673  4.5475   3
   1  -5   7 102.794   6.091   2
  -1  -5  -7 98.5722  4.7262   1
  -1  -5  -7 93.5930  5.6304   3
  -1   5  -7 102.563   5.631   1
   1   5   7 104.710   4.608   1
  -2  -5  -7 5.78656 1.60089   1
   2  -5   7 4.28557 1.47152   3
   2  -5   7 1.98773 1.29256   2
   2   5   7 2.54963 1.03638   1
  -2   5  -7 3.72863 1.32127   1
   3  -5   7 272.296   9.269   3
  -3  -5  -7 281.172   9.408   1
   3  -5   7 286.105  10.736   2
  -3   5  -7 267.493   9.463   1
   4  -5   7 77.4166  5.6775   2
  -4  -5  -7 79.6182  5.2273   1
  -4   5  -7 81.0945  5.2163   1
   5  -5   7 5.96384 2.06034   2
  -5  -5  -7 12.4466  2.7761   1
  -5   5  -7 13.8359  2.5443   1
  -6  -5  -7 96.5163  6.5389   1
   6  -5   7 92.4916  6.5949   2
   7  -5   7 30.3671  4.5241   2
  -7  -5  -7 31.4874  4.7497   1
  -8  -5  -7 2.12067 1.79078   1
  -7  -6   7 3.93353 2.46477   1
   7  -6  -7 11.2314  2.6158   2
   7   6  -7 6.92490 2.58840   1
   6  -6  -7 24.9486  4.1961   2
  -6  -6   7 29.5578  4.7199   1
   6   6  -7 24.5175  4.1660   1
   5  -6  -7 61.0690  5.2474   2
  -5  -6   7 57.7172  5.5823   1
   5   6  -7 63.4852  5.4450   1
   4  -6  -7 11.7191  2.7388   2
  -4  -6   7 11.5875  2.9206   1
   4   6  -7 20.6325  3.4036   1
   3  -6  -7 35.4375  3.5986   2
   3   6  -7 39.7795  4.9402   1
   2  -6  -7 87.0034  6.1934   3
   2  -6  -7 95.3894  5.5394   2
   2   6  -7 106.707   6.614   1
   1  -6  -7 25.7895  3.9813   3
   1  -6  -7 21.3265  3.1539   2
   1   6  -7 22.6628  3.5029   1
   0  -6  -7 54.8457  3.8081   2
   0  -6  -7 51.0200  4.6833   3
   0   6  -7 52.2486  4.4503   1
  -1  -6  -7 10.3982  2.1084   1
  -1  -6  -7 10.9023  2.6980   3
   1  -6   7 13.8181  3.1453   2
  -1   6  -7 3.91439 1.52283   1
   1   6   7 10.3740  2.0133   1
  -2  -6  -7 116.924   6.933   3
   2  -6   7 111.590   7.264   2
  -2  -6  -7 104.083   5.708   1
  -2   6  -7 106.837   6.173   1
   2   6   7 101.473   5.354   1
  -3  -6  -7 13.6616  2.7548   1
  -3   6  -7 11.3827  2.4627   1
  -4  -6  -7 54.3763  4.6486   1
   4  -6   7 57.6791  5.3315   2
  -4   6  -7 55.9187  4.6988   1
   5  -6   7 0.09980 1.07124   2
  -5  -6  -7 1.27177 1.53006   1
  -6  -6  -7 3.47641 1.99867   1
   6  -6   7 7.16813 2.57080   2
  -5  -7   7 2.47593 2.09733   1
   5  -7  -7 1.31463 1.30408   2
  -4  -7   7 13.6024  3.3938   1
   4  -7  -7 13.0580  2.8294   2
   4   7  -7 14.3689  3.3078   1
  -3  -7   7 0.48826 1.35366   1
   3  -7  -7 2.08180 1.49148   2
   3   7  -7 1.28167 1.74218   1
   2  -7  -7 31.5563  4.0073   2
   2   7  -7 30.2298  4.4473   1
   1   7  -7 0.04401 1.07294   1
   0  -7   7 0.67757 1.61607   2
   0   7  -7 3.13496 1.46480   1
   1  -7   7 12.4103  2.9585   2
  -1   7  -7 8.79614 2.46991   1
   2  -7   7 0.97290 1.59742   2
  -2   7  -7 1.53610 1.19031   1
  -3  -7  -7 15.1392  2.9874   1
   3  -7   7 13.3412  3.1996   2
  -4  -7  -7 22.0481  3.7954   1
   4  -7   7 12.0983  3.3229   2
  -5  -7  -7 28.2277  4.6110   1
   5  -7   7 27.7353  4.8317   2
  -2  -8   7 -0.1575  1.4067   1
   2   8  -7 0.94427 1.20462   1
  -1  -8   7 9.01886 3.34632   2
   1   8  -7 11.7740  2.9560   1
   0  -8   7 1.05732 1.40047   2
   0   8  -7 0.71478 1.22808   1
   1  -8   7 12.9237  3.2434   2
   2  -8   7 -1.7375  0.9078   2
  10   0  -8 4.25480 2.40858   2
  10   0  -8 10.2803  2.9970   4
   9   0  -8 1.01402 1.43520   4
   9   0  -8 0.66385 1.64965   2
   8   0  -8 93.9910  6.0504   4
   8   0  -8 101.355   6.854   2
  -7   0   8 27.1478  3.1966   1
   7   0  -8 29.4488  4.1682   2
   7   0  -8 26.8482  3.5964   4
   6   0  -8 5.17153 1.84911   2
  -6   0   8 2.11650 0.98316   1
   6   0  -8 3.52387 1.30165   4
   5   0  -8 13.1116  1.5391   5
  -5   0   8 13.8874  1.8968   1
   5   0  -8 14.1247  2.2134   4
   4   0  -8 470.176  10.163   3
   4   0  -8 482.603  10.171   5
  -4   0   8 473.740   9.473   1
   4   0  -8 461.010   9.134   1
   4   0  -8 467.827  10.649   4
   4   0  -8 478.254  11.406   2
   3   0  -8 5.31475 1.00612   5
   3   0  -8 5.20630 1.16572   4
  -3   0   8 5.49488 1.02735   3
   3   0  -8 5.82119 1.06108   3
   3   0  -8 6.73548 1.40079   2
  -3   0   8 6.05447 1.02486   1
   3   0  -8 6.17259 0.99720   1
   2   0  -8 11.8081  1.1612   5
   2   0  -8 11.3814  1.5015   4
   2   0  -8 10.1880  1.4917   2
  -2   0   8 8.88529 1.26008   5
   2   0  -8 9.17662 1.17771   3
  -2   0   8 7.36994 1.05294   3
   2   0  -8 8.75991 1.07164   1
   1   0  -8 996.100  14.567   1
   1   0  -8 1024.83   17.15   5
   1   0  -8 997.185  14.618   4
  -1   0   8 1006.46   17.17   5
   1   0  -8 989.355  15.173   2
   1   0  -8 1023.75   15.02   3
   0   0  -8 -0.3668  0.2150   1
   0   0  -8 -0.0954  0.2933   2
   0   0   8 0.34236 0.35747   5
   0   0  -8 -0.4524  0.2964   5
   1   0   8 7.26088 1.31674   5
  -1   0  -8 9.06256 1.55216   5
  -1   0  -8 7.76384 1.17306   1
   2   0   8 805.099  16.405   5
  -2   0  -8 827.456  14.044   1
   2   0   8 851.879  12.284   2
  -3   0  -8 90.1441  3.9267   1
   3   0   8 94.2253  4.7144   5
   3   0   8 103.328   3.239   2
   4   0   8 41.1193  3.3864   5
   4   0   8 38.8632  2.3135   2
  -4   0  -8 40.8901  2.9011   1
  -5   0  -8 147.576   6.092   1
   5   0   8 132.040   6.596   5
   5   0   8 158.587   5.376   2
   6   0   8 83.0520  5.4153   5
   6   0   8 93.8196  4.5905   2
  -6   0  -8 91.6600  5.1207   1
  -7   0  -8 -1.0774  1.0460   1
   7   0   8 -2.5791  0.9247   5
   7   0   8 0.59920 1.06188   2
  -8   0  -8 17.9702  3.1003   1
  -9   0  -8 78.8737  5.9555   1
   9  -1  -8 13.4984  3.0042   4
   9  -1  -8 15.2622  3.4939   2
   9   1  -8 9.54004 2.50048   4
   9   1  -8 17.1868  3.8489   2
   8  -1  -8 3.32030 1.81351   2
  -8  -1   8 1.05946 1.46588   1
   8  -1  -8 1.48025 1.35181   4
   8   1  -8 3.00768 1.89254   2
   8   1  -8 2.09051 1.40762   4
   7  -1  -8 32.8995  4.3959   2
  -7  -1   8 33.1494  3.2705   1
   7  -1  -8 28.2622  3.6009   4
   7   1  -8 32.2706  4.3573   2
   7   1  -8 33.4374  4.0547   4
   6  -1  -8 9.31152 1.99587   4
  -6  -1   8 8.91807 1.96409   1
   6   1  -8 11.2231  2.5792   2
   6   1  -8 8.04448 1.69272   1
   6   1  -8 9.29701 1.99565   4
   5  -1  -8 43.0367  3.3677   3
  -5  -1   8 42.7787  3.0911   1
   5  -1  -8 46.5615  3.2830   4
   5  -1  -8 39.5622  3.6193   2
  -5   1   8 41.8457  2.3151   1
   5   1  -8 42.8719  2.9800   1
   5   1  -8 45.4332  3.7018   2
   5   1  -8 40.4145  3.1650   4
   4  -1  -8 11.1235  2.0126   2
  -4  -1   8 13.9411  1.6805   3
  -4  -1   8 12.2718  1.8766   1
   4  -1  -8 10.7211  1.7256   4
   4  -1  -8 11.0360  1.8508   3
   4   1  -8 9.62645 1.61077   1
   4   1  -8 8.90490 1.66695   4
   4   1  -8 11.7400  2.1688   2
   4   1  -8 11.8345  0.8373   5
  -4   1   8 12.3069  1.1442   1
   3  -1  -8 157.541   5.376   3
  -3  -1   8 156.409   4.059   3
   3  -1  -8 156.958   5.684   5
   3  -1  -8 157.861   5.391   2
   3  -1  -8 156.757   5.116   4
   3   1  -8 161.265   3.770   5
  -3   1   8 155.974   3.413   1
   3   1  -8 163.851   5.195   1
   3   1  -8 149.929   5.655   2
  -2  -1   8 40.6029  1.4621   3
  -2  -1   8 37.2672  1.7717   5
   2  -1  -8 37.4468  2.3777   3
   2  -1  -8 38.4919  2.2861   2
   2  -1  -8 37.8283  1.2680   1
   2  -1  -8 35.8752  2.2001   4
   2  -1  -8 36.5292  2.5176   5
   2   1  -8 37.6004  2.2738   1
   2   1  -8 37.0594  1.8247   5
   2   1  -8 33.2368  2.4237   2
   2   1  -8 39.1655  1.4177   3
  -2   1   8 40.0091  2.4797   3
   2   1  -8 40.1218  2.3079   4
   1  -1  -8 21.1482  1.0269   1
   1  -1  -8 21.0058  1.8110   5
   1  -1  -8 21.1374  1.6982   3
   1  -1  -8 20.3447  1.3965   2
  -1  -1   8 20.1045  1.4816   5
   1   1  -8 20.9341  1.6470   5
  -1   1   8 20.9215  1.8677   5
   1   1  -8 21.0662  0.8557   3
   1   1  -8 20.2114  1.4665   4
   1   1  -8 18.2802  1.7330   2
   1   1  -8 21.5311  1.5850   1
   0  -1  -8 167.615   3.828   1
   0  -1  -8 167.506   5.410   5
   0  -1  -8 174.577   3.355   2
   0  -1   8 170.034   5.263   5
   0   1  -8 164.585   4.843   1
   0   1  -8 174.868   3.818   4
   0   1   8 164.937   5.556   5
   1  -1   8 63.4153  3.4630   5
  -1  -1  -8 66.7406  3.4202   5
  -1  -1  -8 66.5788  2.6280   1
  -1   1  -8 65.7496  2.9717   1
   1   1   8 67.3110  3.3992   5
   2  -1   8 2.07574 0.61651   2
  -2  -1  -8 1.42787 0.69439   1
   2  -1   8 0.79576 0.88009   5
  -2  -1  -8 2.73920 1.10951   5
  -2   1  -8 1.68325 0.67095   1
   2   1   8 2.11826 0.34124   2
   2   1   8 0.47034 0.38096   5
   3  -1   8 53.7099  3.8386   5
   3  -1   8 48.5669  2.6907   2
  -3  -1  -8 49.6235  3.4821   5
  -3  -1  -8 57.6012  3.2445   1
   3   1   8 52.9238  1.9804   2
   3   1   8 52.4777  3.3713   5
  -3   1  -8 50.1178  3.0439   1
   4  -1   8 7.24870 1.38372   2
   4  -1   8 12.6009  2.4097   5
  -4  -1  -8 3.62931 1.04447   1
   4   1   8 9.86475 1.35884   2
   4   1   8 10.4374  1.9125   5
  -4   1  -8 6.41652 1.53742   1
  -5  -1  -8 21.7722  2.8556   1
   5  -1   8 28.8128  2.4010   2
   5  -1   8 27.6129  3.8353   5
  -5   1  -8 23.0556  2.8679   1
   5   1   8 25.7541  2.1387   2
   5   1   8 26.4183  2.7210   5
   6  -1   8 10.3945  2.0230   2
  -6  -1  -8 6.53937 1.74130   1
   6  -1   8 8.34904 2.35631   5
   6   1   8 10.4922  1.9280   2
   6   1   8 8.49607 1.96978   5
  -6   1  -8 9.36919 2.16684   1
  -7  -1  -8 14.6288  2.7730   1
   7  -1   8 14.4565  2.5950   2
  -7   1  -8 12.8315  2.4516   1
  -8  -1  -8 13.7029  2.9060   1
   8  -1   8 10.3765  2.4785   2
  -8   1  -8 14.9882  2.7172   1
   9  -1   8 0.47997 1.33990   2
  -9  -1  -8 0.29577 1.29601   1
  -9   1  -8 4.48895 1.73159   1
   9  -2  -8 0.37293 1.62647   2
  -9  -2   8 -0.7618  1.3890   1
   9  -2  -8 0.65618 1.25722   4
   9   2  -8 -0.0282  1.6225   2
   9   2  -8 2.35251 1.44786   4
   8  -2  -8 5.71510 2.29076   2
   8  -2  -8 7.68252 2.07304   4
  -8  -2   8 8.90496 2.43389   1
   8   2  -8 5.79327 2.31629   2
   8   2  -8 4.95875 1.83872   4
   7  -2  -8 -0.4228  0.8417   4
  -7  -2   8 0.51317 1.11214   1
   7  -2  -8 1.08246 1.34242   2
   7   2  -8 -0.6743  1.1493   2
   7   2  -8 -0.0338  0.7365   1
   7   2  -8 0.39815 0.89216   4
  -6  -2   8 1.24813 0.95911   1
   6  -2  -8 -0.2632  0.6881   4
   6  -2  -8 0.09162 0.92210   3
   6  -2  -8 -1.0425  0.8593   2
   6   2  -8 -0.0363  0.9584   2
   6   2  -8 -0.2256  0.5534   4
   6   2  -8 0.62985 0.88930   1
   5  -2  -8 4.84852 1.82610   2
   5  -2  -8 1.44513 1.33987   3
   5  -2  -8 2.75599 1.15563   4
  -5  -2   8 4.74882 1.47284   1
   5   2  -8 3.43267 1.10518   1
   5   2  -8 3.54289 1.19788   4
   5   2  -8 4.25620 1.80198   2
   4  -2  -8 32.9410  2.4986   4
  -4  -2   8 31.8021  1.8517   3
   4  -2  -8 30.2592  2.8838   3
  -4  -2   8 32.9580  2.8401   1
   4  -2  -8 29.4844  2.6655   2
   4   2  -8 30.3691  2.9470   2
   4   2  -8 28.3087  2.5853   1
   4   2  -8 29.9806  2.5998   4
   3  -2  -8 0.64734 0.70760   2
   3  -2  -8 1.69711 0.87172   3
  -3  -2   8 0.59060 0.41367   3
   3  -2  -8 -0.8444  0.6461   4
   3   2  -8 0.10283 0.69926   2
   3   2  -8 0.70856 0.60684   4
   3   2  -8 0.42102 0.50654   1
   2  -2  -8 3.12963 1.08588   5
   2  -2  -8 1.87552 0.78262   4
   2  -2  -8 4.47164 1.13719   3
   2  -2  -8 2.79917 0.85218   2
  -2  -2   8 3.60612 0.68387   5
   2   2  -8 2.77742 1.00107   1
   2   2  -8 1.76136 0.71155   4
   1  -2  -8 284.225   8.416   5
   1  -2  -8 281.080   6.032   2
   1  -2  -8 277.364   7.743   3
   1  -2  -8 276.152   4.310   1
  -1  -2   8 275.935   6.818   5
   1   2  -8 268.765   7.659   2
   1   2  -8 273.439   7.398   1
   1   2  -8 272.637   5.977   4
   0  -2  -8 274.097   5.349   1
   0  -2  -8 281.678   5.138   2
   0   2  -8 285.688   5.141   3
   0   2   8 274.429   8.333   5
   0   2  -8 276.753   7.349   1
   0   2  -8 273.631   5.196   4
  -1  -2  -8 33.1727  2.5792   5
  -1  -2  -8 31.3615  0.9907   2
  -1  -2  -8 30.0841  1.8414   1
  -1   2  -8 32.4797  1.0753   4
   1   2   8 29.2157  2.4880   5
  -1   2  -8 31.6124  1.8565   3
  -1   2  -8 33.5204  2.3878   1
   2  -2   8 0.02706 0.40358   2
  -2  -2  -8 0.38079 0.41694   5
  -2  -2  -8 0.72385 0.49862   1
  -2   2  -8 1.98751 0.76528   1
   2   2   8 -0.1159  0.3927   5
  -3  -2  -8 12.3416  2.0057   5
   3  -2   8 11.0217  1.8749   2
  -3  -2  -8 8.19181 1.45796   1
   3   2   8 11.0837  1.8580   5
   3   2   8 11.7633  1.0085   2
  -3   2  -8 8.71264 1.63350   1
  -4  -2  -8 6.10952 1.53024   1
   4  -2   8 4.89740 1.32302   2
  -4  -2  -8 3.73538 1.62120   5
   4   2   8 4.70642 1.09121   2
  -4   2  -8 2.87863 1.04137   1
   4   2   8 6.76311 1.51394   5
   5  -2   8 -0.0351  0.5724   2
  -5  -2  -8 0.50884 0.91097   1
   5   2   8 1.60476 0.80874   5
  -5   2  -8 0.32922 0.70524   1
  -6  -2  -8 0.49820 0.89135   1
   6  -2   8 0.42872 0.73976   2
  -6   2  -8 0.46048 0.72397   1
  -7  -2  -8 -0.1596  0.9056   1
   7  -2   8 1.10134 1.06065   2
  -7   2  -8 2.64162 1.34552   1
   8  -2   8 0.49254 1.27340   2
  -8  -2  -8 0.87797 0.86788   1
  -8   2  -8 0.32954 0.91961   1
   9  -2   8 3.02322 1.70337   2
  -9  -2  -8 1.96658 1.68186   1
  -9   2  -8 6.02412 2.14079   1
  -9  -3   8 41.6784  5.4597   1
   9  -3  -8 30.9337  4.7210   2
   9   3  -8 36.1181  5.1238   4
   9   3  -8 30.9443  5.2414   2
  -8  -3   8 4.17399 1.98827   1
   8  -3  -8 1.88981 1.19933   4
   8  -3  -8 0.84984 1.86051   2
   8   3  -8 2.04204 1.97556   2
   8   3  -8 2.99761 1.72829   4
  -7  -3   8 102.320   6.353   1
   7  -3  -8 106.909   5.809   4
   7  -3  -8 100.908   6.439   2
   7   3  -8 104.285   6.337   4
   7   3  -8 112.463   6.493   1
   7   3  -8 107.883   7.220   2
   6  -3  -8 3.16364 1.94859   3
   6  -3  -8 4.77895 1.36865   2
   6  -3  -8 2.06763 1.31179   4
  -6  -3   8 1.88561 1.44585   1
   6   3  -8 3.00106 1.43332   1
   6   3  -8 1.88604 1.50404   2
  -5  -3   8 56.2843  4.3929   1
   5  -3  -8 58.5364  3.7355   4
   5  -3  -8 58.3609  4.2668   2
   5  -3  -8 62.3826  4.6247   3
   5   3  -8 62.7819  4.3912   1
   5   3  -8 55.7126  4.0434   4
   5   3  -8 54.1690  4.5526   2
   4  -3  -8 10.2103  2.0112   2
  -4  -3   8 18.5408  2.9528   1
   4  -3  -8 12.3370  2.3771   3
   4  -3  -8 15.6027  2.2576   4
   4   3  -8 13.4244  2.7062   2
   4   3  -8 14.4134  2.3104   4
   4   3  -8 12.8157  2.2937   1
   3  -3  -8 150.252   5.242   4
   3  -3  -8 147.807   6.473   3
   3  -3  -8 152.145   5.762   2
   3   3  -8 164.390   7.013   2
   3   3  -8 149.681   5.627   4
   3   3  -8 147.688   6.170   1
   2  -3  -8 232.839   8.009   3
   2  -3  -8 245.857   6.835   2
   2   3  -8 250.575   8.005   1
   2   3  -8 249.874   8.440   2
   2   3  -8 244.035   6.679   4
   1  -3  -8 81.1272  3.2979   2
   1  -3  -8 73.6031  4.3056   3
   1  -3  -8 74.7141  2.2009   1
   1   3  -8 83.5692  4.3115   1
   1   3  -8 80.4511  3.1957   4
   0  -3  -8 232.005   5.345   1
   0  -3  -8 240.652   5.575   2
   0  -3  -8 227.531   7.705   3
   0   3  -8 242.434   5.039   4
   0   3  -8 234.470   7.424   1
   0   3  -8 243.577   5.328   3
  -1  -3  -8 3.60876 0.71452   2
  -1  -3  -8 2.93683 1.15036   5
  -1  -3  -8 3.12809 0.85612   1
  -1   3  -8 3.20583 0.88137   3
  -1   3  -8 3.29995 1.08112   1
  -2  -3  -8 250.579   8.070   5
  -2  -3  -8 234.489   6.785   1
   2  -3   8 239.738   7.916   2
  -2   3  -8 236.234   7.686   1
   2   3   8 241.278   8.363   5
  -3  -3  -8 121.823   5.261   1
   3  -3   8 131.136   5.921   2
  -3  -3  -8 132.012   5.941   5
  -3   3  -8 134.121   5.730   1
   3   3   8 131.785   6.057   5
  -4  -3  -8 194.449   7.285   1
   4  -3   8 189.098   7.544   2
   4   3   8 188.538   7.450   5
  -4   3  -8 195.370   7.328   1
  -5  -3  -8 7.61460 1.96083   1
   5  -3   8 11.2951  2.3146   2
  -5   3  -8 11.3698  2.1845   1
   5   3   8 8.98541 1.97199   5
  -6  -3  -8 25.4566  3.5998   1
   6  -3   8 18.5831  2.9900   2
  -6   3  -8 22.9809  3.2498   1
  -7  -3  -8 34.6465  4.4146   1
   7  -3   8 33.9451  4.2913   2
  -7   3  -8 40.4574  4.0970   1
  -8  -3  -8 59.5211  5.1402   1
   8  -3   8 62.5994  5.2408   2
  -8   3  -8 64.0402  5.1995   1
  -9  -3  -8 15.9141  3.3333   1
   9  -3   8 14.2128  3.3991   2
  -8  -4   8 67.9493  5.9922   1
   8  -4  -8 65.5450  6.0024   2
   8   4  -8 60.0266  7.1136   2
   8   4  -8 55.2060  6.3691   4
   7  -4  -8 21.9823  3.7393   2
  -7  -4   8 26.3715  4.1785   1
   7   4  -8 15.5840  3.1136   4
   7   4  -8 21.4493  3.6464   1
   7   4  -8 27.6643  4.6213   2
   6  -4  -8 2.30663 1.19293   4
  -6  -4   8 3.71718 1.59156   1
   6  -4  -8 5.06375 1.45177   2
   6   4  -8 1.19303 1.48344   2
   6   4  -8 1.14701 1.07917   4
   6   4  -8 1.47248 1.22097   1
  -5  -4   8 15.3396  2.8670   1
   5  -4  -8 22.7495  3.3217   2
   5  -4  -8 20.6228  3.4255   3
   5  -4  -8 20.1542  2.7018   4
   5   4  -8 22.9908  3.7262   2
   5   4  -8 17.4299  2.9168   4
   5   4  -8 15.7164  2.8135   1
   4  -4  -8 79.4130  5.3019   3
   4  -4  -8 77.2999  4.1576   4
   4  -4  -8 71.3333  4.4199   2
  -4  -4   8 67.9437  4.9249   1
   4   4  -8 79.7115  4.6927   4
   4   4  -8 83.9271  5.6662   2
   4   4  -8 71.1408  4.8570   1
   3  -4  -8 29.5862  3.7389   3
   3  -4  -8 26.6827  3.1483   2
   3  -4  -8 21.6499  2.5419   4
   3   4  -8 23.4969  2.7992   4
   3   4  -8 21.4461  3.1359   1
   2  -4  -8 94.7239  5.5026   3
   2  -4  -8 111.961   4.883   2
   2   4  -8 113.226   4.650   4
   2   4  -8 107.119   5.589   1
   1  -4  -8 180.332   5.885   2
   1  -4  -8 189.581   4.597   1
   1  -4  -8 169.500   7.330   3
  -1  -4   8 186.017   4.383   3
   1   4  -8 192.277   7.350   1
   1   4  -8 183.777   5.472   4
   0  -4  -8 2.35440 1.12508   3
   0  -4   8 3.57994 0.92034   3
   0  -4  -8 1.43686 0.75095   2
   0  -4  -8 3.27372 0.92637   1
   0   4  -8 3.34644 1.21829   1
  -1  -4  -8 23.7066  2.1169   1
   1  -4   8 27.3602  2.1880   3
  -1  -4  -8 25.9639  1.9058   2
  -1   4  -8 22.1144  2.9270   1
   2  -4   8 89.5828  5.2345   2
  -2  -4  -8 86.4791  4.4063   1
  -2  -4  -8 95.7996  3.5795   2
  -2   4  -8 97.7193  5.1934   1
  -3  -4  -8 237.101   7.983   1
   3  -4   8 236.196   8.916   2
  -3   4  -8 226.991   8.270   1
  -4  -4  -8 117.904   5.976   1
   4  -4   8 122.791   6.595   2
   4   4   8 127.122   6.589   5
  -4   4  -8 119.807   5.996   1
   5  -4   8 108.305   6.483   2
  -5  -4  -8 103.302   6.067   1
  -5   4  -8 100.159   5.645   1
   6  -4   8 2.83353 1.56599   2
  -6  -4  -8 2.49403 1.53881   1
  -6   4  -8 1.51133 1.30999   1
   7  -4   8 7.11855 2.46227   2
  -7  -4  -8 6.61890 2.32299   1
  -7   4  -8 8.02459 2.39052   1
  -8  -4  -8 13.8083  3.2349   1
   8  -4   8 13.0673  3.2468   2
  -7  -5   8 10.3067  3.0191   1
   7  -5  -8 15.5539  3.2450   2
   7   5  -8 8.87920 3.00599   2
   7   5  -8 11.7028  3.2227   4
   7   5  -8 12.6806  3.0452   1
  -6  -5   8 10.8555  2.9412   1
   6  -5  -8 15.5411  2.9835   2
   6   5  -8 9.45082 2.92945   2
   6   5  -8 12.2260  2.7016   4
   6   5  -8 8.82498 2.50955   1
  -5  -5   8 -1.3736  0.6512   1
   5  -5  -8 2.18515 1.33375   2
   5   5  -8 0.96645 1.18653   1
   5   5  -8 0.20721 0.98805   4
  -4  -5   8 2.85767 1.49304   1
   4  -5  -8 0.85244 1.02208   4
   4  -5  -8 0.38138 0.81957   2
   4  -5  -8 0.58587 1.36676   3
   4   5  -8 0.78936 0.88324   1
   4   5  -8 -0.3649  0.6931   4
   3  -5  -8 18.6537  2.5788   4
   3  -5  -8 16.9308  2.8060   2
   3  -5  -8 15.9703  3.0961   3
   3   5  -8 16.8110  2.5728   4
   3   5  -8 16.7773  2.7918   1
   2  -5  -8 9.23512 1.94305   2
   2  -5  -8 5.22232 1.83607   3
   2   5  -8 6.23276 1.47655   4
   2   5  -8 8.12752 2.06306   1
   1  -5  -8 1.14114 0.74156   2
   1  -5  -8 1.20250 1.14514   3
   1   5  -8 -0.4093  0.8117   1
   0  -5  -8 3.68323 1.13372   1
   0  -5  -8 2.34526 1.21909   3
   0  -5  -8 2.70232 1.09276   2
   0   5  -8 5.58866 1.74891   1
   0   5   8 2.02246 0.86034   1
  -1  -5  -8 1.48766 0.82906   2
   1  -5   8 0.90779 0.98447   3
  -1  -5  -8 1.68058 0.78900   1
  -1  -5  -8 0.82653 0.94213   3
  -1   5  -8 1.34038 1.04442   1
  -2  -5  -8 16.4637  2.3972   1
   2  -5   8 10.2665  2.3868   2
   2  -5   8 11.0657  2.1075   3
  -2   5  -8 13.2873  2.4763   1
  -3  -5  -8 0.50956 0.86779   1
   3  -5   8 0.18555 0.78616   2
  -3   5  -8 -1.1186  0.5137   1
  -4  -5  -8 94.0662  5.7179   1
   4  -5   8 97.9047  6.3952   2
  -4   5  -8 97.2727  5.8278   1
  -5  -5  -8 29.2680  4.0568   1
   5  -5   8 43.3213  5.2750   2
  -5   5  -8 30.6673  4.0843   1
   6  -5   8 7.89846 2.50499   2
  -6  -5  -8 10.4315  2.7601   1
  -7  -5  -8 3.49573 1.96388   1
   7  -5   8 3.30038 1.67161   2
  -6  -6   8 5.23038 2.28167   1
   6  -6  -8 4.90099 1.84147   2
   6   6  -8 3.85682 1.84440   4
   6   6  -8 3.97977 1.98386   1
  -5  -6   8 44.9587  5.7852   1
   5  -6  -8 50.1788  4.6536   2
   5   6  -8 38.7037  5.1269   1
   5   6  -8 47.8151  4.5070   4
  -4  -6   8 3.96702 1.98784   1
   4  -6  -8 5.36242 1.85588   2
   3  -6  -8 29.8907  3.7965   2
   3  -6  -8 26.2178  3.2444   4
   3   6  -8 26.9661  3.8879   1
   2  -6  -8 1.52814 1.20449   2
   2   6  -8 -0.1981  1.0615   1
   1  -6  -8 1.37821 1.45409   3
   1  -6  -8 0.55034 0.83991   2
   1   6  -8 0.91368 1.23054   1
   0  -6  -8 32.0643  4.3705   3
   0   6  -8 31.7273  4.1310   1
  -1  -6  -8 0.23152 1.26434   3
   1  -6   8 -0.8011  1.3927   2
  -1   6  -8 0.21108 0.93177   1
  -2  -6  -8 79.0394  5.8381   3
  -2  -6  -8 70.1499  4.7254   1
  -2   6  -8 75.1107  5.3156   1
   3  -6   8 0.10000 1.00458   2
  -3  -6  -8 0.62104 1.04259   1
  -3   6  -8 0.16324 1.13657   1
   4  -6   8 0.32677 1.06980   2
  -4  -6  -8 -1.0385  0.8218   1
   5  -6   8 1.13235 1.38931   2
  -5  -6  -8 1.01548 1.32395   1
  -6  -6  -8 11.3110  3.1958   1
   6  -6   8 5.84270 2.41558   2
  -5  -7   8 18.3350  4.1201   1
   5  -7  -8 16.7854  3.5244   2
   5   7  -8 20.2059  3.8247   1
   4  -7  -8 18.6575  3.7334   2
  -4  -7   8 17.3184  3.9104   1
   4   7  -8 16.2578  3.6636   1
   3  -7  -8 72.2565  5.0826   2
  -3  -7   8 74.0953  6.4327   1
   3   7  -8 82.8972  6.3873   1
   2  -7  -8 19.8075  3.3073   2
   2   7  -8 25.7788  4.2949   1
   1   7  -8 5.08324 1.98075   1
   0  -7   8 93.6117  7.1046   2
   0   7  -8 86.2757  6.1459   1
   1  -7   8 153.887   8.872   2
  -1   7  -8 154.241   8.194   1
   2  -7   8 2.97727 1.61247   2
  -2   7  -8 1.27779 1.30657   1
   3  -7   8 23.4465  4.4834   2
  -3  -7  -8 34.1294  4.4489   1
  -3   7  -8 25.8990  4.1140   1
  -4  -7  -8 79.6193  6.0277   1
   4  -7   8 71.1785  6.2070   2
   5  -7   8 7.67363 2.75003   2
  -5  -7  -8 17.4610  3.7065   1
  -2  -8   8 5.26443 2.60744   1
   2   8  -8 3.90821 1.85461   1
  -1  -8   8 34.4375  5.2420   2
   1   8  -8 24.6854  4.1659   1
   0  -8   8 6.70540 2.41732   2
   0   8  -8 3.73646 2.50008   1
   1  -8   8 73.8401  6.9229   2
  -1   8  -8 89.0196  6.7084   1
   2  -8   8 -0.1572  1.3103   2
   9   0  -9 0.11752 1.45949   2
   9   0  -9 -0.0448  1.3705   4
   8   0  -9 1.10086 1.42991   2
   8   0  -9 -0.0988  1.0242   4
   7   0  -9 -0.9489  0.6002   4
   7   0  -9 -0.6435  0.8776   2
   6   0  -9 0.15059 0.94769   2
   6   0  -9 0.02825 0.69466   4
  -6   0   9 1.32096 0.85946   1
   5   0  -9 0.16349 0.64244   4
  -5   0   9 0.24096 0.63947   1
   5   0  -9 0.43100 0.50118   5
   5   0  -9 -0.2288  0.6194   2
   4   0  -9 0.97338 0.69515   3
  -4   0   9 0.16149 0.45502   1
   4   0  -9 -0.1545  0.3421   5
   4   0  -9 -0.7399  0.5646   2
   4   0  -9 0.22387 0.51272   1
   4   0  -9 0.68568 0.63033   4
   3   0  -9 -0.3255  0.4223   1
  -3   0   9 -0.5201  0.4848   3
   3   0  -9 -0.3064  0.2553   5
   3   0  -9 -0.3300  0.4727   3
   3   0  -9 -0.3257  0.4585   4
   3   0  -9 -0.0925  0.6548   2
   2   0  -9 -0.9230  0.3799   2
   2   0  -9 -0.1700  0.3142   3
   2   0  -9 0.44498 0.31241   1
  -2   0   9 0.08741 0.29177   5
   2   0  -9 -0.0712  0.2133   5
   2   0  -9 0.14708 0.46807   4
  -1   0   9 -0.4297  0.2826   5
   1   0  -9 -0.3160  0.4090   4
   1   0  -9 -0.1281  0.3959   3
   1   0  -9 -0.4875  0.3759   5
   1   0  -9 -0.0091  0.1533   1
   1   0  -9 -0.4500  0.4505   2
   0   0   9 -0.3366  0.3252   5
   0   0  -9 -0.1053  0.4209   5
   0   0  -9 -0.2431  0.3312   1
   0   0  -9 0.42536 0.41748   2
   1   0   9 -0.2108  0.6428   5
  -1   0  -9 -0.2541  0.7331   5
  -1   0  -9 0.13327 0.49419   1
  -2   0  -9 -0.9394  0.6202   5
   2   0   9 -0.5095  0.1829   2
  -2   0  -9 -0.0346  0.5983   1
   2   0   9 -0.2790  0.4790   5
   3   0   9 -0.0037  0.5177   5
  -3   0  -9 2.32748 0.78898   1
   3   0   9 -0.6547  0.2902   2
   4   0   9 -0.3694  0.8360   5
   4   0   9 0.08766 0.43823   2
  -4   0  -9 -0.1999  0.5067   1
  -5   0  -9 0.41197 0.77347   1
   5   0   9 -0.8361  0.7832   5
   5   0   9 1.86591 0.78061   2
  -6   0  -9 -0.8324  0.5713   1
   6   0   9 -0.5095  0.8218   5
   6   0   9 1.66727 0.77249   2
   7   0   9 0.04411 0.93857   2
  -7   0  -9 0.05018 0.95202   1
  -8   0  -9 3.28706 1.40189   1
   9  -1  -9 52.2055  4.8664   4
   9  -1  -9 43.6101  5.7867   2
   9   1  -9 40.2959  5.7370   2
  -8  -1   9 9.77563 2.33990   1
   8  -1  -9 6.59211 2.37493   2
   8  -1  -9 4.14635 1.69316   4
   8   1  -9 5.38397 2.21834   2
   8   1  -9 7.74082 2.23184   4
   7  -1  -9 0.10299 0.76363   2
   7  -1  -9 -0.3663  0.7607   4
  -7  -1   9 -0.4038  0.9464   1
   7   1  -9 0.98574 1.38249   2
   7   1  -9 0.32900 0.85630   4
   6  -1  -9 85.8618  4.9385   4
   6  -1  -9 79.8366  4.8968   3
   6  -1  -9 78.5728  5.3315   2
  -6  -1   9 82.1811  4.6007   1
   6   1  -9 85.9787  4.4971   1
   6   1  -9 78.6352  5.3102   2
   6   1  -9 84.0792  5.0530   4
   5  -1  -9 27.9351  2.7234   3
  -5  -1   9 34.9367  2.8371   1
   5  -1  -9 32.6054  2.9179   4
   5  -1  -9 29.0554  3.5879   2
   5  -1  -9 28.7032  2.7016   5
  -5   1   9 30.6781  2.0006   1
   5   1  -9 34.7527  4.0841   2
   5   1  -9 27.4087  2.6540   4
   5   1  -9 29.1587  2.5519   1
   4  -1  -9 67.4416  3.8190   3
  -4  -1   9 64.9592  3.0024   3
   4  -1  -9 66.9506  3.9928   2
   4  -1  -9 66.9113  3.7585   4
   4  -1  -9 63.0634  3.7302   5
  -4  -1   9 66.5226  3.5753   1
   4   1  -9 62.6726  3.6609   4
  -4   1   9 65.1189  2.4558   1
   4   1  -9 64.2350  2.2330   5
   4   1  -9 60.5291  3.3408   1
  -3  -1   9 561.601   9.556   3
   3  -1  -9 549.691  11.154   4
   3  -1  -9 558.204   8.304   1
   3  -1  -9 557.246  11.712   3
   3  -1  -9 539.839  11.547   2
   3  -1  -9 567.165  12.681   5
   3   1  -9 570.273  11.221   1
   3   1  -9 556.026  11.364   4
   3   1  -9 562.338   9.890   5
   3   1  -9 553.722  12.349   2
  -3   1   9 556.969   8.499   1
   2  -1  -9 19.4217  1.8893   5
   2  -1  -9 18.9740  0.9713   1
   2  -1  -9 21.1518  1.8082   2
  -2  -1   9 21.2497  1.4548   5
   2  -1  -9 23.0118  1.7618   4
   2  -1  -9 19.5311  1.7973   3
   2   1  -9 21.2060  1.7644   1
   2   1  -9 19.6647  1.4936   5
   2   1  -9 19.9168  1.7071   4
   2   1  -9 20.7392  2.4124   2
   2   1  -9 19.7266  1.0544   3
   1  -1  -9 8.32449 1.11567   2
  -1  -1   9 7.71978 1.16829   5
   1  -1  -9 8.22484 1.40049   5
   1  -1  -9 9.22199 1.43113   3
   1   1  -9 8.89001 1.31765   1
   1   1  -9 8.17671 0.62647   3
   1   1  -9 8.51635 1.35700   5
   1   1  -9 9.01984 1.47281   2
   1   1  -9 7.22711 1.10763   4
  -1   1   9 6.22161 1.25617   5
   0  -1  -9 26.0088  1.4517   1
   0  -1  -9 26.5365  1.3168   2
   0  -1  -9 22.6760  2.0077   5
   0  -1   9 24.7970  2.0676   5
   0   1  -9 24.2260  1.8194   1
   0   1   9 23.9836  2.1001   5
   0   1  -9 26.0066  1.5373   4
  -1  -1  -9 414.470   8.000   1
   1  -1   9 404.049  10.209   5
   1   1   9 418.126  10.198   5
  -2  -1  -9 76.0051  4.1302   5
  -2  -1  -9 74.0535  3.2426   1
   2  -1   9 72.6296  3.1197   2
   2  -1   9 66.4976  4.0468   5
   2   1   9 69.6984  3.7768   5
  -3  -1  -9 11.0696  2.1079   5
  -3  -1  -9 4.84776 1.15775   1
   3  -1   9 9.72285 1.99408   5
   3  -1   9 7.43401 1.29373   2
   3   1   9 8.44327 0.84658   2
  -3   1  -9 9.53385 1.64427   1
   3   1   9 7.85215 1.63826   5
   4  -1   9 261.803   7.188   2
  -4  -1  -9 260.309   7.801   1
   4  -1   9 248.863   9.419   5
   4   1   9 248.389   8.565   5
  -4   1  -9 254.480   7.882   1
   4   1   9 252.441   5.820   2
   5  -1   9 0.32484 1.51227   5
   5  -1   9 -0.8593  0.5488   2
  -5  -1  -9 -1.3229  0.7341   1
   5   1   9 -0.4143  0.6188   5
  -5   1  -9 0.07306 0.69814   1
   5   1   9 -0.2417  0.7836   2
  -6  -1  -9 19.7910  2.9231   1
   6  -1   9 24.8944  3.9952   5
   6  -1   9 26.9139  2.6148   2
  -6   1  -9 23.8624  3.3931   1
   6   1   9 16.0686  2.7877   5
  -7  -1  -9 39.3932  3.7085   1
   7  -1   9 44.4315  3.6974   2
  -7   1  -9 44.3671  3.8798   1
   8  -1   9 31.6453  4.0497   2
  -8  -1  -9 28.1253  4.1853   1
  -8   1  -9 25.1554  3.8926   1
  -9  -1  -9 2.55576 1.71688   1
  -9   1  -9 1.70039 1.52607   1
  -9  -2   9 -2.4266  1.0875   1
   9  -2  -9 1.65187 1.74238   2
   9  -2  -9 2.17044 1.65736   4
   9   2  -9 0.79151 1.24173   4
   9   2  -9 0.15071 1.85952   2
  -8  -2   9 13.3521  2.8702   1
   8  -2  -9 11.3066  2.5840   4
   8   2  -9 11.2721  2.6898   4
   8   2  -9 7.74485 2.68318   2
  -7  -2   9 23.7785  3.3632   1
   7  -2  -9 18.8436  3.6948   2
   7  -2  -9 23.5923  3.3480   4
   7   2  -9 18.8912  2.9805   1
   7   2  -9 25.0495  4.2682   2
   7   2  -9 20.1729  3.2790   4
   6  -2  -9 45.0311  3.6115   4
   6  -2  -9 45.9342  4.0679   3
   6  -2  -9 45.6795  4.0377   2
  -6  -2   9 42.4348  3.5488   1
   6   2  -9 51.2279  4.5336   2
   6   2  -9 43.5309  3.5567   1
   6   2  -9 43.7290  3.8097   4
  -5  -2   9 10.7754  2.2008   1
   5  -2  -9 12.0496  2.2220   2
   5  -2  -9 16.6203  2.5503   4
   5  -2  -9 16.3741  2.6006   3
   5   2  -9 14.7828  2.4415   4
   5   2  -9 15.3171  2.9931   2
   5   2  -9 13.0691  2.1472   1
  -4  -2   9 268.579   8.402   1
   4  -2  -9 249.205   8.375   3
   4  -2  -9 260.590   8.117   2
   4  -2  -9 263.589   7.751   4
   4   2  -9 266.770   8.195   1
   4   2  -9 260.932   8.064   4
   3  -2  -9 278.679   7.740   2
   3  -2  -9 283.318   9.161   5
  -3  -2   9 288.536   4.871   3
   3  -2  -9 276.106   7.426   4
   3  -2  -9 277.038   8.430   3
   3   2  -9 290.451   8.253   1
   3   2  -9 279.194   7.694   4
   2  -2  -9 100.065   4.983   5
   2  -2  -9 104.737   4.165   4
  -2  -2   9 103.240   3.279   5
   2  -2  -9 102.542   4.648   3
   2  -2  -9 102.751   3.927   2
   2   2  -9 104.429   3.956   4
   2   2  -9 105.367   4.942   2
   2   2  -9 99.9973  4.4204   1
   1  -2  -9 0.62058 0.37486   2
   1  -2  -9 0.89077 0.52272   3
  -1  -2   9 1.95033 0.80876   5
   1  -2  -9 0.23952 0.49957   5
   1  -2  -9 1.01768 0.33011   1
   1   2  -9 0.30124 0.36934   4
   1   2  -9 -0.1545  0.4916   2
   1   2  -9 0.49816 0.56820   1
   0  -2  -9 417.419   6.852   2
   0  -2  -9 402.623   7.210   1
   0   2  -9 406.050   7.035   4
   0   2  -9 424.751   9.712   1
   0   2   9 411.002  10.885   5
   0   2  -9 417.500   6.893   3
  -1  -2  -9 79.2322  3.0506   1
  -1  -2  -9 76.8263  4.0315   5
  -1   2  -9 81.3337  3.8869   1
   1   2   9 79.3782  4.2541   5
  -1   2  -9 83.1360  3.0508   3
  -1   2  -9 80.5888  2.0190   4
   2  -2   9 54.1881  3.2129   2
  -2  -2  -9 52.5058  3.4664   5
  -2  -2  -9 47.5762  2.7722   1
  -2   2  -9 48.2114  3.1171   1
   2   2   9 50.1844  3.4448   5
   3  -2   9 373.342   9.662   2
  -3  -2  -9 412.951  11.157   5
  -3  -2  -9 387.943   9.524   1
  -3   2  -9 397.289  10.153   1
   3   2   9 377.286  10.700   5
   3   2   9 395.416   6.401   2
   4  -2   9 3.76554 1.20005   2
  -4  -2  -9 5.65330 1.58378   1
   4   2   9 3.66516 1.19502   5
  -4   2  -9 4.53824 1.36712   1
   5  -2   9 15.9685  2.3928   2
  -5  -2  -9 25.8745  3.2823   1
   5   2   9 20.3281  2.8154   5
  -5   2  -9 17.9469  2.7705   1
   6  -2   9 65.0463  4.3808   2
  -6  -2  -9 55.9805  4.3780   1
   6   2   9 54.8039  4.1713   5
  -6   2  -9 60.8350  4.3782   1
  -7  -2  -9 60.6671  4.6854   1
   7  -2   9 61.3116  4.6051   2
  -7   2  -9 63.3679  4.7982   1
  -8  -2  -9 19.4942  3.3771   1
   8  -2   9 23.0129  3.7142   2
  -8   2  -9 21.0708  3.5097   1
  -9  -2  -9 23.3518  4.1640   1
   9  -2   9 29.0089  4.3655   2
  -9   2  -9 39.7661  5.2027   1
   9  -3  -9 20.3015  4.5815   2
  -9  -3   9 27.9960  4.4545   1
   9   3  -9 25.7546  4.9309   2
   9   3  -9 30.1942  4.8741   4
   8  -3  -9 4.26058 1.79522   4
  -8  -3   9 0.14348 1.07074   1
   8  -3  -9 4.00018 1.69825   2
   8   3  -9 2.26147 1.86522   2
   8   3  -9 -0.3337  0.9942   4
  -7  -3   9 24.6689  3.7342   1
   7  -3  -9 21.9368  3.2479   4
   7   3  -9 25.2731  3.7859   1
   7   3  -9 22.7048  3.4159   4
   7   3  -9 15.7067  3.5470   2
  -6  -3   9 0.80744 1.05698   1
   6  -3  -9 -0.8677  1.3817   3
   6  -3  -9 2.58000 1.37391   4
   6  -3  -9 -0.2239  0.7428   2
   6   3  -9 -0.5847  0.7482   1
   6   3  -9 0.30625 1.25360   2
   6   3  -9 -0.5965  0.6248   4
   5  -3  -9 39.5912  3.4544   2
   5  -3  -9 40.0534  3.8284   3
   5  -3  -9 40.0453  3.2706   4
  -5  -3   9 46.2477  4.0442   1
   5   3  -9 43.6626  3.6478   4
   5   3  -9 42.0335  4.0756   2
   5   3  -9 45.1330  3.7817   1
   4  -3  -9 1.43237 0.92020   4
   4  -3  -9 0.95915 1.03867   3
   4  -3  -9 1.72154 0.87872   2
   4   3  -9 0.38372 0.65096   1
   4   3  -9 0.19719 0.83129   4
   4   3  -9 1.63615 1.28362   2
   3  -3  -9 35.9987  2.7597   2
   3  -3  -9 43.0802  2.8247   4
  -3  -3   9 41.2682  1.3806   5
   3  -3  -9 42.4010  3.4152   3
   3   3  -9 45.5053  3.0674   4
   3   3  -9 34.8368  3.1014   1
   3   3  -9 43.7131  3.6572   2
  -2  -3   9 45.7281  2.5061   5
   2  -3  -9 44.7871  2.7073   2
   2  -3  -9 44.0843  3.3887   3
   2   3  -9 48.4197  3.7754   2
   2   3  -9 44.3135  2.7167   4
   2   3  -9 43.6331  3.3315   1
   1  -3  -9 8.08974 0.71651   1
   1  -3  -9 6.08014 1.12762   2
   1  -3  -9 6.34290 1.54264   3
   1   3  -9 4.31636 1.19180   1
   1   3  -9 5.37163 1.04331   4
   0  -3  -9 6.52861 1.02700   1
   0  -3  -9 5.42762 0.94413   2
   0   3  -9 6.25640 0.90840   3
   0   3  -9 4.36006 1.29748   1
   0   3  -9 5.78988 0.88145   4
  -1  -3  -9 84.5768  3.5106   1
  -1  -3  -9 88.2202  2.6261   2
  -1   3  -9 89.9314  3.5272   3
   1   3   9 91.9643  5.1979   5
  -1   3  -9 89.3406  4.5558   1
  -2  -3  -9 11.3452  0.8954   2
  -2  -3  -9 14.9096  1.9377   1
   2  -3   9 9.52686 1.89532   2
   2   3   9 12.6250  2.2211   5
  -2   3  -9 12.1363  2.0832   1
  -3  -3  -9 62.7119  3.6852   1
   3  -3   9 57.9613  3.9062   2
  -3   3  -9 57.8466  3.8264   1
   3   3   9 62.3234  4.2480   5
   4  -3   9 0.97293 0.89136   2
  -4  -3  -9 2.38619 1.16156   1
   4   3   9 2.09455 0.77699   5
  -4   3  -9 1.22137 0.80723   1
  -5  -3  -9 7.84932 2.07834   1
   5  -3   9 4.90832 1.62323   2
   5   3   9 10.4992  2.2350   5
  -5   3  -9 9.08892 2.05435   1
   6  -3   9 3.05172 1.33547   2
  -6  -3  -9 2.15129 1.47134   1
  -6   3  -9 2.36219 1.09722   1
  -7  -3  -9 2.34184 1.36688   1
   7  -3   9 2.12765 1.27820   2
  -7   3  -9 1.03108 1.14270   1
   8  -3   9 38.7899  4.9556   2
  -8  -3  -9 40.3997  5.0746   1
  -8   3  -9 42.9566  4.2966   1
   9  -3   9 3.56932 2.16659   2
   8  -4  -9 -1.1143  0.6609   2
  -8  -4   9 0.04567 1.11730   1
   8   4  -9 -0.1974  1.1144   1
   8   4  -9 -0.2952  1.5413   2
   8   4  -9 -0.6345  0.7511   4
  -7  -4   9 16.3203  3.2387   1
   7  -4  -9 7.49071 2.26296   2
   7   4  -9 11.6875  3.2451   2
   7   4  -9 12.2566  2.8982   1
   7   4  -9 6.95162 2.13143   4
   6  -4  -9 -0.1782  0.8973   2
  -6  -4   9 0.88731 1.47239   1
   6  -4  -9 2.33191 1.18529   4
   6   4  -9 1.93947 1.39196   4
   6   4  -9 0.26692 1.05342   1
   6   4  -9 1.95526 1.48417   2
   5  -4  -9 8.11816 1.97579   2
   5  -4  -9 4.84791 1.95768   3
   5  -4  -9 7.67704 1.88709   4
  -5  -4   9 4.74156 1.78757   1
   5   4  -9 6.51510 1.84978   4
   5   4  -9 3.13057 1.49554   1
   5   4  -9 4.74001 1.95530   2
   4  -4  -9 3.81330 1.37803   2
   4  -4  -9 1.81521 1.26398   3
   4  -4  -9 5.16815 1.51858   4
   4   4  -9 3.83192 1.47731   1
   4   4  -9 3.89366 1.59420   2
   4   4  -9 5.12872 1.33483   4
   3  -4  -9 26.2218  2.5963   2
   3  -4  -9 27.6573  2.5161   4
   3  -4  -9 23.3533  3.3074   3
   3   4  -9 28.1661  2.5393   4
   3   4  -9 25.4054  3.4156   1
   2  -4  -9 75.4677  4.9649   3
   2  -4  -9 72.8836  3.8303   2
   2   4  -9 68.6043  3.6563   4
   2   4  -9 69.7336  4.5859   1
   1  -4  -9 0.07121 0.61528   3
   1  -4  -9 0.03366 0.51846   2
   1   4  -9 0.26268 0.65394   1
   1   4  -9 0.44129 0.51892   4
   0  -4  -9 16.3734  1.9159   2
   0  -4  -9 16.0224  1.8125   1
   0  -4   9 15.4287  1.4860   3
   0  -4  -9 14.7484  2.5378   3
   0   4  -9 18.3575  2.7942   1
   0   4  -9 17.0287  1.4224   4
  -1  -4  -9 32.9862  2.0286   2
  -1  -4  -9 27.2625  2.2854   1
  -1   4  -9 31.7322  3.0162   1
   2  -4   9 6.38332 1.75487   2
  -2  -4  -9 9.91478 1.87113   1
  -2   4  -9 7.96838 1.81664   1
  -3  -4  -9 42.9114  3.3549   1
   3  -4   9 37.1147  3.5818   2
  -3   4  -9 45.1295  3.6470   1
   4  -4   9 0.62178 0.81860   2
  -4  -4  -9 2.63120 1.36783   1
  -4   4  -9 0.51396 0.87705   1
   4   4   9 1.09148 0.83062   5
   5  -4   9 11.5752  2.5928   2
  -5  -4  -9 12.5858  2.6387   1
  -5   4  -9 13.6066  2.6257   1
  -6  -4  -9 8.95772 2.34318   1
   6  -4   9 6.50288 2.02245   2
  -6   4  -9 5.43161 1.93748   1
  -7  -4  -9 -1.2645  0.8701   1
   7  -4   9 0.33269 0.94968   2
  -7   4  -9 -0.4059  1.0244   1
  -8  -4  -9 0.56851 1.22088   1
   8  -4   9 0.25042 1.37953   2
   7  -5  -9 15.7822  3.1105   2
  -7  -5   9 7.60540 2.68614   1
   7   5  -9 7.96066 2.45981   1
   7   5  -9 3.17032 1.79937   4
   7   5  -9 12.6906  3.5244   2
  -6  -5   9 54.0622  5.0655   1
   6  -5  -9 47.2583  4.5599   2
   6   5  -9 57.4889  5.1749   1
   6   5  -9 73.3187  5.5051   4
   6   5  -9 49.8671  6.2927   2
  -5  -5   9 22.0403  3.7400   1
   5  -5  -9 30.4113  3.5239   4
   5  -5  -9 28.5803  4.0134   2
   5   5  -9 25.0034  3.5439   4
   5   5  -9 20.7450  3.5378   1
   4  -5  -9 33.3627  3.3379   2
   4  -5  -9 34.2166  3.0567   4
  -4  -5   9 31.6852  4.4349   1
   4   5  -9 34.2940  3.2677   4
   4   5  -9 23.3473  3.5687   1
   3  -5  -9 54.7962  3.9355   2
   3  -5  -9 56.0330  3.7557   4
   3  -5  -9 60.1302  5.0267   3
   3   5  -9 63.8644  4.2279   4
   3   5  -9 55.3057  4.5786   1
   2  -5  -9 174.118   6.745   2
   2  -5  -9 166.977   8.124   3
   2   5  -9 176.521   7.994   1
   2   5  -9 184.460   6.520   4
   1  -5  -9 39.0126  3.8521   3
   1  -5  -9 39.0157  2.9066   2
   1   5  -9 36.3924  3.5030   1
   0  -5  -9 20.6894  3.2687   3
   0  -5  -9 24.3087  2.2563   2
   0   5  -9 23.4322  3.4635   1
  -1  -5  -9 221.908   9.220   3
  -1  -5  -9 223.150   7.007   1
  -1   5  -9 216.367   8.665   1
  -2  -5  -9 28.1005  2.7473   1
   2  -5   9 33.9157  4.3753   2
  -2   5  -9 36.1940  3.4881   1
  -3  -5  -9 0.94197 1.03548   1
   3  -5   9 1.61910 1.27399   2
  -3   5  -9 0.55884 0.76887   1
  -4  -5  -9 55.1436  4.3924   1
   4  -5   9 55.8957  4.8662   2
  -4   5  -9 44.1415  4.1116   1
  -5  -5  -9 52.7673  4.5894   1
   5  -5   9 53.3724  4.9177   2
  -5   5  -9 48.3416  4.5014   1
  -6  -5  -9 1.07639 1.38544   1
   6  -5   9 1.67850 1.42689   2
  -6   5  -9 3.66170 1.66193   1
   7  -5   9 2.65565 1.69798   2
  -7  -5  -9 2.95792 1.78892   1
   6  -6  -9 3.25317 1.57609   2
  -6  -6   9 2.51251 2.08290   1
   6   6  -9 0.28063 1.10043   1
   6   6  -9 -1.2862  0.8952   4
  -5  -6   9 2.00690 1.82303   1
   5  -6  -9 6.14380 1.89617   2
   5   6  -9 4.11378 2.09430   4
   5   6  -9 3.87303 1.86610   1
  -4  -6   9 17.5261  3.5309   1
   4  -6  -9 16.5095  3.4040   2
   4   6  -9 20.7331  3.3984   4
   4   6  -9 15.3770  3.1124   1
   3  -6  -9 40.3276  3.6257   2
   3  -6  -9 34.6588  3.2332   4
   3   6  -9 37.5448  4.6965   1
   2  -6  -9 2.88071 0.97128   2
   2   6  -9 1.23608 1.37646   1
   1  -6  -9 27.4384  2.7697   2
   1   6  -9 34.6284  4.5294   1
   0  -6  -9 73.1300  5.7690   3
   0   6  -9 64.3514  5.0449   1
  -1  -6  -9 11.1263  2.8658   3
   1  -6   9 14.0213  3.3160   2
  -1   6  -9 11.2761  2.5396   1
   2  -6   9 75.6983  5.9515   2
  -2  -6  -9 77.2696  5.9299   3
  -2  -6  -9 90.1813  5.1402   1
  -2   6  -9 78.0445  5.5448   1
   3  -6   9 17.2090  3.5660   2
  -3  -6  -9 16.4276  2.9448   1
  -3   6  -9 21.8017  3.5476   1
   4  -6   9 18.3673  3.6215   2
  -4  -6  -9 30.5550  4.1636   1
  -4   6  -9 21.2349  3.8071   1
  -5  -6  -9 48.6292  4.8174   1
   5  -6   9 47.7617  5.9027   2
   6  -6   9 10.9336  3.0591   2
  -6  -6  -9 8.70474 2.69493   1
   5  -7  -9 16.8309  3.6835   2
  -5  -7   9 11.5783  3.5282   1
   5   7  -9 13.7617  3.2855   1
  -4  -7   9 0.88974 1.56621   1
   4   7  -9 -1.8844  0.8335   1
  -3  -7   9 45.3800  6.0023   1
   3  -7  -9 45.2038  4.2233   2
   3   7  -9 44.2858  5.5358   1
   2   7  -9 1.27660 1.22656   1
   1   7  -9 14.6047  3.0347   1
   0  -7   9 2.39201 1.53875   2
   0   7  -9 0.36676 0.84474   1
   1  -7   9 0.93027 1.77908   2
  -1   7  -9 -0.7398  0.8149   1
   2  -7   9 1.07268 2.66082   2
  -2   7  -9 2.99420 1.84728   1
  -3   7  -9 14.6273  3.4258   1
   4  -7   9 0.74238 1.57590   2
  -4  -7  -9 2.91287 1.81804   1
  -5  -7  -9 29.8422  4.6168   1
   5  -7   9 30.4763  5.1096   2
   2   8  -9 9.90791 2.90625   1
  -1  -8   9 55.2214  6.7094   2
   1   8  -9 49.2774  6.0315   1
   0  -8   9 3.56395 1.53849   2
   0   8  -9 6.98656 2.40092   1
   1  -8   9 4.82367 2.79045   2
  -1   8  -9 3.27350 1.75164   1
   2  -8   9 8.44766 2.82854   2
   9   0 -10 64.2682  6.1317   2
   9   0 -10 66.8989  5.6455   4
   8   0 -10 -0.0154  1.0496   4
   8   0 -10 -0.5583  1.0986   2
   7   0 -10 3.98094 1.55847   4
   7   0 -10 2.62804 1.56175   2
  -6   0  10 142.318   5.423   1
   6   0 -10 138.494   6.488   4
  -5   0  10 159.274   5.394   1
   5   0 -10 154.081   5.097   1
   5   0 -10 152.787   6.921   2
   5   0 -10 154.855   6.419   4
   4   0 -10 40.6649  2.8899   4
  -4   0  10 42.7633  2.5781   1
   4   0 -10 41.0863  2.7299   3
   4   0 -10 45.5369  2.6937   5
   4   0 -10 42.4778  2.4266   1
   4   0 -10 44.0644  3.4015   2
   3   0 -10 469.650   9.495   3
   3   0 -10 466.940  10.669   2
  -3   0  10 481.814   9.719   3
   3   0 -10 471.645  10.099   5
   3   0 -10 455.689  10.135   4
   3   0 -10 463.384   8.986   1
   2   0 -10 431.510   9.260   2
   2   0 -10 419.122   8.121   1
  -2   0  10 408.962   9.493   5
   2   0 -10 427.416   8.938   4
   2   0 -10 432.318   8.431   3
   2   0 -10 435.749   9.483   5
   1   0 -10 39.8121  2.2819   2
   1   0 -10 43.2988  2.5874   5
   1   0 -10 37.6871  2.1710   4
   1   0 -10 38.9401  2.0375   1
  -1   0  10 38.8264  2.4549   5
   1   0 -10 39.4802  2.0363   3
   0   0 -10 392.187   7.441   2
   0   0 -10 398.917   7.986   1
   0   0 -10 395.319   9.643   5
   0   0  10 382.831   9.366   5
  -1   0 -10 2812.92   37.41   1
  -1   0 -10 2795.51   43.88   5
   1   0  10 2785.08   43.59   5
   2   0  10 330.114   6.193   2
  -2   0 -10 327.835   7.925   1
   2   0  10 318.394   9.326   5
   3   0  10 146.593   4.044   2
  -3   0 -10 142.827   5.332   1
   3   0  10 140.555   6.238   5
  -4   0 -10 213.952   7.190   1
   4   0  10 208.197   8.270   5
   4   0  10 217.867   5.751   2
   5   0  10 28.5998  2.2925   2
  -5   0 -10 26.4160  2.6665   1
   5   0  10 28.6256  3.2687   5
  -6   0 -10 34.5585  3.2249   1
   6   0  10 28.0732  2.5459   2
   6   0  10 25.7837  3.7214   5
  -7   0 -10 142.456   7.175   1
  -8   0 -10 21.1371  3.7750   1
  -9   0 -10 16.7669  3.4347   1
   9  -1 -10 15.5227  3.2454   4
   9  -1 -10 14.0117  3.6014   2
   9   1 -10 11.4325  2.9572   4
   9   1 -10 11.0855  3.2153   2
   8  -1 -10 22.9394  3.9206   2
   8  -1 -10 17.7876  3.1973   4
   8   1 -10 19.4499  3.7906   2
   8   1 -10 12.6825  2.8565   4
  -7  -1  10 1.73028 1.03425   1
   7  -1 -10 1.24182 1.47710   2
   7  -1 -10 1.29031 1.04042   4
   7   1 -10 2.29708 1.59085   2
   7   1 -10 0.62778 0.94195   4
  -6  -1  10 4.89730 1.49832   1
   6  -1 -10 9.61718 2.00951   3
   6  -1 -10 5.74955 1.99334   2
   6  -1 -10 5.79584 1.68454   4
   6   1 -10 4.12812 1.44793   4
   6   1 -10 6.70188 1.50496   1
   6   1 -10 5.27137 1.90554   2
   5  -1 -10 81.1185  4.5022   3
   5  -1 -10 75.9391  4.9012   2
   5  -1 -10 74.6053  4.3443   5
  -5  -1  10 77.2520  4.2067   1
   5  -1 -10 88.6152  4.7606   4
   5   1 -10 71.3180  4.3452   4
   5   1 -10 72.8177  4.0092   1
   4  -1 -10 8.63492 1.71548   5
  -4  -1  10 9.44174 1.23200   3
  -4  -1  10 7.69426 1.50825   1
   4  -1 -10 9.95940 1.85927   3
   4  -1 -10 9.46984 1.93557   2
   4  -1 -10 14.1527  2.2112   4
   4   1 -10 11.6139  1.9401   4
   4   1 -10 9.88805 1.74649   1
  -4   1  10 9.93954 1.13972   1
   4   1 -10 9.65097 2.08769   2
   4   1 -10 8.71614 0.94028   5
   3  -1 -10 200.070   4.021   1
   3  -1 -10 200.182   6.307   3
  -3  -1  10 198.825   4.786   3
   3  -1 -10 198.322   6.408   2
   3  -1 -10 204.047   6.328   4
   3  -1 -10 203.990   6.792   5
  -3   1  10 199.782   4.176   1
   3   1 -10 198.876   5.042   5
   3   1 -10 199.093   6.243   4
   3   1 -10 184.273   6.671   2
   3   1 -10 196.119   6.008   1
   2  -1 -10 48.4461  3.0709   5
   2  -1 -10 49.6019  2.6882   2
   2  -1 -10 48.7811  2.7342   4
   2  -1 -10 47.8009  1.7112   1
  -2  -1  10 48.4471  2.3774   5
   2  -1 -10 47.8868  2.8218   3
   2   1 -10 47.5669  2.4521   5
   2   1 -10 48.4474  1.7024   3
   2   1 -10 43.5491  2.5626   1
   2   1 -10 47.1566  3.0933   2
   2   1 -10 45.9738  2.6142   4
   1  -1 -10 159.307   4.297   2
  -1  -1  10 157.786   5.011   5
   1  -1 -10 165.616   5.255   3
   1  -1 -10 162.739   3.734   1
   1  -1 -10 149.719   5.504   5
   1   1 -10 160.930   3.386   3
  -1   1  10 156.809   5.803   5
   1   1 -10 160.685   4.533   4
   1   1 -10 158.139   5.057   1
   1   1 -10 155.147   5.304   2
   1   1 -10 162.067   5.222   5
   0  -1 -10 21.6075  2.0096   5
   0  -1  10 21.4023  1.9658   5
   0  -1 -10 23.1113  1.2737   2
   0  -1 -10 23.9087  1.4936   1
   0   1  10 21.7342  2.0889   5
   0   1 -10 24.8229  1.9528   1
   0   1 -10 23.0781  1.4659   4
  -1  -1 -10 99.5886  3.5572   1
   1  -1  10 98.1362  4.6683   5
  -1   1 -10 99.8469  2.7788   4
  -1   1 -10 101.676   4.204   1
   1   1  10 96.9176  4.5444   5
  -2  -1 -10 57.6542  3.7355   5
   2  -1  10 65.5442  3.0090   2
   2  -1  10 63.2006  4.0204   5
  -2  -1 -10 69.9748  3.2667   1
  -2   1 -10 60.7970  3.3272   1
   2   1  10 65.0189  3.7795   5
  -3  -1 -10 58.4104  3.3335   1
   3  -1  10 53.6959  3.9785   5
   3  -1  10 56.4585  2.9463   2
  -3  -1 -10 58.7752  4.0239   5
  -3   1 -10 57.0621  3.4702   1
   3   1  10 51.3379  3.6750   5
   3   1  10 56.1953  1.8683   2
   4  -1  10 -0.0481  0.9923   5
   4  -1  10 4.02040 0.95677   2
  -4  -1 -10 1.12547 0.95101   1
   4   1  10 2.18506 0.73878   2
  -4   1 -10 1.39992 0.87246   1
   4   1  10 2.85340 1.15057   5
  -5  -1 -10 17.4507  2.6506   1
   5  -1  10 17.3489  3.3039   5
   5  -1  10 20.5887  2.0413   2
  -5   1 -10 25.0290  3.1408   1
   5   1  10 24.8009  3.3800   5
   6  -1  10 0.52961 0.84688   2
  -6  -1 -10 1.03547 0.89483   1
   6   1  10 0.58477 1.06441   5
  -6   1 -10 2.45342 1.09012   1
  -7  -1 -10 2.62784 1.27039   1
   7  -1  10 2.46108 1.26816   2
  -7   1 -10 5.34674 1.78226   1
  -8  -1 -10 24.1794  3.8712   1
  -8   1 -10 30.2560  4.2650   1
  -9  -1 -10 -0.1803  1.6042   1
  -9   1 -10 0.47647 1.23609   1
   9  -2 -10 0.79555 1.29508   4
   9  -2 -10 -0.2051  0.6657   2
   9   2 -10 0.52948 1.40520   4
   9   2 -10 0.10964 1.80192   2
   8  -2 -10 10.3329  3.1334   2
   8  -2 -10 6.09148 2.08052   4
  -8  -2  10 9.67133 2.44855   1
   8   2 -10 4.74172 2.30423   2
   8   2 -10 11.2309  2.6513   4
  -7  -2  10 2.82059 1.27600   1
   7  -2 -10 0.85158 0.98212   2
   7  -2 -10 0.74576 1.08253   4
   7  -2 -10 2.72755 1.65942   3
   7   2 -10 0.56692 0.99485   4
   7   2 -10 0.11948 0.98826   1
   7   2 -10 0.44251 1.44060   2
   6  -2 -10 6.73553 1.85207   2
  -6  -2  10 9.92441 2.06982   1
   6  -2 -10 7.19709 1.85214   4
   6  -2 -10 8.18950 2.15630   3
   6   2 -10 6.86777 1.82772   1
   6   2 -10 3.74856 1.40141   4
   6   2 -10 5.84611 2.07080   2
  -5  -2  10 64.3165  4.3046   1
   5  -2 -10 53.3648  3.9814   3
   5  -2 -10 58.9970  3.8913   4
   5  -2 -10 60.0785  4.2497   2
   5   2 -10 54.9941  3.9189   4
   5   2 -10 67.7375  4.9104   2
   5   2 -10 61.4894  4.0217   1
   4  -2 -10 2.86183 1.11367   4
   4  -2 -10 0.97233 0.99919   3
   4  -2 -10 -0.0073  0.7577   2
   4   2 -10 1.45039 0.87655   4
   4   2 -10 -0.1754  0.9534   2
   4   2 -10 0.56852 0.53979   1
  -3  -2  10 54.3576  1.8640   5
   3  -2 -10 51.9416  3.2054   2
   3  -2 -10 55.9469  3.2064   4
   3  -2 -10 51.7481  3.5297   3
   3   2 -10 45.3978  3.6052   2
   3   2 -10 57.9458  3.5531   1
   3   2 -10 54.2337  3.2077   4
   2  -2 -10 62.3657  3.9587   5
   2  -2 -10 68.3332  3.3722   4
   2  -2 -10 69.0049  3.2127   2
   2  -2 -10 63.0065  3.7006   3
  -2  -2  10 66.4884  2.7223   5
   2   2 -10 61.0577  3.4467   1
   2   2 -10 60.9401  3.1096   4
   2   2 -10 63.6812  3.8977   2
   1  -2 -10 38.1315  2.0380   2
   1  -2 -10 39.5480  1.4274   1
   1  -2 -10 36.2960  2.9527   5
  -1  -2  10 40.0138  2.5250   5
   1  -2 -10 39.5164  2.8452   3
   1   2 -10 40.1134  2.1741   4
   1   2 -10 39.2213  2.9065   2
   1   2 -10 33.1153  2.4860   1
   0  -2 -10 8.46760 1.68242   5
   0  -2 -10 10.2863  1.0450   1
   0  -2 -10 11.1897  0.9053   2
   0  -2  10 10.9754  1.8473   5
   0   2 -10 11.1125  0.9268   3
   0   2 -10 8.86590 1.69239   1
   0   2 -10 11.7004  1.0378   4
   0   2  10 14.5140  2.2227   5
  -1  -2 -10 7.61585 1.14641   1
  -1  -2 -10 7.71969 1.55648   5
  -1   2 -10 7.49378 0.71843   4
  -1   2 -10 8.15194 1.17833   3
   1   2  10 5.69157 1.51248   5
  -1   2 -10 6.15019 1.37497   1
   2  -2  10 43.4336  2.9192   2
  -2  -2 -10 43.1102  2.6114   1
  -2  -2 -10 43.0092  3.3454   5
  -2   2 -10 39.9370  2.9207   1
  -2   2 -10 43.0946  1.1647   4
   2   2  10 39.5941  3.1705   5
   3  -2  10 21.1865  2.1240   2
  -3  -2 -10 23.1763  2.2957   1
  -3   2 -10 16.8197  2.4105   1
   3   2  10 18.0887  2.5825   5
   4  -2  10 -1.4691  0.8686   2
   4   2  10 1.95772 0.94854   5
  -4   2 -10 1.26640 0.95888   1
   5  -2  10 0.26914 0.67914   2
  -5  -2 -10 0.90112 0.97020   1
  -5   2 -10 0.35360 0.79579   1
   5   2  10 1.78109 0.87276   5
  -6  -2 -10 0.12412 0.79434   1
   6  -2  10 0.19792 0.71515   2
  -6   2 -10 -0.1035  0.4799   1
   6   2  10 3.50421 1.19267   5
  -7  -2 -10 0.57115 0.99894   1
   7  -2  10 0.13420 0.95538   2
  -7   2 -10 0.55317 0.98624   1
  -8  -2 -10 1.04799 1.02645   1
   8  -2  10 2.22734 1.30369   2
  -8   2 -10 2.26301 1.23262   1
  -9  -2 -10 1.73316 1.50709   1
  -9   2 -10 -0.0840  1.4256   1
   9  -3 -10 5.43472 2.55462   2
  -9  -3  10 3.84946 2.26703   1
   9   3 -10 10.2716  3.0041   4
   9   3 -10 4.41702 2.46653   2
   8  -3 -10 22.1037  4.3409   2
   8  -3 -10 17.0445  3.1232   4
  -8  -3  10 13.3596  3.0367   1
   8   3 -10 12.8902  3.5078   2
   7  -3 -10 43.3450  4.2769   2
   7  -3 -10 44.3172  3.9729   4
  -7  -3  10 46.6781  4.2523   1
   7   3 -10 50.3457  6.0706   2
   7   3 -10 42.1299  4.1155   1
   7   3 -10 49.1527  4.5450   4
   6  -3 -10 9.44890 2.11809   4
   6  -3 -10 7.29576 2.34414   3
  -6  -3  10 7.72129 2.11517   1
   6  -3 -10 9.25852 2.21091   2
   6   3 -10 8.34155 2.08197   4
   6   3 -10 11.5773  2.5819   1
   6   3 -10 6.96722 2.44931   2
   5  -3 -10 309.741   9.372   4
   5  -3 -10 299.272  10.653   3
   5  -3 -10 292.641   9.893   2
  -5  -3  10 302.213  10.385   1
   5   3 -10 295.245   9.856   4
   5   3 -10 325.296  10.511   1
   5   3 -10 307.618  11.347   2
   4  -3 -10 1.71003 1.02904   4
   4  -3 -10 0.13990 0.90279   3
   4  -3 -10 -0.8153  0.4955   2
   4   3 -10 0.35277 0.98871   2
   4   3 -10 0.23717 0.77195   1
   4   3 -10 -0.0358  0.7333   4
   3  -3 -10 0.29487 0.56329   3
   3  -3 -10 -0.1871  0.4690   2
   3  -3 -10 0.62206 0.62955   4
   3   3 -10 0.41564 0.83484   1
   3   3 -10 -0.0059  0.4593   4
   3   3 -10 -0.2244  0.6937   2
   2  -3 -10 209.571   7.822   3
  -2  -3  10 218.378   5.968   5
   2  -3 -10 224.388   6.480   2
   2   3 -10 211.138   7.639   1
   2   3 -10 218.356   6.431   4
   1  -3 -10 63.8502  4.1414   3
   1  -3 -10 73.4561  2.0342   1
   1  -3 -10 68.6808  2.9808   2
   1   3 -10 64.8242  3.8710   1
   1   3 -10 68.0073  3.0317   4
   0  -3 -10 13.4451  1.2724   1
   0  -3 -10 14.0748  1.1683   2
   0   3 -10 15.2103  1.1895   3
   0   3 -10 12.4780  2.1329   1
   0   3 -10 14.1451  1.1808   4
  -1  -3 -10 151.675   4.836   1
  -1  -3 -10 151.555   3.377   2
   1   3  10 149.936   6.921   5
  -1   3 -10 160.133   4.800   3
  -1   3 -10 152.078   6.192   1
  -1   3 -10 151.984   2.953   4
  -2  -3 -10 212.652   6.504   1
   2  -3  10 204.413   7.478   2
   2   3  10 221.232   8.409   5
  -2   3 -10 211.375   7.584   1
  -3  -3 -10 4.01567 1.10724   1
   3  -3  10 2.04591 1.15212   2
   3   3  10 0.78664 0.69717   5
  -3   3 -10 3.79004 1.29300   1
   4  -3  10 6.61626 1.72101   2
  -4  -3 -10 6.98395 1.79338   1
   4   3  10 7.97898 1.87374   5
   5  -3  10 142.771   6.784   2
  -5  -3 -10 139.221   6.716   1
  -5   3 -10 121.031   6.360   1
   5   3  10 144.677   7.026   5
   6  -3  10 4.36033 1.66701   2
  -6  -3 -10 7.91768 2.18865   1
  -6   3 -10 7.16744 1.99354   1
   7  -3  10 8.18794 2.25556   2
  -7  -3 -10 6.95338 2.15310   1
  -7   3 -10 7.90021 1.99927   1
  -8  -3 -10 14.6821  3.1712   1
   8  -3  10 18.0313  3.4786   2
  -8   3 -10 12.4295  2.9445   1
   9  -3  10 4.09313 2.07703   2
  -9  -3 -10 0.69799 1.45728   1
  -8  -4  10 12.5397  2.9623   1
   8  -4 -10 10.2256  3.0868   2
   8   4 -10 13.0727  3.7217   2
   8   4 -10 10.5091  2.8456   1
   8   4 -10 10.8517  2.7977   4
   7  -4 -10 2.26198 1.29551   4
  -7  -4  10 -0.4184  1.0043   1
   7  -4 -10 1.24249 1.47967   2
   7   4 -10 1.33241 1.57463   2
   7   4 -10 2.52725 1.76158   4
   7   4 -10 1.26093 1.26476   1
  -6  -4  10 95.3164  6.5300   1
   6  -4 -10 100.028   5.567   4
   6  -4 -10 96.8724  6.1199   2
   6   4 -10 105.573   6.347   4
   6   4 -10 99.2500  6.9939   2
   6   4 -10 87.2988  6.0214   1
   5  -4 -10 19.6582  2.9210   4
  -5  -4  10 16.3842  3.1249   1
   5  -4 -10 14.9243  3.0520   3
   5  -4 -10 13.6183  2.5923   2
   5   4 -10 19.7593  3.2882   1
   5   4 -10 12.6060  2.4465   4
   5   4 -10 11.8480  3.0036   2
   4  -4 -10 4.87838 1.50940   4
   4  -4 -10 7.60576 2.17180   3
   4  -4 -10 6.87883 1.79877   2
   4   4 -10 5.47198 1.56124   4
   4   4 -10 2.95038 1.30638   1
   4   4 -10 5.17818 1.91373   2
   3  -4 -10 108.687   5.026   4
   3  -4 -10 107.750   5.171   2
   3  -4 -10 111.159   6.199   3
   3   4 -10 112.127   6.043   1
   3   4 -10 109.096   5.044   4
   2  -4 -10 129.241   6.539   3
   2  -4 -10 116.019   4.947   2
   2   4 -10 116.311   4.779   4
   2   4 -10 122.078   6.211   1
   1  -4 -10 4.30121 1.44720   3
   1  -4 -10 6.48350 1.24933   2
   1   4 -10 5.17392 1.46380   1
   1   4 -10 6.37192 1.21756   4
   0  -4 -10 204.787   5.653   2
   0  -4 -10 208.413   5.498   1
   0  -4 -10 211.614   8.399   3
   0   4 -10 213.333   8.073   1
   0   4 -10 218.647   5.228   4
  -1  -4 -10 120.639   4.645   1
  -1   4 -10 119.950   5.964   1
   2  -4  10 -0.3847  0.6580   2
  -2  -4 -10 -0.5486  0.6908   1
  -2   4 -10 0.71775 0.74944   1
   3  -4  10 46.6545  3.9623   2
  -3  -4 -10 47.9066  3.5657   1
  -3   4 -10 46.8611  3.7993   1
   3   4  10 41.1978  3.8546   5
   4  -4  10 114.451   6.439   2
  -4  -4 -10 115.726   5.897   1
   4   4  10 126.432   6.806   5
  -4   4 -10 115.567   6.229   1
   5  -4  10 77.0881  5.4342   2
  -5  -4 -10 71.0084  5.0580   1
  -5   4 -10 74.9078  5.1143   1
   6  -4  10 107.207   6.671   2
  -6  -4 -10 108.980   6.667   1
  -6   4 -10 96.9580  6.1031   1
   7  -4  10 63.4570  5.2904   2
  -7  -4 -10 62.6632  5.3981   1
  -7   4 -10 66.4604  5.2946   1
   8  -4  10 0.93270 1.21720   2
  -8  -4 -10 1.31947 1.46455   1
  -7  -5  10 6.18448 2.89009   1
   7  -5 -10 19.4569  3.6363   2
   7   5 -10 16.6217  3.4909   1
   7   5 -10 19.3505  3.6116   4
   7   5 -10 14.0888  3.6133   2
  -6  -5  10 47.4561  5.9296   1
   6  -5 -10 47.7102  4.7971   2
   6   5 -10 54.8468  4.8236   4
   6   5 -10 45.6045  5.9992   2
   6   5 -10 48.8380  5.7231   1
   5  -5 -10 0.76027 1.10922   4
  -5  -5  10 1.84267 1.24592   1
   5  -5 -10 1.23499 0.96441   2
   5   5 -10 0.49742 0.90403   4
   5   5 -10 0.92313 1.06307   1
   4  -5 -10 2.16378 1.33403   2
   4  -5 -10 1.18060 1.06343   4
   4   5 -10 -0.3988  0.7640   4
   4   5 -10 0.75002 0.98096   1
   3  -5 -10 2.67715 1.60989   3
   3  -5 -10 -0.1273  1.4070   2
   3  -5 -10 4.82691 1.52771   4
   3   5 -10 3.12855 1.34167   4
   3   5 -10 4.67531 1.93592   1
   2  -5 -10 2.77869 1.04966   2
   2  -5 -10 2.47717 1.45382   3
   2   5 -10 1.18719 0.93244   1
   2   5 -10 3.61194 1.29858   4
   1  -5 -10 28.7543  3.9102   3
   1  -5 -10 30.6598  2.5854   2
   1   5 -10 30.7949  3.8991   1
   0  -5 -10 38.2097  3.9354   3
   0   5 -10 35.5645  4.2797   1
  -1  -5 -10 40.6149  2.9148   1
  -1  -5 -10 46.6101  4.2618   3
  -1   5 -10 39.0154  3.8074   1
   2  -5  10 10.8266  2.4352   2
  -2  -5 -10 12.6826  2.1415   1
  -2   5 -10 16.8506  3.0160   1
   3  -5  10 11.0439  2.6016   2
  -3  -5 -10 11.8389  2.3202   1
  -3   5 -10 15.5883  2.8374   1
  -4  -5 -10 0.45682 1.09051   1
   4  -5  10 0.49335 0.99534   2
  -4   5 -10 1.54144 1.39053   1
   5  -5  10 0.85076 1.25563   2
  -5  -5 -10 0.73646 1.17243   1
  -5   5 -10 0.86743 1.38410   1
   6  -5  10 1.82601 1.54128   2
  -6  -5 -10 0.27324 1.32440   1
  -6   5 -10 3.29786 1.43660   1
   7  -5  10 15.3288  3.2613   2
  -7  -5 -10 26.1314  4.3105   1
  -6  -6  10 5.77789 2.36681   1
   6  -6 -10 1.28150 1.74580   2
   6   6 -10 5.63934 2.13858   4
   6   6 -10 1.89397 1.66637   1
  -5  -6  10 15.4306  3.5585   1
   5  -6 -10 13.5007  2.9935   2
   5   6 -10 11.2145  2.9529   1
   5   6 -10 15.5455  3.0721   4
  -4  -6  10 36.3557  5.1318   1
   4  -6 -10 32.7005  4.2207   2
   4   6 -10 32.7239  4.2566   4
   4   6 -10 26.0383  4.1108   1
   3  -6 -10 43.4697  3.6973   4
   3  -6 -10 54.2745  4.3214   2
   3   6 -10 49.5272  4.6826   1
   2  -6 -10 20.0854  2.8698   2
   2   6 -10 9.66057 2.59572   1
   1   6 -10 56.7652  4.9262   1
   0   6 -10 0.41768 1.05254   1
   1  -6  10 -0.9449  0.4345   2
  -1   6 -10 0.39465 0.83829   1
   2  -6  10 4.11230 1.82994   2
  -2  -6 -10 3.36753 1.39606   1
  -2   6 -10 3.74524 1.48626   1
  -3  -6 -10 6.82716 1.97025   1
   3  -6  10 6.91376 2.32759   2
  -3   6 -10 13.3526  2.7186   1
   4  -6  10 0.60456 1.35671   2
  -4  -6 -10 2.56740 1.65575   1
  -4   6 -10 0.35445 1.22138   1
   5  -6  10 1.41644 1.38654   2
  -5  -6 -10 0.38183 1.43749   1
  -5   6 -10 0.12951 1.29376   1
   6  -6  10 2.44161 1.65832   2
  -6  -6 -10 3.11878 1.90863   1
   4  -7 -10 139.575   7.702   2
  -4  -7  10 146.792   9.329   1
   4   7 -10 156.959   9.092   1
   3   7 -10 2.79765 2.10193   1
   2   7 -10 103.174   7.292   1
   1   7 -10 70.8127  5.8429   1
   0  -7  10 14.2279  3.5881   2
   0   7 -10 10.4055  2.9279   1
   1  -7  10 24.3626  4.2897   2
  -1   7 -10 19.2513  3.7764   1
  -2   7 -10 211.248   9.960   1
   3  -7  10 4.55780 2.25607   2
  -3   7 -10 5.09069 2.01464   1
   4  -7  10 44.5049  5.9642   2
  -4  -7 -10 59.4999  5.1795   1
  -1  -8  10 0.27039 1.23862   2
   1   8 -10 4.42296 2.00245   1
   0  -8  10 3.00367 1.67663   2
   0   8 -10 0.86754 1.35763   1
   1  -8  10 77.6583  6.9296   2
  -1   8 -10 84.1682  6.6668   1
   9   0 -11 0.37685 1.22304   4
   9   0 -11 0.11416 1.43443   2
   8   0 -11 -0.7983  1.2137   2
   8   0 -11 -0.1883  0.9461   4
   7   0 -11 0.59644 1.03234   2
   7   0 -11 -0.5528  0.7109   4
   6   0 -11 0.18273 1.22679   2
   6   0 -11 0.23651 0.77578   4
  -5   0  11 0.12001 0.65121   1
   5   0 -11 0.51849 1.10147   2
   5   0 -11 1.41090 0.77155   1
   5   0 -11 -0.3171  0.8744   3
   5   0 -11 -0.3016  0.6146   4
   4   0 -11 0.02547 0.51022   1
   4   0 -11 -0.4115  0.7649   2
   4   0 -11 1.62457 0.93269   4
   4   0 -11 -0.5581  0.5896   3
   4   0 -11 0.20260 0.43204   5
  -4   0  11 -0.0033  0.4708   1
   3   0 -11 0.26159 0.42647   1
  -3   0  11 0.81485 0.51111   3
   3   0 -11 -0.1236  0.6841   2
   3   0 -11 0.43297 0.34440   5
   3   0 -11 -0.3813  0.3125   3
   3   0 -11 -0.1768  0.5132   4
  -2   0  11 0.06328 0.38542   5
   2   0 -11 -0.2631  0.5075   1
   2   0 -11 -0.0082  0.3177   3
   2   0 -11 -0.0105  0.4894   4
   2   0 -11 0.06611 0.33884   5
   2   0 -11 0.51450 0.68426   2
   1   0 -11 -0.0357  0.5062   5
  -1   0  11 -0.2750  0.3176   5
   1   0 -11 -0.0191  0.5197   4
   1   0 -11 -0.4017  0.5205   2
   1   0 -11 -0.5234  0.2988   3
   1   0 -11 -1.0789  0.2310   1
   0   0 -11 1.93001 0.61102   1
   0   0 -11 1.34877 0.76655   5
   0   0 -11 1.17286 0.57836   2
   0   0  11 0.77329 0.58397   5
  -1   0 -11 -0.0601  0.6657   5
   1   0  11 -0.0955  0.4507   5
  -2   0 -11 -0.5433  0.2617   5
   2   0  11 -0.5029  0.4535   5
  -2   0 -11 0.08086 0.43062   1
   2   0  11 -0.2174  0.2089   2
   3   0  11 0.80947 0.45820   2
   3   0  11 0.33078 0.63009   5
  -3   0 -11 -0.4217  0.5140   1
  -4   0 -11 0.54930 0.58194   1
   4   0  11 0.23559 0.77587   5
   4   0  11 0.88049 0.59839   2
   5   0  11 0.05280 0.91285   5
   6   0  11 1.48559 1.25083   5
  -6   0 -11 1.12105 0.80328   1
  -8   0 -11 -0.2975  1.4239   1
  -9   0 -11 0.54800 1.08408   1
   9  -1 -11 1.85178 1.73718   4
   9  -1 -11 2.92762 2.09704   2
   9   1 -11 1.54950 1.58606   4
   9   1 -11 3.61465 2.30190   2
   8  -1 -11 3.85158 1.73108   4
   8   1 -11 4.60194 2.19325   2
   8   1 -11 3.89276 1.85357   4
   7  -1 -11 45.4405  4.0316   4
  -7  -1  11 51.5032  3.9710   1
   7  -1 -11 49.7578  4.8715   2
   7   1 -11 49.5145  4.7997   2
   7   1 -11 51.2597  4.4153   4
   6  -1 -11 4.05466 1.45596   4
   6  -1 -11 1.69878 1.41403   3
   6  -1 -11 3.57574 1.80288   2
  -6  -1  11 3.53193 1.41899   1
   6   1 -11 2.77798 1.07865   1
   6   1 -11 4.37658 1.70938   2
   6   1 -11 4.50926 1.57426   4
   5  -1 -11 10.9803  2.0900   3
   5  -1 -11 9.29859 2.04030   2
   5  -1 -11 7.14202 1.78757   4
   5  -1 -11 12.0321  2.1084   5
  -5  -1  11 10.6987  2.0089   1
   5   1 -11 4.80490 1.61608   2
   5   1 -11 9.55104 1.77862   1
   5   1 -11 10.2897  2.0597   4
   4  -1 -11 203.409   6.977   4
  -4  -1  11 216.319   5.741   3
   4  -1 -11 215.382   7.479   2
   4  -1 -11 211.481   7.065   3
   4  -1 -11 207.993   7.315   5
  -4   1  11 215.359   4.875   1
   4   1 -11 209.601   7.142   4
   4   1 -11 220.496   5.355   5
   4   1 -11 208.879   6.666   1
   4   1 -11 217.153   7.965   2
   3  -1 -11 13.3615  2.0167   2
   3  -1 -11 15.1723  2.2186   5
  -3  -1  11 15.8102  1.2657   3
   3  -1 -11 16.1632  2.0767   3
   3  -1 -11 12.4229  1.8884   4
   3  -1 -11 12.5455  1.0836   1
   3   1 -11 16.1804  1.2799   3
   3   1 -11 18.3103  2.1918   1
   3   1 -11 15.8765  2.4596   2
  -3   1  11 16.5116  1.1881   1
   3   1 -11 15.7121  2.0891   4
   3   1 -11 14.8783  1.3800   5
   2  -1 -11 0.14763 0.40075   5
   2  -1 -11 -0.3102  0.5396   2
  -2  -1  11 0.01775 0.30886   5
   2  -1 -11 0.20053 0.40645   3
   2  -1 -11 0.12254 0.54000   4
   2  -1 -11 -0.2240  0.2098   1
   2   1 -11 0.11696 0.55194   2
   2   1 -11 0.04201 0.28903   3
   2   1 -11 -0.3827  0.3265   4
   2   1 -11 0.20603 0.49820   5
   2   1 -11 0.13974 0.30709   1
   1  -1 -11 958.921  13.992   1
  -1  -1  11 979.501  17.405   5
   1  -1 -11 948.118  18.361   5
   1  -1 -11 941.921  14.747   2
   1  -1 -11 947.295  16.672   3
   1   1 -11 966.379  13.742   3
   1   1 -11 949.123  16.676   2
   1   1 -11 970.215  17.676   5
   1   1 -11 959.626  14.916   4
  -1   1  11 946.255  18.855   5
   1   1 -11 968.521  16.272   1
   0  -1  11 6.45445 1.37274   5
   0  -1 -11 6.45863 1.42939   5
   0  -1 -11 5.10997 0.90086   1
   0  -1 -11 6.56626 0.89011   2
   0   1 -11 5.58278 1.08865   1
   0   1 -11 5.72813 0.96752   4
   0   1  11 7.45224 1.55579   5
   1  -1  11 36.5637  2.8876   5
  -1  -1 -11 36.5815  2.1487   1
   1   1  11 35.0308  2.7785   5
  -1   1 -11 35.1969  2.4671   1
  -1   1 -11 35.9878  1.7457   4
  -2  -1 -11 109.024   4.292   1
   2  -1  11 113.819   4.086   2
   2  -1  11 109.332   5.461   5
  -2  -1 -11 108.771   5.282   5
  -2   1 -11 108.876   4.702   1
   2   1  11 96.4442  4.8651   5
  -3  -1 -11 13.1711  1.9594   1
   3  -1  11 16.8455  1.6602   2
   3  -1  11 16.9631  2.7166   5
   3   1  11 13.9564  2.4088   5
  -3   1 -11 15.6679  2.3125   1
   3   1  11 15.3420  0.9769   2
   4  -1  11 16.9869  1.7117   2
   4  -1  11 12.7933  2.6088   5
  -4  -1 -11 9.07659 1.97368   1
   4   1  11 16.3429  2.6987   5
  -4   1 -11 17.1227  2.5836   1
  -5  -1 -11 0.85640 0.88776   1
   5  -1  11 0.04147 1.50776   5
   5  -1  11 1.24486 0.81015   2
   5   1  11 1.52531 0.97673   5
  -5   1 -11 -0.0236  0.4495   1
   6  -1  11 180.061   6.878   2
  -6  -1 -11 172.723   7.652   1
   6   1  11 183.417   8.388   5
  -6   1 -11 182.100   7.844   1
  -7  -1 -11 0.87246 1.06251   1
   7  -1  11 1.31656 1.11212   2
  -7   1 -11 -2.7037  0.8239   1
  -8  -1 -11 2.73125 1.55727   1
  -8   1 -11 1.46795 1.22219   1
  -9  -1 -11 22.3892  3.9700   1
  -9   1 -11 27.9088  4.2674   1
   9  -2 -11 2.30328 2.21663   2
   9  -2 -11 4.26699 1.96058   4
   9   2 -11 6.92697 2.35524   4
   9   2 -11 7.06043 2.93818   2
  -8  -2  11 22.9959  3.6266   1
   8  -2 -11 19.6082  3.3324   4
   8  -2 -11 19.5445  3.6988   2
   8   2 -11 24.7449  4.5078   2
   8   2 -11 22.7423  3.8387   4
   7  -2 -11 3.26262 2.07910   2
  -7  -2  11 5.09635 2.01997   1
   7  -2 -11 6.89854 2.08971   3
   7  -2 -11 4.48431 1.78204   4
   7   2 -11 1.46656 1.26623   4
   7   2 -11 3.81242 1.54325   1
   7   2 -11 2.67333 1.76147   2
   6  -2 -11 109.374   5.806   4
  -6  -2  11 99.2495  5.6234   1
   6  -2 -11 100.893   5.836   3
   6  -2 -11 111.833   6.331   2
   6   2 -11 102.044   5.554   1
   6   2 -11 86.1402  6.0494   2
   6   2 -11 95.1580  5.6564   4
   5  -2 -11 16.9128  2.6955   2
  -5  -2  11 13.0304  2.4036   1
   5  -2 -11 16.0306  2.5535   4
   5  -2 -11 15.3758  2.6248   3
   5   2 -11 23.9702  3.6535   2
   5   2 -11 18.6574  2.6167   1
   5   2 -11 18.1497  2.7346   4
   4  -2 -11 1.34271 0.92759   3
   4  -2 -11 3.25707 1.25581   4
   4  -2 -11 2.72049 1.20335   2
   4   2 -11 2.27043 1.07377   4
   4   2 -11 2.61336 0.88788   1
   3  -2 -11 0.55763 0.93965   4
   3  -2 -11 0.22591 0.70152   2
  -3  -2  11 0.26854 0.34837   5
   3  -2 -11 0.60541 0.74938   3
   3   2 -11 0.45863 0.76959   2
   3   2 -11 0.20253 0.47691   4
   3   2 -11 -0.0339  0.4313   1
  -2  -2  11 233.394   5.987   5
   2  -2 -11 227.847   6.288   2
   2  -2 -11 228.405   7.508   3
   2  -2 -11 228.364   6.729   4
   2  -2 -11 238.053   8.235   5
   2   2 -11 219.602   7.679   2
   2   2 -11 230.895   7.227   1
   2   2 -11 236.177   6.496   4
   1  -2 -11 155.438   3.438   1
   1  -2 -11 149.816   5.855   3
  -1  -2  11 149.964   5.268   5
   1  -2 -11 148.368   4.285   2
   1   2 -11 155.636   5.816   1
   1   2 -11 147.049   4.525   4
   1   2 -11 156.601   5.986   2
   0  -2 -11 145.107   3.976   1
   0  -2  11 148.938   5.815   5
   0  -2 -11 144.491   6.016   5
   0  -2 -11 150.501   3.451   2
   0   2  11 134.469   6.098   5
   0   2 -11 144.640   3.474   3
   0   2 -11 150.918   5.715   1
   0   2 -11 144.906   3.915   4
  -1  -2 -11 186.721   7.023   5
   1  -2  11 167.524   6.881   5
  -1  -2 -11 187.298   5.186   1
   1   2  11 189.595   7.264   5
  -1   2 -11 174.052   3.775   4
  -1   2 -11 176.550   6.264   1
  -1   2 -11 186.306   4.970   3
  -2  -2 -11 177.146   5.558   1
   2  -2  11 171.874   6.042   2
   2  -2  11 187.000   7.779   5
  -2   2 -11 168.088   6.358   1
   2   2  11 174.152   7.103   5
  -2   2 -11 167.384   3.125   4
  -3  -2 -11 109.732   4.788   1
   3  -2  11 112.341   4.941   2
   3   2  11 111.096   5.671   5
  -3   2 -11 111.526   5.328   1
   4  -2  11 69.0225  4.0531   2
  -4  -2 -11 75.4952  4.2521   1
  -4   2 -11 74.4688  4.6254   1
   4   2  11 74.7775  4.7276   5
   5  -2  11 134.821   6.028   2
  -5  -2 -11 138.234   6.381   1
  -5   2 -11 128.880   6.384   1
   5   2  11 126.739   6.410   5
  -6  -2 -11 20.4627  3.1719   1
   6  -2  11 24.7351  3.2601   2
   6   2  11 26.4137  3.5738   5
  -6   2 -11 22.7320  3.4717   1
  -7  -2 -11 74.4004  5.4242   1
   7  -2  11 71.4047  4.9484   2
  -7   2 -11 70.5903  5.2403   1
  -8  -2 -11 17.9272  3.3774   1
   8  -2  11 14.9876  2.9679   2
  -8   2 -11 12.9668  2.8077   1
  -9  -2 -11 0.49133 1.14096   1
  -9   2 -11 -0.1128  1.8150   1
  -9  -3  11 4.84561 2.14015   1
   9  -3 -11 5.67885 2.82263   2
   9   3 -11 1.87758 2.04923   2
   8  -3 -11 0.41317 1.31776   2
  -8  -3  11 1.70010 1.58017   1
   8  -3 -11 0.28175 1.51503   4
   8   3 -11 -0.4158  1.2364   1
   8   3 -11 0.67389 1.03206   4
   8   3 -11 0.39800 1.63021   2
  -7  -3  11 85.0726  5.8920   1
   7  -3 -11 74.1116  5.1568   4
   7  -3 -11 71.5596  5.6738   2
   7   3 -11 76.2569  5.6223   4
   7   3 -11 78.9348  5.5890   1
   7   3 -11 71.4072  6.1480   2
  -6  -3  11 3.47685 1.41946   1
   6  -3 -11 1.82092 1.49815   2
   6  -3 -11 2.87714 1.51418   3
   6  -3 -11 3.12520 1.32333   4
   6   3 -11 1.49156 1.18834   1
   6   3 -11 2.69611 1.41047   4
   6   3 -11 0.75506 1.36920   2
   5  -3 -11 99.0567  5.2318   4
   5  -3 -11 106.386   6.179   3
  -5  -3  11 98.6009  5.7831   1
   5  -3 -11 94.4510  5.3642   2
   5   3 -11 96.0742  5.5080   4
   5   3 -11 107.459   5.914   1
   5   3 -11 94.4000  6.2646   2
   4  -3 -11 1.32294 1.03904   4
   4  -3 -11 2.99842 1.33765   3
   4  -3 -11 3.40687 1.22494   2
   4   3 -11 1.90338 1.19591   1
   4   3 -11 1.50794 1.33355   2
   4   3 -11 1.95611 1.07866   4
   3  -3 -11 37.6948  3.3648   3
   3  -3 -11 34.0629  2.8181   4
   3  -3 -11 30.5282  2.7129   2
   3   3 -11 34.5998  3.0343   1
   3   3 -11 38.6416  2.9027   4
   3   3 -11 29.2371  3.7374   2
   2  -3 -11 86.1137  3.8968   2
  -2  -3  11 90.9229  3.7175   5
   2  -3 -11 84.4642  4.8930   3
   2   3 -11 83.2100  5.0293   2
   2   3 -11 84.5727  3.9165   4
   2   3 -11 88.6201  4.7602   1
   1  -3 -11 27.2414  1.3080   1
   1  -3 -11 28.6312  1.9626   2
   1  -3 -11 23.9016  3.0461   3
  -1  -3  11 33.9619  2.7530   5
   1   3 -11 25.4456  2.5513   1
   1   3 -11 30.1871  2.0664   4
   0  -3 -11 1.60365 0.59932   1
   0  -3 -11 1.46715 0.53307   2
   0   3 -11 1.00913 0.76462   1
   0   3 -11 3.95525 0.79371   3
   0   3 -11 2.49337 0.69129   4
  -1  -3 -11 4.25140 0.93965   1
   1   3  11 1.68247 0.93772   5
  -1   3 -11 3.93078 0.98008   3
  -1   3 -11 2.91923 1.11105   1
  -1   3 -11 3.36835 0.49536   4
   2  -3  11 17.9091  2.6170   2
  -2  -3 -11 17.2099  2.1974   1
   2   3  11 23.4452  3.2946   5
  -2   3 -11 15.5999  2.4903   1
   3  -3  11 26.4088  3.2493   2
  -3  -3 -11 17.5226  2.3270   1
  -3   3 -11 19.5267  2.8027   1
   3   3  11 25.9856  2.9023   5
  -4  -3 -11 -0.1796  0.7642   1
   4  -3  11 0.51585 0.75292   2
  -4   3 -11 -0.1688  0.8124   1
   4   3  11 0.48414 0.60613   5
   5  -3  11 20.5781  3.1878   2
  -5  -3 -11 26.5429  3.5524   1
  -5   3 -11 21.1955  3.2971   1
   5   3  11 26.5290  3.6190   5
  -6  -3 -11 0.59024 0.96449   1
   6  -3  11 1.71348 1.27345   2
  -6   3 -11 2.53514 1.22896   1
  -7  -3 -11 -0.2218  0.9627   1
   7  -3  11 1.44722 1.09296   2
  -7   3 -11 4.64998 1.52957   1
  -8  -3 -11 1.01859 1.49820   1
   8  -3  11 4.22393 1.98812   2
  -8   3 -11 8.97954 2.57884   1
   8  -4 -11 1.04975 1.90314   2
  -8  -4  11 0.20580 1.56203   1
   8   4 -11 2.06745 1.74644   1
   8   4 -11 0.71909 1.59171   4
   8   4 -11 0.40089 1.59755   2
   7  -4 -11 9.41510 2.36999   2
   7  -4 -11 14.3819  2.9099   4
  -7  -4  11 11.1011  3.0360   1
   7   4 -11 14.6257  3.1099   4
   7   4 -11 10.4298  3.0854   2
   7   4 -11 16.4402  3.2961   1
  -6  -4  11 3.29877 1.79440   1
   6  -4 -11 6.48668 1.92747   2
   6  -4 -11 4.36829 1.66158   4
   6   4 -11 3.95599 2.00377   2
   6   4 -11 1.96631 1.42943   1
   6   4 -11 2.94453 1.49142   4
   5  -4 -11 26.8469  4.0319   3
   5  -4 -11 26.0114  3.2950   4
  -5  -4  11 32.3706  4.3437   1
   5  -4 -11 28.0595  3.8262   2
   5   4 -11 31.7820  4.1176   1
   5   4 -11 27.7486  3.7040   4
   5   4 -11 27.1534  4.2309   2
   4  -4 -11 83.2953  4.7328   4
   4  -4 -11 82.4136  4.9303   2
   4  -4 -11 78.2760  5.5458   3
   4   4 -11 76.6654  5.2394   1
   4   4 -11 82.3061  5.9561   2
   4   4 -11 85.4306  4.9405   4
   3  -4 -11 9.33704 1.82581   2
   3  -4 -11 11.9337  2.1697   4
   3  -4 -11 11.3435  2.4521   3
   3   4 -11 8.73574 1.81071   4
   3   4 -11 6.00660 1.78443   1
   2  -4 -11 14.8493  2.6425   3
   2  -4 -11 18.3087  2.3480   2
   2   4 -11 19.8194  3.0794   1
   2   4 -11 19.6774  2.3903   4
   1  -4 -11 39.5119  2.5614   2
   1  -4 -11 45.9382  3.9093   3
   1   4 -11 40.6630  2.5458   4
   1   4 -11 40.4372  3.5053   1
   0  -4 -11 71.4591  4.8947   3
   0  -4 -11 68.8202  2.9641   2
   0  -4 -11 65.4764  2.9600   1
   0   4 -11 67.2421  4.5229   1
  -1  -4 -11 7.67994 1.48149   1
  -1   4 -11 6.13936 1.64481   1
  -2  -4 -11 1.36277 0.89066   1
   2  -4  11 0.52020 0.83844   2
  -3  -4 -11 41.4647  3.3384   1
   3  -4  11 43.6024  3.8753   2
   3   4  11 41.2463  3.9571   5
  -3   4 -11 39.8549  3.6697   1
  -4  -4 -11 11.9824  2.4375   1
   4  -4  11 9.82148 2.32081   2
  -4   4 -11 13.9033  2.6721   1
   4   4  11 12.1301  2.6294   5
  -5  -4 -11 3.19859 1.68350   1
   5  -4  11 1.02770 1.11727   2
  -5   4 -11 1.74569 1.03588   1
   6  -4  11 4.26800 1.81528   2
  -6  -4 -11 3.29117 1.56414   1
  -6   4 -11 3.66846 1.58286   1
  -7  -4 -11 1.09646 1.30392   1
   7  -4  11 1.02860 1.16931   2
  -7   4 -11 0.60774 1.35189   1
   8  -4  11 7.49298 2.54634   2
  -8  -4 -11 4.74346 2.21643   1
  -8   4 -11 0.73149 1.61364   1
   7  -5 -11 24.7643  4.2850   2
  -7  -5  11 18.4936  3.9334   1
   7   5 -11 30.2910  5.3318   2
   7   5 -11 22.8730  3.9953   4
   7   5 -11 26.4071  4.3809   1
   6  -5 -11 69.9039  5.6956   2
  -6  -5  11 82.4272  6.6569   1
   6   5 -11 75.7861  6.0216   1
   6   5 -11 79.0068  5.7584   4
   6   5 -11 82.3567  6.9175   2
   5  -5 -11 56.1738  4.2489   4
   5  -5 -11 51.2217  4.6195   2
  -5  -5  11 54.0949  5.0697   1
   5   5 -11 62.2517  4.7435   4
   5   5 -11 44.5111  4.5164   1
   4  -5 -11 189.516   8.012   2
   4  -5 -11 194.819   7.547   4
   4   5 -11 186.111   7.777   4
   4   5 -11 183.483   8.831   1
   3  -5 -11 0.40433 0.90553   4
   3  -5 -11 0.27746 1.22283   3
   3  -5 -11 1.77894 1.25321   2
   3   5 -11 3.36795 1.29068   4
   3   5 -11 1.28051 1.00027   1
   2  -5 -11 -0.3909  0.9820   3
   2  -5 -11 0.27491 0.74239   2
   2   5 -11 0.34070 0.76747   4
   2   5 -11 0.48852 0.74998   1
   1  -5 -11 109.622   6.665   3
   1  -5 -11 110.876   4.764   2
   1   5 -11 108.469   6.342   1
   0  -5 -11 183.202   8.727   3
   0   5 -11 176.912   8.104   1
  -1  -5 -11 0.84062 0.99432   3
  -1  -5 -11 2.75846 0.93633   1
  -1   5 -11 -0.7269  0.7096   1
   2  -5  11 125.788   7.132   2
  -2  -5 -11 122.110   5.575   1
  -2   5 -11 124.574   6.799   1
   3  -5  11 141.427   7.704   2
  -3  -5 -11 140.963   6.530   1
  -3   5 -11 154.555   7.608   1
  -4  -5 -11 1.53041 1.36808   1
   4  -5  11 3.09668 1.72639   2
  -4   5 -11 -1.2887  0.7144   1
   5  -5  11 36.5164  4.8917   2
  -5  -5 -11 35.8391  4.5247   1
  -5   5 -11 40.2989  4.0835   1
  -6  -5 -11 90.2239  6.4521   1
   6  -5  11 102.397   6.968   2
  -6   5 -11 93.0102  6.3283   1
   7  -5  11 1.05745 1.35720   2
  -7  -5 -11 1.10526 1.58175   1
  -6  -6  11 27.9797  4.7126   1
   6  -6 -11 23.2581  3.9871   2
   6   6 -11 22.3679  4.1320   1
   6   6 -11 29.1926  4.5315   4
   5  -6 -11 29.6609  4.3691   2
  -5  -6  11 26.8803  4.6055   1
   5   6 -11 26.9520  4.4911   1
   5   6 -11 32.1791  4.3428   4
   4  -6 -11 18.7782  3.1991   2
  -4  -6  11 13.1618  3.2634   1
   4   6 -11 14.9740  3.4357   1
   4   6 -11 15.8197  2.8285   4
   3  -6 -11 15.4506  2.6462   2
   3  -6 -11 17.8129  3.0044   4
   3   6 -11 16.0719  3.2634   1
   2   6 -11 20.6846  3.5711   1
   0   6 -11 21.5191  3.8064   1
   1  -6  11 30.3759  4.4987   2
  -1   6 -11 31.7547  4.3607   1
   2  -6  11 1.26676 1.35783   2
  -2   6 -11 -0.1404  0.9223   1
   3  -6  11 -0.5036  1.0453   2
  -3  -6 -11 0.88518 1.10320   1
  -4  -6 -11 24.7047  3.7783   1
   4  -6  11 27.7932  4.4632   2
  -4   6 -11 29.8258  4.4520   1
  -5  -6 -11 11.6649  2.8760   1
   5  -6  11 11.1617  3.0883   2
  -5   6 -11 15.1998  3.3203   1
  -6  -6 -11 3.67453 2.05931   1
   6  -6  11 9.47165 2.78589   2
  -4  -7  11 0.63421 1.47268   1
   3   7 -11 19.2019  3.8403   1
   2   7 -11 1.56455 1.85047   1
   1   7 -11 41.0470  5.4470   1
   0   7 -11 6.48136 2.49790   1
   1  -7  11 0.99679 2.31894   2
  -1   7 -11 2.60469 1.74986   1
   2  -7  11 16.3983  3.4258   2
  -2   7 -11 23.7436  3.9536   1
   3  -7  11 0.27516 1.46928   2
  -3   7 -11 -1.5415  0.9288   1
   4  -7  11 25.0812  4.7051   2
   0  -8  11 44.6699  6.5186   2
   0   8 -11 43.1928  5.8380   1
   9   0 -12 24.4689  4.7539   2
   8   0 -12 15.8340  3.4322   2
   8   0 -12 18.1552  3.3594   4
   7   0 -12 116.976   6.524   4
   6   0 -12 13.1795  3.1387   2
   6   0 -12 9.38293 2.15446   4
   5   0 -12 80.1165  5.1429   2
   5   0 -12 76.5549  4.1259   3
  -5   0  12 79.3599  3.7964   1
   5   0 -12 79.0315  4.6755   4
   5   0 -12 74.1616  3.4466   1
  -4   0  12 207.361   5.965   1
   4   0 -12 203.718   6.240   3
   4   0 -12 221.836   6.599   5
   4   0 -12 215.601   7.745   2
   4   0 -12 210.890   5.883   1
   4   0 -12 190.273   6.921   4
   3   0 -12 75.6036  3.2294   1
   3   0 -12 81.8888  4.2152   2
   3   0 -12 80.8702  3.4596   3
   3   0 -12 74.5712  3.6115   5
   3   0 -12 78.4311  3.9645   4
   2   0 -12 269.466   7.612   5
   2   0 -12 267.053   7.347   2
   2   0 -12 273.705   6.496   1
   2   0 -12 268.798   6.501   3
   2   0 -12 274.249   7.199   4
  -2   0  12 267.282   7.723   5
  -1   0  12 446.223  10.785   5
   1   0 -12 462.284   9.529   2
   1   0 -12 446.923   9.032   1
   1   0 -12 462.217   9.165   3
   1   0 -12 468.328  10.974   5
   1   0 -12 441.561   9.116   4
   0   0 -12 95.3897  4.6165   5
   0   0  12 100.692   4.555   5
   0   0 -12 92.8909  3.3724   2
   0   0 -12 98.3637  3.7813   1
  -1   0 -12 164.581   5.384   1
   1   0  12 161.892   6.325   5
  -1   0 -12 160.075   6.471   5
   2   0  12 603.821   9.864   2
  -2   0 -12 613.634  12.448   1
   2   0  12 574.849  14.311   5
  -3   0 -12 1362.90   23.14   1
   3   0  12 1367.30   26.99   5
   3   0  12 1446.51   20.03   2
   4   0  12 268.282   6.396   2
  -4   0 -12 266.021   8.403   1
   4   0  12 242.421   9.518   5
   5   0  12 173.912   5.579   2
  -5   0 -12 166.197   7.077   1
   5   0  12 159.159   7.970   5
  -6   0 -12 193.603   8.210   1
  -7   0 -12 12.0448  2.5859   1
  -8   0 -12 57.8571  5.0051   1
  -9   0 -12 23.1779  3.8874   1
   9  -1 -12 9.32798 2.62790   4
   9  -1 -12 5.85481 2.06963   2
   9   1 -12 3.57768 1.90727   4
   9   1 -12 5.88453 2.46557   2
   8  -1 -12 17.3781  3.8492   2
   8  -1 -12 17.8262  3.3089   4
   8   1 -12 22.5062  4.3285   2
   8   1 -12 17.7676  3.3244   4
   7  -1 -12 29.7701  4.1272   2
   7  -1 -12 34.2319  4.2107   4
   7   1 -12 31.9110  4.7610   2
   7   1 -12 37.5187  4.4833   4
   6  -1 -12 6.98882 2.11377   3
   6  -1 -12 8.46904 2.14229   4
  -6  -1  12 7.21340 1.73979   1
   6  -1 -12 9.60564 2.33301   2
   6   1 -12 7.03736 1.72160   1
   6   1 -12 9.98255 2.16489   4
   5  -1 -12 55.3369  3.7752   3
   5  -1 -12 61.3978  4.1449   4
  -5  -1  12 60.9170  3.8431   1
   5  -1 -12 45.5629  3.8329   2
   5   1 -12 67.8818  4.3228   4
   5   1 -12 60.1559  4.6715   2
   5   1 -12 60.0519  3.6801   1
   4  -1 -12 28.0224  2.8157   2
   4  -1 -12 26.7246  2.5831   4
   4  -1 -12 26.0471  2.5199   5
   4  -1 -12 23.9944  2.3368   3
   4   1 -12 23.2615  3.1673   2
   4   1 -12 23.8037  2.8646   4
   4   1 -12 23.9662  2.3396   1
   3  -1 -12 103.768   4.632   3
   3  -1 -12 104.802   4.698   2
   3  -1 -12 109.277   4.655   4
  -3  -1  12 101.922   3.881   5
   3  -1 -12 109.473   2.936   1
   3  -1 -12 106.330   5.003   5
   3   1 -12 101.297   4.593   4
   3   1 -12 104.572   4.500   1
   3   1 -12 108.784   3.989   5
   3   1 -12 107.809   3.273   3
   3   1 -12 102.991   5.174   2
   2  -1 -12 7.46360 0.97195   1
   2  -1 -12 7.16987 1.35499   3
   2  -1 -12 6.24974 1.31409   4
   2  -1 -12 6.54918 1.37175   2
  -2  -1  12 6.24998 1.17540   5
   2  -1 -12 6.56581 1.45571   5
   2   1 -12 8.43748 1.50090   4
   2   1 -12 5.67686 1.45292   2
   2   1 -12 5.99997 1.12662   1
   2   1 -12 6.69262 0.85237   3
   2   1 -12 7.16032 1.35785   5
   1  -1 -12 867.113  16.006   3
   1  -1 -12 875.763  14.127   2
  -1  -1  12 883.547  16.693   5
   1  -1 -12 899.010  17.823   5
   1  -1 -12 905.587  13.598   1
   1   1 -12 890.035  15.668   1
   1   1 -12 887.618  17.106   5
   1   1 -12 894.432  14.403   4
   1   1 -12 899.670  16.190   2
  -1   1  12 878.857  18.296   5
   1   1 -12 884.818  13.207   3
   0  -1 -12 10.5102  1.8727   5
   0  -1 -12 11.7916  1.0625   2
   0  -1 -12 13.0183  1.5262   1
   0  -1  12 11.7537  1.8273   5
   0   1 -12 12.2382  1.7197   1
   0   1 -12 15.0130  1.3530   4
   0   1  12 9.83517 1.76345   5
  -1  -1 -12 352.583  10.113   5
   1  -1  12 328.664   9.762   5
  -1  -1 -12 337.252   7.724   1
  -1   1 -12 341.248   8.754   1
  -1   1 -12 341.120   6.583   4
   1   1  12 336.240   9.884   5
  -2  -1 -12 21.0192  2.9780   5
  -2  -1 -12 21.6152  2.0006   1
   2  -1  12 21.1303  2.9326   5
   2  -1  12 23.4598  1.8221   2
   2   1  12 23.7925  2.4310   5
  -2   1 -12 26.2034  2.4376   1
   3  -1  12 233.933   6.534   2
  -3  -1 -12 241.093   7.322   1
  -3   1 -12 237.240   7.774   1
   3   1  12 231.122   8.467   5
   4  -1  12 35.1819  2.5221   2
   4  -1  12 37.8570  3.8325   5
  -4  -1 -12 33.4841  2.8384   1
   4   1  12 40.0129  3.5894   5
  -4   1 -12 35.0127  3.0904   1
   5  -1  12 133.933   7.624   5
   5  -1  12 128.723   5.331   2
  -5  -1 -12 131.462   6.212   1
  -5   1 -12 132.981   6.416   1
   5   1  12 143.704   7.172   5
  -6  -1 -12 -0.0292  0.8096   1
   6  -1  12 0.05248 0.65840   2
  -6   1 -12 0.41858 0.71293   1
  -7  -1 -12 4.72141 1.67519   1
  -7   1 -12 6.02240 2.10193   1
  -8  -1 -12 12.8355  2.8328   1
  -8   1 -12 9.67041 2.44275   1
  -9  -1 -12 4.80995 2.36924   1
  -9   1 -12 4.63867 1.89683   1
   9  -2 -12 3.87207 2.52643   2
   9  -2 -12 0.97716 1.24939   4
   9   2 -12 0.13495 1.68550   2
   9   2 -12 1.62158 1.56497   4
   8  -2 -12 5.23944 2.08740   4
   8  -2 -12 0.63499 2.19786   2
  -8  -2  12 6.14343 2.14591   1
   8   2 -12 4.07195 1.98729   4
   8   2 -12 4.11484 2.28577   2
  -7  -2  12 19.6602  3.1882   1
   7  -2 -12 13.8345  2.8963   2
   7  -2 -12 19.1855  3.5073   3
   7  -2 -12 16.7476  3.0363   4
   7   2 -12 21.8918  3.2992   1
   7   2 -12 20.9730  4.0221   2
   7   2 -12 19.0546  3.3026   4
   6  -2 -12 4.03734 1.46773   4
   6  -2 -12 4.41732 2.17368   2
  -6  -2  12 1.49966 1.32690   1
   6  -2 -12 3.85166 1.75507   3
   6   2 -12 5.32721 1.66725   4
   6   2 -12 5.84475 2.12692   2
   6   2 -12 4.78136 1.53177   1
   5  -2 -12 24.6107  3.3350   2
   5  -2 -12 26.5955  3.3234   4
   5  -2 -12 26.1248  3.3543   3
  -5  -2  12 29.1838  3.5226   1
   5   2 -12 20.3221  2.8908   4
   5   2 -12 25.6255  3.1872   1
   5   2 -12 22.2709  3.6142   2
   4  -2 -12 10.7329  2.2078   2
   4  -2 -12 8.86621 1.94002   4
   4  -2 -12 10.2325  2.1520   3
   4   2 -12 12.5085  2.1795   4
   4   2 -12 5.05366 1.93492   2
   4   2 -12 10.3476  1.9447   1
  -3  -2  12 216.713   5.281   5
   3  -2 -12 212.087   7.549   3
   3  -2 -12 224.610   7.056   2
   3  -2 -12 223.121   7.088   4
   3   2 -12 209.312   7.265   1
   3   2 -12 224.292   7.084   4
   3   2 -12 224.969   8.314   2
   2  -2 -12 12.2400  2.0487   3
   2  -2 -12 13.5712  2.1054   4
  -2  -2  12 13.1692  1.3442   5
   2  -2 -12 12.9340  1.8150   2
   2   2 -12 12.5038  1.9955   1
   2   2 -12 14.6337  1.9040   4
   2   2 -12 18.7518  2.7313   2
   1  -2 -12 26.9721  1.8573   2
   1  -2 -12 26.9143  1.4339   1
   1  -2 -12 24.3592  2.4134   3
  -1  -2  12 27.0788  2.2828   5
   1   2 -12 27.7905  1.9659   4
   1   2 -12 30.3152  2.5015   1
  -1   2  12 28.2002  2.8420   5
   1   2 -12 31.8175  2.7450   2
   0  -2  12 1.44196 0.96135   5
   0  -2 -12 1.96910 0.64018   1
   0  -2 -12 2.75851 0.65274   2
   0   2 -12 2.69989 0.73922   4
   0   2 -12 3.84643 0.73631   3
   0   2  12 1.99463 1.00157   5
   0   2 -12 3.65642 1.01742   1
  -1  -2 -12 122.925   4.216   1
   1  -2  12 110.308   5.573   5
  -1   2 -12 114.280   3.091   4
  -1   2 -12 119.397   3.955   3
   1   2  12 117.300   5.772   5
  -1   2 -12 117.627   5.136   1
   2  -2  12 105.508   5.899   5
   2  -2  12 109.336   4.812   2
  -2  -2 -12 114.507   4.481   1
  -2   2 -12 110.425   2.619   4
   2   2  12 119.571   5.936   5
  -2   2 -12 114.871   5.308   1
   3  -2  12 0.52062 1.26376   5
  -3  -2 -12 1.31474 0.77207   1
   3  -2  12 0.61536 0.56111   2
  -3   2 -12 0.88448 0.75822   1
   3   2  12 2.12145 1.09765   5
   4  -2  12 -0.1418  0.4439   2
   4  -2  12 0.27839 1.14368   5
  -4  -2 -12 0.76811 0.85404   1
   4   2  12 0.23222 0.61251   5
  -4   2 -12 0.90596 0.56930   1
  -5  -2 -12 11.3626  2.2861   1
   5  -2  12 12.4916  2.2949   2
   5   2  12 14.1573  2.5848   5
  -5   2 -12 13.0582  2.7263   1
   6  -2  12 3.91105 1.48696   2
  -6  -2 -12 3.35910 1.54757   1
  -6   2 -12 1.82340 1.40362   1
  -7  -2 -12 23.4114  3.6352   1
   7  -2  12 25.7706  3.5737   2
  -7   2 -12 24.1706  3.7912   1
  -8  -2 -12 12.2224  2.7990   1
  -8   2 -12 2.12617 1.46227   1
  -9  -2 -12 1.55584 1.20518   1
  -9   2 -12 -1.5231  1.3544   1
  -8  -3  12 9.82658 2.78681   1
   8  -3 -12 15.3085  3.0664   4
   8  -3 -12 10.5328  3.4357   2
   8   3 -12 19.9325  3.5858   4
   8   3 -12 9.90891 2.60564   1
   8   3 -12 11.2300  3.3867   2
   7  -3 -12 30.8218  4.6380   2
  -7  -3  12 39.0605  4.7637   1
   7  -3 -12 34.7875  4.3309   4
   7   3 -12 37.8289  4.6045   1
   7   3 -12 31.6396  4.3846   4
   7   3 -12 25.9216  4.5005   2
  -6  -3  12 30.0060  4.0963   1
   6  -3 -12 26.4351  3.8452   2
   6  -3 -12 24.1457  3.7023   3
   6  -3 -12 33.0591  3.9250   4
   6   3 -12 30.6956  4.0642   4
   6   3 -12 32.6343  4.1459   1
   6   3 -12 35.5451  5.0115   2
  -5  -3  12 4.61730 1.55760   1
   5  -3 -12 5.66783 1.69255   2
   5  -3 -12 6.49774 2.01636   3
   5  -3 -12 5.63098 1.70989   4
   5   3 -12 6.87620 1.82813   1
   5   3 -12 6.74388 1.95864   4
   5   3 -12 2.89958 1.79431   2
   4  -3 -12 73.6698  5.0245   3
   4  -3 -12 69.8628  4.2469   4
   4  -3 -12 86.1525  4.8132   2
   4   3 -12 76.2941  4.8798   1
   4   3 -12 64.9430  5.0314   2
   4   3 -12 70.4007  4.3498   4
   3  -3 -12 99.9675  5.5985   3
   3  -3 -12 97.4740  4.6777   2
   3  -3 -12 97.3271  4.8080   4
   3   3 -12 94.2209  4.6544   4
   3   3 -12 107.692   5.534   1
  -2  -3  12 0.27422 0.60481   5
   2  -3 -12 0.36974 0.62182   2
   2  -3 -12 0.83402 0.72525   3
   2   3 -12 0.03589 0.58869   4
   2   3 -12 0.83891 0.99428   2
   2   3 -12 0.22573 0.83373   1
   1  -3 -12 6.43516 1.22980   2
  -1  -3  12 3.52347 1.32797   5
   1  -3 -12 5.22335 1.43451   3
   1   3 -12 5.24986 1.11860   4
   1   3 -12 2.37041 1.24509   1
   0  -3  12 783.971  17.349   5
   0  -3 -12 734.223  12.145   1
   0  -3 -12 752.277  11.716   2
   0   3 -12 743.583  16.218   1
   0   3 -12 742.724  11.885   4
   0   3 -12 773.485  11.722   3
  -1  -3 -12 9.58931 1.46937   1
  -1   3 -12 9.72789 1.39197   3
   1   3  12 6.78705 1.73083   5
  -1   3 -12 9.45589 1.95521   1
   2  -3  12 137.131   6.202   2
  -2  -3 -12 152.479   5.456   1
  -2   3 -12 142.481   6.473   1
   2   3  12 139.101   6.999   5
   3  -3  12 39.6879  3.3164   2
  -3  -3 -12 37.1155  3.0157   1
  -3   3 -12 37.2194  3.3375   1
   3   3  12 42.3140  3.7670   5
  -4  -3 -12 49.4450  3.7123   1
   4  -3  12 44.2226  3.7008   2
   4   3  12 55.4521  4.4430   5
  -4   3 -12 49.3309  4.0324   1
  -5  -3 -12 10.2311  2.3214   1
   5  -3  12 4.52213 1.67753   2
   5   3  12 6.21611 1.87049   5
  -5   3 -12 4.81298 1.66154   1
   6  -3  12 76.0082  5.2131   2
  -6  -3 -12 79.5137  5.4437   1
  -6   3 -12 84.2861  5.6936   1
   7  -3  12 40.2836  4.0336   2
  -7  -3 -12 36.0242  4.5812   1
  -7   3 -12 47.0518  4.4569   1
  -8  -3 -12 5.77289 2.20050   1
   8  -3  12 10.1155  2.7232   2
  -8   3 -12 5.56373 2.24219   1
   8  -4 -12 52.6786  5.3927   2
  -8  -4  12 61.8987  5.4995   1
   8   4 -12 55.0369  7.0721   2
   8   4 -12 61.9438  5.8174   4
   8   4 -12 55.4386  5.2974   1
   7  -4 -12 8.83171 2.37573   2
  -7  -4  12 11.4254  2.7607   1
   7  -4 -12 8.52343 2.34620   4
   7   4 -12 7.09206 2.56939   2
   7   4 -12 4.20203 1.90241   1
   7   4 -12 6.71139 2.29148   4
   6  -4 -12 1.44286 1.14341   2
   6  -4 -12 0.39124 1.00091   4
  -6  -4  12 -0.5465  0.8667   1
   6   4 -12 -0.7720  0.9503   2
   6   4 -12 -0.7724  0.9091   1
   6   4 -12 2.20317 1.15723   4
   5  -4 -12 120.240   6.589   2
  -5  -4  12 117.027   7.096   1
   5  -4 -12 118.697   6.003   4
   5   4 -12 120.417   6.437   4
   5   4 -12 120.570   7.667   2
   5   4 -12 121.292   6.863   1
   4  -4 -12 18.5315  2.9020   2
   4  -4 -12 15.0284  2.4779   4
   4  -4 -12 16.8741  3.1897   3
   4   4 -12 18.4471  2.6851   4
   4   4 -12 23.5741  3.9617   2
   4   4 -12 23.9523  3.4900   1
   3  -4 -12 0.51807 0.74117   2
   3  -4 -12 0.59053 0.88709   4
   3  -4 -12 0.55603 0.88762   3
   3   4 -12 2.38193 0.75415   4
   3   4 -12 -0.0765  0.8272   1
   2  -4 -12 -0.0085  0.6249   3
   2  -4 -12 -0.2061  0.5953   2
   2   4 -12 0.53443 0.77964   1
   2   4 -12 0.00095 0.45693   4
   1  -4 -12 307.105   7.622   2
   1  -4 -12 306.917  10.731   3
   1   4 -12 301.149   7.365   4
   1   4 -12 296.255  10.140   1
   0  -4 -12 81.7777  5.3061   3
   0   4 -12 78.3363  4.9237   1
  -1  -4 -12 141.715   5.121   1
  -1   4 -12 142.347   6.774   1
   2  -4  12 118.561   6.387   2
  -2  -4 -12 128.240   5.297   1
  -2   4 -12 119.563   6.382   1
   3  -4  12 37.9914  3.6589   2
  -3  -4 -12 30.5599  2.9779   1
  -3   4 -12 35.2756  4.2220   1
   3   4  12 35.8078  3.8078   5
   4  -4  12 0.79853 1.05384   2
  -4  -4 -12 1.57358 1.22959   1
   4   4  12 -0.4887  1.0041   5
  -4   4 -12 1.69866 1.19219   1
  -5  -4 -12 77.8271  5.4079   1
   5  -4  12 77.3697  5.5024   2
  -5   4 -12 88.3995  5.7977   1
   6  -4  12 56.1107  4.9127   2
  -6  -4 -12 63.0214  5.0992   1
  -6   4 -12 52.2472  4.9043   1
   7  -4  12 0.81324 1.10147   2
  -7  -4 -12 3.46920 1.81236   1
  -7   4 -12 4.35156 1.82035   1
  -8  -4 -12 26.5961  4.4005   1
   8  -4  12 30.9808  4.7526   2
  -8   4 -12 31.7287  5.0361   1
  -7  -5  12 -0.0184  1.2669   1
   7  -5 -12 6.07371 2.44428   2
   7   5 -12 2.22682 1.79234   1
   7   5 -12 2.41627 1.81118   2
   7   5 -12 -1.8964  1.0165   4
   6  -5 -12 5.36440 2.40933   2
  -6  -5  12 7.04947 2.60358   1
   6   5 -12 1.21396 1.34013   1
   6   5 -12 4.41934 2.20328   2
   6   5 -12 5.56150 1.68953   4
   5  -5 -12 2.85694 1.41127   4
  -5  -5  12 2.71410 1.51846   1
   5  -5 -12 2.57760 1.37667   2
   5   5 -12 1.60612 1.16436   4
   5   5 -12 0.45578 0.91884   1
   4  -5 -12 183.154   7.956   2
   4  -5 -12 182.371   7.491   4
   4   5 -12 202.776   9.343   1
   4   5 -12 195.444   8.036   4
   3  -5 -12 13.1938  2.4424   2
   3  -5 -12 13.1382  2.4838   4
   3   5 -12 14.1696  2.2828   4
   3   5 -12 10.8345  2.5705   1
   2  -5 -12 24.7826  3.9625   3
   2  -5 -12 26.4017  2.4835   2
   2   5 -12 21.1117  3.4342   1
   1  -5 -12 39.0333  4.0968   3
   1   5 -12 31.5196  4.0314   1
   0  -5 -12 0.85219 0.95763   3
   0   5 -12 1.92476 1.13508   1
  -1  -5 -12 0.01178 0.83549   3
  -1   5 -12 -1.9820  0.6324   1
  -2  -5 -12 86.8951  4.5555   1
   2  -5  12 83.3102  5.8853   2
  -2   5 -12 87.8269  5.8767   1
   3  -5  12 23.2775  3.8192   2
  -3  -5 -12 17.6502  2.7570   1
  -3   5 -12 18.4210  3.1523   1
   4  -5  12 19.2538  3.5184   2
  -4  -5 -12 23.2208  3.4813   1
  -4   5 -12 17.2708  3.1975   1
   5  -5  12 38.6777  5.1185   2
  -5  -5 -12 41.3452  4.8736   1
  -5   5 -12 36.2853  4.6672   1
   6  -5  12 9.87730 2.72804   2
  -6  -5 -12 12.2239  2.9896   1
  -6   5 -12 11.3412  2.7398   1
  -7  -5 -12 0.82319 1.59181   1
   7  -5  12 3.42910 1.89418   2
  -7   5 -12 2.98369 2.15119   1
  -6  -6  12 109.807   8.021   1
   6  -6 -12 118.738   7.650   2
   6   6 -12 112.875   7.586   4
   6   6 -12 122.034   8.194   1
  -5  -6  12 2.02742 1.37230   1
   5  -6 -12 1.09292 1.16618   2
   5   6 -12 -3.3676  1.0491   4
   5   6 -12 0.15799 1.14761   1
   4  -6 -12 13.8739  2.7870   4
   4  -6 -12 14.5525  2.4724   2
   4   6 -12 14.2287  3.3973   1
   3  -6 -12 0.17101 1.03905   4
   3   6 -12 1.04573 1.00670   1
   2   6 -12 44.2931  4.4476   1
   1   6 -12 -1.0764  0.9439   1
   0   6 -12 58.0056  5.2084   1
   1  -6  12 56.8155  5.3209   2
  -1   6 -12 56.9409  4.9587   1
   2  -6  12 2.88130 1.60226   2
  -2   6 -12 -0.0332  1.0718   1
  -3  -6 -12 4.74778 1.75500   1
   3  -6  12 5.24177 2.21151   2
  -3   6 -12 7.00335 2.18804   1
  -4  -6 -12 45.0673  4.2247   1
   4  -6  12 41.1147  5.4903   2
  -4   6 -12 45.9272  5.4837   1
   5  -6  12 2.94547 1.92918   2
  -5  -6 -12 2.91732 1.82854   1
  -5   6 -12 5.18247 1.97852   1
   6  -6  12 58.9487  7.0019   2
  -6  -6 -12 55.5405  5.4378   1
  -4  -7  12 17.6546  4.0343   1
   4   7 -12 12.2050  2.9739   1
   3   7 -12 50.7241  6.2816   1
   2   7 -12 50.6369  6.1212   1
   1   7 -12 58.8057  5.6293   1
   0   7 -12 73.3141  6.2460   1
  -1   7 -12 19.9393  3.7512   1
   2  -7  12 -0.3360  1.2395   2
  -2   7 -12 1.22657 1.30620   1
   3  -7  12 52.2310  6.6540   2
  -3   7 -12 43.3482  5.8085   1
   4  -7  12 180.878  10.595   2
  -4   7 -12 190.021   9.875   1
   9   0 -13 -0.0180  1.4607   2
   9   0 -13 -0.1483  1.2977   4
   8   0 -13 -0.2846  1.0816   4
   8   0 -13 -0.3836  0.4827   2
   7   0 -13 1.28294 1.90953   2
   7   0 -13 0.95687 1.06904   4
   6   0 -13 -0.8872  1.1098   2
   6   0 -13 -0.1672  0.6952   4
   5   0 -13 0.04347 0.83263   3
  -5   0  13 0.15977 0.66588   1
   5   0 -13 0.51998 0.77220   2
   5   0 -13 0.10616 0.71750   4
   5   0 -13 1.61095 0.87510   1
   4   0 -13 -0.7701  0.6829   3
   4   0 -13 -0.1215  0.4747   1
   4   0 -13 -0.4109  0.7922   2
  -4   0  13 0.04202 0.49853   1
   4   0 -13 0.24136 0.46092   5
   3   0 -13 0.52786 0.44607   5
   3   0 -13 -0.0574  0.7128   4
   3   0 -13 0.24037 0.46156   1
   3   0 -13 -0.0899  0.5937   3
   3   0 -13 0.87420 0.99026   2
   2   0 -13 0.58898 0.67169   4
   2   0 -13 -0.1930  0.2961   5
   2   0 -13 0.47029 0.43172   3
   2   0 -13 0.15742 0.72477   2
   2   0 -13 0.08687 0.63882   1
  -2   0  13 0.15581 0.45506   5
   1   0 -13 0.68259 0.57748   5
   1   0 -13 -0.1229  0.4445   4
   1   0 -13 0.04037 0.44566   1
   1   0 -13 -0.4163  0.5014   2
  -1   0  13 0.03320 0.35340   5
   0   0 -13 -0.0151  0.5553   5
   0   0  13 0.21495 0.47349   5
   0   0 -13 -0.0767  0.3960   2
   0   0 -13 0.81939 0.47551   1
   1   0  13 -0.0029  0.4835   5
  -1   0 -13 -0.3151  0.4533   1
  -1   0 -13 -0.2217  0.6889   5
   2   0  13 0.84372 0.41183   2
   2   0  13 -0.9962  0.5296   5
  -2   0 -13 1.32121 0.59367   1
   3   0  13 0.81047 0.38886   2
   3   0  13 -0.9786  0.4368   5
  -3   0 -13 -0.4652  0.2772   1
   4   0  13 -0.1870  0.4402   2
   4   0  13 0.53891 0.93020   5
  -5   0 -13 1.13262 0.78544   1
   5   0  13 1.32616 1.13345   5
  -6   0 -13 0.12003 0.45016   1
  -7   0 -13 0.47080 0.82932   1
  -8   0 -13 -0.4197  1.2426   1
  -9   0 -13 -2.1023  1.1797   1
   9  -1 -13 10.9476  2.9460   4
   9  -1 -13 4.77640 2.58580   2
   9   1 -13 11.2141  3.0170   4
   9   1 -13 12.1893  3.5970   2
   8  -1 -13 17.4241  3.6020   2
   8  -1 -13 15.0062  3.0566   4
   8   1 -13 22.4080  3.7606   4
   8   1 -13 23.1672  4.3721   2
   7  -1 -13 10.5195  2.4656   4
   7  -1 -13 9.30966 2.90051   2
   7   1 -13 8.10802 2.22453   4
   7   1 -13 14.2754  3.2440   2
   6  -1 -13 37.4043  4.2739   4
   6  -1 -13 34.1338  3.4108   3
   6  -1 -13 42.0244  4.0212   2
  -6  -1  13 33.8061  3.0927   1
   6   1 -13 34.8728  2.8537   1
   6   1 -13 34.2541  4.0147   4
   6   1 -13 34.8315  4.5492   2
   5  -1 -13 14.6062  2.3807   3
   5  -1 -13 14.6411  2.5350   4
   5  -1 -13 12.9054  2.4558   2
  -5  -1  13 16.8686  2.4799   1
   5   1 -13 16.4524  2.6305   4
   5   1 -13 13.7072  2.2717   1
   5   1 -13 15.2923  2.9140   2
   4  -1 -13 37.9644  3.0433   3
   4  -1 -13 39.9624  3.2121   4
   4  -1 -13 36.5457  3.2831   2
   4  -1 -13 35.8458  3.0438   5
   4   1 -13 37.9636  2.8555   1
   4   1 -13 40.5421  3.8005   2
   4   1 -13 37.0984  3.0507   4
   3  -1 -13 0.26534 0.53641   3
  -3  -1  13 0.03149 0.46441   5
   3  -1 -13 0.16000 0.47393   5
   3  -1 -13 0.60698 0.80928   2
   3  -1 -13 1.60622 0.91368   4
   3  -1 -13 1.13795 0.41337   1
   3   1 -13 0.16081 0.55800   5
   3   1 -13 -0.3109  0.4682   3
   3   1 -13 0.00328 0.57525   4
   3   1 -13 -0.8834  0.5268   1
   3   1 -13 0.60392 0.87098   2
   2  -1 -13 57.3804  2.3052   1
   2  -1 -13 55.2579  3.5435   5
   2  -1 -13 54.3887  3.2181   4
  -2  -1  13 53.6533  2.9907   5
   2  -1 -13 56.1420  3.2672   3
   2  -1 -13 54.8310  3.0936   2
   2   1 -13 55.3934  2.1239   3
   2   1 -13 53.9754  3.5437   2
  -2   1  13 47.4589  3.5227   5
   2   1 -13 53.8913  3.0812   4
   2   1 -13 51.4964  3.1374   5
   2   1 -13 56.8401  3.2160   1
  -1  -1  13 4.04243 1.05168   5
   1  -1 -13 2.79103 0.90631   4
   1  -1 -13 3.02027 0.89004   2
   1  -1 -13 2.61783 1.03315   5
   1  -1 -13 2.33121 0.66658   1
   1  -1 -13 3.68743 1.03336   3
   1   1 -13 2.25365 0.81395   4
   1   1 -13 4.21355 1.20267   2
  -1   1  13 1.35950 0.81378   5
   1   1 -13 3.91312 0.97202   1
   1   1 -13 2.11270 1.01453   5
   0  -1 -13 0.20075 0.50556   5
   0  -1 -13 0.01212 0.51804   1
   0  -1  13 -0.1255  0.4347   5
   0  -1 -13 0.20735 0.44037   2
   0   1 -13 0.41474 0.56334   1
   0   1  13 0.07273 0.47159   5
   0   1 -13 -0.3137  0.3863   4
   1  -1  13 326.784   9.996   5
  -1  -1 -13 332.445   7.905   1
  -1  -1 -13 330.640  10.132   5
  -1   1 -13 348.251   9.050   1
  -1   1 -13 340.911   6.803   4
   1   1  13 328.272  10.062   5
   2  -1  13 1.34215 0.98757   5
  -2  -1 -13 -0.2308  0.3819   1
   2  -1  13 0.54457 0.54315   2
   2   1  13 -0.1831  0.6071   5
  -2   1 -13 0.31149 0.90333   1
   3  -1  13 32.2494  3.3456   5
   3  -1  13 31.4929  2.2475   2
  -3  -1 -13 31.0670  2.6313   1
   3   1  13 30.6434  3.0427   5
  -3   1 -13 30.1318  2.6229   1
   4  -1  13 174.112   5.836   2
  -4  -1 -13 172.190   6.780   1
   4  -1  13 174.151   8.377   5
   4   1  13 150.881   7.369   5
  -4   1 -13 171.953   7.081   1
   5  -1  13 21.5809  2.0485   2
  -5  -1 -13 13.7577  2.4707   1
  -5   1 -13 14.1588  2.5755   1
   5   1  13 21.0596  3.2805   5
   6  -1  13 26.1823  2.6135   2
  -6  -1 -13 22.3215  3.2908   1
  -6   1 -13 26.2242  3.6939   1
  -7  -1 -13 8.90827 2.24003   1
  -7   1 -13 6.99961 2.07692   1
  -8  -1 -13 16.8908  3.2293   1
  -8   1 -13 16.4732  3.4626   1
  -9   1 -13 -2.5119  1.1072   1
   9  -2 -13 -2.1576  1.7422   2
   9  -2 -13 1.99827 1.68453   4
   9   2 -13 0.18410 1.47543   4
   9   2 -13 1.20568 1.83794   2
   8  -2 -13 164.664   8.346   4
   8  -2 -13 158.573   8.937   2
   8   2 -13 148.050   8.450   4
   8   2 -13 160.696   9.672   2
   7  -2 -13 25.7249  3.9344   3
   7  -2 -13 30.5537  4.5243   2
   7  -2 -13 30.5108  4.0937   4
  -7  -2  13 25.5552  3.6356   1
   7   2 -13 35.2006  4.1508   1
   7   2 -13 31.8879  4.2678   4
   7   2 -13 28.0228  4.5452   2
   6  -2 -13 0.25611 1.29326   2
   6  -2 -13 -1.3256  0.8562   3
  -6  -2  13 0.96853 1.05282   1
   6  -2 -13 0.26166 0.87664   4
   6   2 -13 0.29185 1.05255   2
   6   2 -13 0.96609 0.92294   1
   6   2 -13 0.36070 0.79812   4
  -5  -2  13 166.742   7.064   1
   5  -2 -13 164.754   7.267   2
   5  -2 -13 155.861   6.821   4
   5  -2 -13 173.353   7.412   3
   5   2 -13 162.206   6.842   1
   5   2 -13 159.481   7.077   4
   4  -2 -13 229.888   7.891   4
   4  -2 -13 247.285   8.361   2
   4  -2 -13 245.651   8.635   3
   4   2 -13 248.317   8.214   4
   4   2 -13 246.560   8.357   1
   4   2 -13 234.946   9.419   2
   3  -2 -13 -0.0365  0.7326   4
   3  -2 -13 -0.4490  0.8346   2
   3  -2 -13 1.46684 0.95544   3
  -3  -2  13 0.66439 0.45555   5
   3   2 -13 1.46909 0.86249   4
   3   2 -13 1.52177 0.76334   1
   3   2 -13 0.51896 0.90545   2
   2  -2 -13 186.382   7.002   3
  -2  -2  13 195.292   5.832   5
   2  -2 -13 188.570   6.428   4
   2  -2 -13 194.851   5.949   2
   2   2 -13 195.949   6.966   1
   2   2 -13 184.919   6.004   4
   2   2 -13 185.975   7.314   2
   1  -2 -13 313.078   9.275   3
   1  -2 -13 328.768   6.231   1
   1  -2 -13 334.031   7.151   2
  -1  -2  13 317.750   8.763   5
   1   2 -13 325.047   7.518   4
  -1   2  13 322.174  10.627   5
   1   2 -13 323.427   9.116   1
   0  -2  13 59.6457  3.7956   5
   0  -2 -13 61.8651  2.6676   1
   0  -2 -13 59.4993  2.1461   2
   0   2  13 56.3189  4.0984   5
   0   2 -13 56.1793  2.5507   4
   0   2 -13 55.6476  3.5710   1
   0   2 -13 54.5880  2.1910   3
   1  -2  13 92.6235  5.2444   5
  -1  -2 -13 105.123   3.983   1
  -1   2 -13 100.660   3.042   4
   1   2  13 105.098   5.626   5
  -1   2 -13 98.7440  4.9007   1
  -1   2 -13 109.179   3.848   3
   2  -2  13 110.704   6.116   5
  -2  -2 -13 104.113   4.427   1
   2  -2  13 100.472   4.720   2
  -2   2 -13 106.305   5.233   1
   2   2  13 106.352   5.763   5
  -2   2 -13 107.981   2.762   4
   3  -2  13 141.272   7.431   5
   3  -2  13 145.173   5.767   2
  -3  -2 -13 137.423   5.550   1
   3   2  13 134.915   6.713   5
  -3   2 -13 146.335   6.441   1
  -4  -2 -13 37.1023  3.2054   1
   4  -2  13 34.2007  2.9366   2
   4  -2  13 37.6218  4.1389   5
   4   2  13 33.3049  3.4175   5
  -4   2 -13 36.9816  3.3329   1
  -5  -2 -13 275.031   9.568   1
   5  -2  13 281.595   9.047   2
  -5   2 -13 275.298  10.136   1
   5   2  13 282.603  10.561   5
   6  -2  13 71.6368  4.6314   2
  -6  -2 -13 76.9140  5.2505   1
  -6   2 -13 78.3409  5.4898   1
   7  -2  13 21.6893  3.2975   2
  -7  -2 -13 16.4066  3.1461   1
  -7   2 -13 14.7063  3.1450   1
  -8  -2 -13 64.0105  5.5135   1
  -8   2 -13 75.5431  5.9794   1
  -9  -2 -13 53.7854  5.4191   1
  -9   2 -13 74.3522  6.2892   1
   8  -3 -13 0.80679 1.77141   2
  -8  -3  13 1.10955 1.32215   1
   8  -3 -13 0.94341 1.39241   4
   8   3 -13 0.09462 1.22792   4
   8   3 -13 -0.1224  1.2336   1
   8   3 -13 -0.5932  1.3185   2
   7  -3 -13 3.35735 1.65101   2
  -7  -3  13 2.51182 1.37735   1
   7  -3 -13 4.78699 1.82913   4
   7   3 -13 4.69207 2.30063   2
   7   3 -13 6.54106 2.15858   4
   7   3 -13 4.46433 1.93251   1
  -6  -3  13 22.6122  3.4908   1
   6  -3 -13 23.8785  3.6390   2
   6  -3 -13 25.1703  3.5278   4
   6   3 -13 23.1951  4.0816   2
   6   3 -13 27.0155  3.9474   4
   6   3 -13 25.7855  3.7308   1
   5  -3 -13 62.7095  4.8610   3
   5  -3 -13 62.6770  4.5579   2
   5  -3 -13 55.4425  4.1820   4
  -5  -3  13 63.6648  4.7793   1
   5   3 -13 58.8133  4.5230   1
   5   3 -13 56.6004  4.3809   4
   5   3 -13 56.1413  5.0281   2
   4  -3 -13 15.1539  2.5466   4
   4  -3 -13 17.1295  2.7237   2
   4  -3 -13 14.1428  2.6261   3
   4   3 -13 15.6734  2.4894   4
   4   3 -13 18.0032  2.9304   1
   3  -3 -13 21.8257  3.1699   3
   3  -3 -13 24.8660  2.9554   4
   3  -3 -13 28.3047  2.6285   2
   3   3 -13 22.2282  3.6620   2
   3   3 -13 25.2724  2.9229   4
   3   3 -13 30.7735  3.0726   1
   2  -3 -13 3.09521 1.25470   3
   2  -3 -13 3.47013 1.10868   2
  -2  -3  13 7.14164 1.36684   5
   2   3 -13 5.20737 1.25020   4
   2   3 -13 5.06381 1.38904   1
  -1  -3  13 73.4466  4.1363   5
   1  -3 -13 76.6067  3.2054   2
   1  -3 -13 67.9555  4.5114   3
   1   3 -13 77.4524  3.4392   4
   1   3 -13 82.1138  4.7740   1
   0  -3 -13 205.168   5.135   1
   0  -3  13 191.787   7.600   5
   0   3 -13 202.712   7.650   1
   0   3 -13 203.679   5.095   4
  -1  -3 -13 0.21542 0.44632   1
   1  -3  13 -0.8329  0.9450   5
  -1   3 -13 -0.1398  0.4146   1
   1   3  13 1.28155 0.73138   5
  -2  -3 -13 32.6173  2.6778   1
   2  -3  13 34.2648  3.0828   2
  -2   3 -13 26.7422  3.4309   1
   2   3  13 28.0468  3.7752   5
  -3  -3 -13 2.77596 1.15248   1
   3  -3  13 1.89566 1.01835   2
   3   3  13 6.96889 1.76718   5
  -3   3 -13 2.21460 0.84735   1
   4  -3  13 2.90977 1.32206   2
  -4  -3 -13 3.36125 1.32604   1
  -4   3 -13 2.10945 1.20631   1
   4   3  13 4.06731 1.56885   5
   5  -3  13 -0.5139  0.6325   2
  -5  -3 -13 -0.9409  0.6968   1
  -5   3 -13 0.41616 1.04149   1
   6  -3  13 0.60914 1.04647   2
  -6  -3 -13 0.51764 0.99183   1
  -6   3 -13 0.63803 0.87549   1
   7  -3  13 3.60200 1.64289   2
  -7  -3 -13 0.78718 1.29421   1
  -7   3 -13 3.26177 1.50441   1
  -8  -3 -13 0.58420 1.33414   1
   8  -3  13 0.82221 1.25430   2
  -8   3 -13 3.60981 1.69913   1
   8  -4 -13 2.71663 1.48326   2
  -8  -4  13 3.11936 1.58182   1
   8   4 -13 0.30581 1.57054   4
   8   4 -13 -0.1268  1.4590   1
   8   4 -13 1.66279 2.21808   2
  -7  -4  13 -2.2422  0.6161   1
   7  -4 -13 -0.5190  1.3253   4
   7  -4 -13 0.93900 1.25999   2
   7   4 -13 1.44755 1.50300   4
   7   4 -13 -0.1095  1.1848   1
   7   4 -13 0.62534 1.47900   2
   6  -4 -13 2.86778 1.51573   4
  -6  -4  13 1.00674 1.27718   1
   6  -4 -13 0.87515 1.73157   2
   6   4 -13 1.89970 1.41171   1
   6   4 -13 0.54289 1.30981   4
   6   4 -13 2.41707 1.84311   2
  -5  -4  13 0.96406 1.47014   1
   5  -4 -13 1.46760 1.25503   4
   5  -4 -13 -3.0093  0.9057   2
   5   4 -13 0.59673 1.11196   1
   5   4 -13 1.06523 0.77276   4
   5   4 -13 -0.0029  1.1434   2
   4  -4 -13 1.11244 1.21783   4
   4  -4 -13 0.58608 1.33516   3
   4  -4 -13 3.27672 1.36927   2
   4   4 -13 -0.2779  0.6824   4
   4   4 -13 0.61127 1.10294   1
   4   4 -13 0.60015 1.18507   2
   3  -4 -13 129.899   7.035   3
   3  -4 -13 131.822   6.002   4
   3  -4 -13 126.956   5.730   2
   3   4 -13 131.770   5.792   4
   2  -4 -13 130.079   5.227   2
   2  -4 -13 121.076   6.734   3
   2   4 -13 134.455   6.821   1
   2   4 -13 125.479   5.174   4
   1  -4 -13 22.2301  1.9025   2
   1  -4 -13 20.6760  3.4615   3
  -1  -4  13 24.4027  3.1673   5
   1   4 -13 21.5231  1.8993   4
   1   4 -13 23.5268  3.3708   1
   0  -4 -13 70.6954  5.0196   3
   0   4 -13 64.3136  4.5728   1
  -1  -4 -13 14.3753  1.4337   1
  -1   4 -13 9.53546 2.18686   1
   2  -4  13 20.0718  3.1847   2
  -2  -4 -13 19.7289  2.5372   1
  -2   4 -13 17.3303  2.9000   1
   3  -4  13 0.90210 0.94910   2
  -3  -4 -13 2.56312 1.21731   1
  -3   4 -13 0.68875 1.01340   1
   4  -4  13 0.48792 0.86140   2
  -4  -4 -13 0.52463 0.86275   1
  -4   4 -13 -1.7655  0.5766   1
  -5  -4 -13 16.6809  3.0371   1
   5  -4  13 16.4940  3.1837   2
  -5   4 -13 18.3849  3.2270   1
  -6  -4 -13 3.54002 1.65766   1
   6  -4  13 2.99330 1.75678   2
  -6   4 -13 -1.1671  1.1648   1
  -7  -4 -13 0.88225 1.40406   1
   7  -4  13 0.98711 1.18536   2
  -7   4 -13 1.32827 1.34324   1
  -8  -4 -13 -0.6166  1.3001   1
   7  -5 -13 55.4285  5.6030   2
  -7  -5  13 65.3531  5.9144   1
   7   5 -13 68.7362  5.7438   4
   7   5 -13 61.7298  5.7479   1
   7   5 -13 51.0459  6.8297   2
  -6  -5  13 20.2984  4.2694   1
   6  -5 -13 22.4767  3.5510   4
   6  -5 -13 21.9867  3.8274   2
   6   5 -13 23.0819  4.0373   1
   6   5 -13 25.8450  4.0578   4
   6   5 -13 24.0630  4.5956   2
  -5  -5  13 1.07358 1.26836   1
   5  -5 -13 1.31852 1.17219   2
   5  -5 -13 2.04008 1.43180   4
   5   5 -13 1.29145 1.25236   1
   4  -5 -13 20.7707  3.1497   4
   4  -5 -13 21.0001  3.2540   2
   4   5 -13 16.3057  3.2328   1
   4   5 -13 22.0874  3.2389   4
   3  -5 -13 73.0567  4.8027   4
   3  -5 -13 73.9426  4.3871   2
   3   5 -13 70.6910  5.4210   1
   3   5 -13 72.5561  4.4966   4
   2  -5 -13 201.727   9.492   3
   2   5 -13 192.503   8.980   1
   1  -5 -13 32.8945  4.4630   3
   1   5 -13 35.6887  4.4003   1
   0  -5 -13 37.4281  4.7423   3
   0   5 -13 39.6781  3.9107   1
  -1  -5 -13 59.4639  5.1561   3
  -1   5 -13 52.4608  4.6705   1
   2  -5  13 28.3844  4.1957   2
  -2  -5 -13 31.1440  2.9154   1
  -2   5 -13 38.8432  4.7715   1
  -3  -5 -13 20.3404  3.0569   1
   3  -5  13 17.6322  3.3478   2
  -3   5 -13 26.9997  3.8300   1
  -4  -5 -13 74.3186  5.1624   1
   4  -5  13 77.6644  5.9183   2
  -4   5 -13 82.3512  5.9216   1
   5  -5  13 33.8983  4.9471   2
  -5  -5 -13 39.6546  4.7634   1
  -5   5 -13 36.1942  4.8480   1
   6  -5  13 2.22299 1.72940   2
  -6  -5 -13 3.41160 1.77533   1
  -6   5 -13 3.70757 1.92530   1
  -7  -5 -13 28.9166  4.6502   1
   7  -5  13 20.5010  3.9760   2
  -7   5 -13 22.5103  4.1015   1
   6  -6 -13 46.3672  5.6307   2
  -6  -6  13 36.3853  5.5548   1
   6   6 -13 37.7500  5.1965   4
   6   6 -13 33.0944  5.0786   1
  -5  -6  13 9.20948 2.87798   1
   5  -6 -13 12.0792  2.4398   2
   5   6 -13 11.0076  2.9968   1
   5   6 -13 16.1401  3.1421   4
   4  -6 -13 49.6385  4.4589   2
   4  -6 -13 56.6059  4.5117   4
   4   6 -13 64.7462  5.7239   1
   3  -6 -13 7.96251 2.23877   4
   3   6 -13 5.30547 2.18223   1
   2   6 -13 84.0598  6.2978   1
   1   6 -13 67.2409  5.6035   1
   0   6 -13 15.0278  3.1158   1
   1  -6  13 10.9533  2.8825   2
  -1   6 -13 13.4993  2.9738   1
   2  -6  13 81.6777  6.4352   2
  -2   6 -13 82.7819  6.1838   1
   3  -6  13 40.4756  5.3525   2
  -3   6 -13 44.1263  4.4539   1
  -4  -6 -13 42.0928  4.2005   1
   4  -6  13 34.3643  5.0527   2
  -4   6 -13 37.7594  5.0464   1
  -5  -6 -13 45.5025  4.6103   1
   5  -6  13 41.5286  5.9008   2
  -5   6 -13 36.4106  4.9660   1
  -4  -7  13 17.4516  4.0919   1
   4   7 -13 17.2707  3.5716   1
   3   7 -13 3.07664 2.02086   1
   2   7 -13 3.04008 2.14844   1
   1   7 -13 7.64375 2.90430   1
   0   7 -13 10.9182  2.9877   1
   1  -7  13 -0.1524  1.2099   2
  -1   7 -13 -0.8729  1.1520   1
   2  -7  13 8.67565 2.91675   2
  -2   7 -13 9.99951 2.80092   1
   3  -7  13 1.23141 1.83082   2
  -3   7 -13 3.71564 2.03754   1
   4  -7  13 2.34722 1.96023   2
  -4   7 -13 9.28472 2.69567   1
   9   0 -14 53.1088  6.0577   4
   9   0 -14 42.3177  5.9175   2
   8   0 -14 -0.1577  0.9004   4
   8   0 -14 0.30533 2.20452   2
   7   0 -14 363.561  13.167   2
   7   0 -14 363.820  12.291   4
   6   0 -14 -0.2306  0.6405   4
   6   0 -14 0.64696 1.16266   2
   5   0 -14 1.00513 0.88052   4
   5   0 -14 2.86496 1.41852   2
   5   0 -14 1.10312 0.97276   3
   4   0 -14 39.0958  2.8261   5
   4   0 -14 35.6407  2.3261   1
   4   0 -14 39.0968  2.8364   3
   4   0 -14 33.4271  2.9961   4
   4   0 -14 47.9250  3.9648   2
   3   0 -14 172.724   5.365   1
   3   0 -14 163.226   6.421   2
   3   0 -14 158.931   5.964   5
   3   0 -14 158.526   6.073   4
   3   0 -14 168.906   5.402   3
   2   0 -14 195.604   5.666   3
   2   0 -14 191.436   5.619   1
   2   0 -14 195.657   6.505   2
  -2   0  14 197.034   6.952   5
   2   0 -14 194.954   6.791   5
   2   0 -14 188.932   6.212   4
  -1   0  14 144.187   5.884   5
   1   0 -14 140.018   5.866   5
   1   0 -14 147.623   4.949   1
   1   0 -14 148.925   5.149   2
   1   0 -14 145.565   5.015   4
   0   0 -14 585.635  11.566   1
   0   0  14 551.751  13.423   5
   0   0 -14 561.187  13.735   5
   0   0 -14 551.541  10.520   2
   0   0 -14 556.043  10.617   4
  -1   0 -14 7.30781 1.43660   1
   1   0  14 11.0079  1.9950   5
   2   0  14 33.5085  3.1819   5
  -2   0 -14 38.7948  2.8668   1
   2   0  14 39.1116  1.9796   2
  -3   0 -14 0.33187 0.78135   1
   3   0  14 1.54447 0.55623   2
   3   0  14 2.56707 1.09343   5
  -4   0 -14 124.076   5.885   1
   4   0  14 119.432   6.789   5
  -5   0 -14 76.4057  4.9171   1
  -6   0 -14 37.4586  4.6421   1
  -7   0 -14 6.14419 2.38047   1
  -8   0 -14 199.091   9.928   1
  -9   0 -14 52.5313  6.2346   1
   9  -1 -14 5.48649 2.35813   4
   9  -1 -14 6.58858 3.50289   2
   9   1 -14 7.50619 2.53250   4
   9   1 -14 10.1535  3.3539   2
   8  -1 -14 5.71497 2.12222   4
   8  -1 -14 3.65783 2.31935   2
   8   1 -14 4.98642 2.38906   2
   8   1 -14 3.32353 1.77623   4
   7  -1 -14 1.62224 1.38421   4
   7  -1 -14 0.12176 0.95861   2
   7   1 -14 -0.0610  0.8633   4
   7   1 -14 -0.4394  1.0520   2
   6  -1 -14 80.0925  5.0254   3
  -6  -1  14 76.7487  4.6133   1
   6  -1 -14 75.3244  5.0656   4
   6  -1 -14 75.2223  5.5893   2
   6   1 -14 72.2653  5.9611   2
   6   1 -14 77.6150  4.5205   1
   6   1 -14 68.0863  4.8930   4
   5  -1 -14 0.44905 1.06887   3
  -5  -1  14 1.02059 0.96710   1
   5  -1 -14 -0.0856  0.7222   4
   5  -1 -14 0.21335 0.93062   2
   5   1 -14 0.19088 1.18652   2
   5   1 -14 0.61147 0.76452   4
   4  -1 -14 -0.0869  0.6906   3
   4  -1 -14 0.99099 1.14544   2
   4  -1 -14 -0.1716  0.7344   4
   4   1 -14 -0.1000  0.5217   4
   4   1 -14 0.96081 0.70914   1
   4   1 -14 3.97842 1.35201   2
   3  -1 -14 34.6971  2.8927   4
   3  -1 -14 41.4626  2.9580   3
   3  -1 -14 42.3279  3.2375   5
  -3  -1  14 35.0563  2.4517   5
   3  -1 -14 39.4325  3.1109   2
   3   1 -14 38.5244  2.8422   1
   3   1 -14 39.7597  2.7077   5
   3   1 -14 40.3679  3.0176   4
   3   1 -14 38.8082  1.9901   3
   3   1 -14 36.7987  3.3425   2
   2  -1 -14 43.0360  2.8890   2
   2  -1 -14 41.7371  3.1708   5
   2  -1 -14 39.0728  2.8154   3
  -2  -1  14 41.6430  2.7765   5
   2  -1 -14 46.3312  3.1332   4
   2  -1 -14 41.7385  2.0897   1
   2   1 -14 44.5901  2.9835   4
  -2   1  14 40.4512  3.3457   5
   2   1 -14 36.2592  2.6667   1
   2   1 -14 44.8215  3.0909   5
   2   1 -14 37.0599  3.1450   2
   2   1 -14 42.6409  1.9844   3
   1  -1 -14 35.4352  2.3018   2
   1  -1 -14 35.9892  2.5666   4
   1  -1 -14 38.6056  2.1235   1
   1  -1 -14 32.0758  2.5274   3
  -1  -1  14 31.7887  2.5420   5
   1  -1 -14 37.3950  3.0084   5
   1   1 -14 34.4435  2.7358   2
  -1   1  14 35.4017  3.1105   5
   1   1 -14 38.8114  2.6358   1
   1   1 -14 37.1489  2.4658   4
   1   1 -14 44.5925  3.2329   5
   0  -1 -14 83.8004  3.5126   1
   0  -1  14 85.2842  4.5335   5
   0  -1 -14 81.0780  2.8699   2
   0   1 -14 81.4304  3.3248   4
   0   1 -14 85.2390  4.1594   1
   0   1  14 77.8601  4.6570   5
   1  -1  14 257.225   8.887   5
  -1  -1 -14 262.338   7.128   1
  -1   1 -14 269.218   8.024   1
  -1   1 -14 271.428   6.112   4
   1   1  14 259.247   9.019   5
   2  -1  14 1.03388 1.08339   5
   2  -1  14 -0.3038  0.3414   2
  -2  -1 -14 -0.1199  0.3302   1
   2   1  14 1.26946 0.68973   5
  -2   1 -14 0.76453 0.56567   1
   3  -1  14 17.0393  3.0657   5
  -3  -1 -14 16.6377  2.5107   1
   3  -1  14 16.9367  2.1269   2
  -3   1 -14 9.81533 2.00679   1
   3   1  14 15.6897  2.5358   5
  -4  -1 -14 111.712   5.529   1
   4  -1  14 107.769   6.647   5
   4  -1  14 108.429   4.567   2
   4   1  14 105.398   6.165   5
  -4   1 -14 108.620   5.720   1
  -5  -1 -14 205.209   8.098   1
   5  -1  14 206.955   6.796   2
  -5   1 -14 194.150   8.202   1
  -6  -1 -14 157.022   7.547   1
  -6   1 -14 162.177   7.836   1
  -7  -1 -14 47.3580  4.4050   1
  -7   1 -14 61.2372  5.1869   1
  -8  -1 -14 -2.9073  1.2679   1
  -8   1 -14 -1.0872  1.1713   1
  -9  -1 -14 1.06460 1.10528   1
  -9   1 -14 1.59317 1.40952   1
   9  -2 -14 0.45415 1.57565   4
   9  -2 -14 -0.6957  1.2817   2
   9   2 -14 1.88392 2.06958   2
   9   2 -14 -0.2910  1.5716   4
   8  -2 -14 36.0528  4.8268   4
   8  -2 -14 42.7739  5.7964   2
   8   2 -14 37.3686  5.1954   4
   8   2 -14 45.3188  6.3473   2
   7  -2 -14 2.92260 2.05967   2
   7  -2 -14 2.77197 1.47217   4
  -7  -2  14 1.97574 1.70835   1
   7   2 -14 5.36628 1.79307   1
   7   2 -14 3.25303 1.95815   2
   7   2 -14 2.73016 1.53436   4
   6  -2 -14 62.2040  4.7793   3
   6  -2 -14 58.1720  4.7250   2
  -6  -2  14 62.1094  4.6622   1
   6  -2 -14 51.8619  4.2886   4
   6   2 -14 50.9784  4.1050   1
   6   2 -14 59.7639  4.6419   4
   5  -2 -14 29.1344  3.7039   2
   5  -2 -14 24.7483  3.3581   3
  -5  -2  14 23.0111  3.2284   1
   5  -2 -14 28.0530  3.4765   4
   5   2 -14 26.3052  3.4010   4
   5   2 -14 24.0703  3.1882   1
   5   2 -14 32.5683  4.5110   2
   4  -2 -14 1.93728 1.07808   3
   4  -2 -14 1.12093 1.06016   4
   4  -2 -14 -1.1323  1.0351   2
   4   2 -14 0.85190 1.04380   1
   4   2 -14 1.71719 1.06914   2
   4   2 -14 -0.2762  0.8354   4
   3  -2 -14 -0.2178  0.6746   3
   3  -2 -14 -0.7711  0.8185   2
  -3  -2  14 0.36373 0.41984   5
   3  -2 -14 0.07351 0.74084   4
   3   2 -14 0.12680 0.57900   1
   3   2 -14 2.02269 1.08571   2
   3   2 -14 0.25205 0.72912   4
   2  -2 -14 20.3741  2.0880   2
   2  -2 -14 16.0239  2.2287   4
   2  -2 -14 17.7358  2.5070   3
  -2  -2  14 20.2965  1.8715   5
   2   2 -14 16.2248  2.1630   4
   2   2 -14 18.2036  2.4798   1
   2   2 -14 21.0125  3.0998   2
   1  -2 -14 31.7152  1.6676   1
  -1  -2  14 35.4368  2.7599   5
   1  -2 -14 37.3370  3.1450   3
   1  -2 -14 33.4367  2.1550   2
   1   2 -14 33.2339  2.3474   4
   1   2 -14 31.0355  2.7315   1
  -1   2  14 36.2172  3.4355   5
   0  -2  14 1.83676 1.11297   5
   0  -2 -14 1.61035 0.63345   2
   0  -2 -14 0.99507 0.57873   1
   0   2 -14 0.92799 0.56900   4
   0   2 -14 1.66993 0.95191   1
   0   2  14 1.63088 0.91313   5
  -1  -2 -14 27.7782  2.2167   1
   1  -2  14 21.3983  3.0216   5
  -1   2 -14 24.6921  1.6142   4
   1   2  14 26.2829  2.8593   5
  -1   2 -14 24.7575  3.0777   1
  -2  -2 -14 39.4327  2.7914   1
   2  -2  14 38.2349  2.9002   2
   2  -2  14 40.2236  3.8202   5
   2   2  14 44.3490  3.7591   5
  -2   2 -14 36.1906  3.1542   1
   3  -2  14 125.724   7.199   5
  -3  -2 -14 123.128   5.391   1
   3  -2  14 121.629   5.376   2
  -3   2 -14 121.989   6.086   1
   3   2  14 134.855   6.870   5
  -4  -2 -14 204.825   7.652   1
   4  -2  14 215.596   7.530   2
  -4   2 -14 209.115   8.376   1
   4   2  14 205.502   8.885   5
   5  -2  14 5.55890 1.54565   2
  -5  -2 -14 5.97580 1.74471   1
  -5   2 -14 6.09522 1.70443   1
  -6  -2 -14 0.84630 1.21602   1
   6  -2  14 4.98510 1.60082   2
  -6   2 -14 3.43955 1.85712   1
  -7  -2 -14 21.6682  3.6963   1
  -7   2 -14 12.9384  2.8156   1
  -8  -2 -14 2.83271 1.74407   1
  -8   2 -14 2.50367 1.61979   1
   8  -3 -14 29.6372  4.7590   2
  -8  -3  14 30.6127  4.5633   1
   8  -3 -14 36.5666  4.8451   4
   8   3 -14 33.2360  4.9624   4
   8   3 -14 29.1909  4.3381   1
   8   3 -14 22.7819  4.6913   2
  -7  -3  14 12.6609  2.9867   1
   7  -3 -14 15.0914  2.9707   2
   7  -3 -14 16.4122  3.2048   4
   7   3 -14 11.4113  2.6895   1
   7   3 -14 21.5268  3.8551   4
   7   3 -14 13.4661  3.4406   2
  -6  -3  14 30.2320  4.0839   1
   6  -3 -14 27.1857  3.9244   2
   6  -3 -14 23.0938  3.4395   4
   6   3 -14 22.0034  4.1076   2
   6   3 -14 22.1454  3.6663   4
   6   3 -14 20.2640  3.3900   1
   5  -3 -14 79.7732  5.3352   2
  -5  -3  14 77.6564  5.2786   1
   5  -3 -14 74.1056  4.8471   4
   5  -3 -14 69.8144  5.1586   3
   5   3 -14 79.8763  5.2689   1
   5   3 -14 75.7176  5.9007   2
   5   3 -14 83.0464  5.2572   4
   4  -3 -14 33.5092  3.4285   3
   4  -3 -14 29.7584  3.6338   2
   4  -3 -14 41.6528  3.4449   4
   4   3 -14 28.2805  3.5916   1
   4   3 -14 32.6101  3.0991   4
   4   3 -14 38.9762  4.9001   2
   3  -3 -14 249.720   8.298   4
   3  -3 -14 264.614   9.659   3
   3  -3 -14 279.885   8.350   2
   3   3 -14 264.363   9.377   1
   3   3 -14 265.869  10.247   2
   3   3 -14 268.119   8.296   4
   2  -3 -14 147.774   6.943   3
   2  -3 -14 152.871   5.440   2
  -2  -3  14 156.506   5.559   5
   2   3 -14 152.944   5.628   4
   2   3 -14 168.041   7.059   1
   1  -3 -14 14.3536  1.7519   2
   1  -3 -14 10.3432  2.1708   3
  -1  -3  14 12.2494  2.0715   5
   1   3 -14 8.80071 2.00156   1
   1   3 -14 10.4432  1.5881   4
   0  -3  14 28.1479  2.9840   5
   0  -3 -14 25.5112  1.7351   1
   0   3 -14 23.5087  3.1163   1
   0   3 -14 24.6105  1.7419   4
   0   3  14 30.5984  3.4327   5
  -1  -3 -14 3.65963 1.12024   1
   1  -3  14 1.54624 1.52255   5
   1   3  14 3.61472 1.47053   5
  -1   3 -14 1.42165 1.04325   1
  -2  -3 -14 463.119  10.865   1
   2  -3  14 491.502  15.011   5
   2  -3  14 471.076  12.642   2
   2   3  14 479.139  14.693   5
  -2   3 -14 496.032  13.447   1
   3  -3  14 52.9116  3.9694   2
  -3  -3 -14 60.2015  3.8871   1
  -3   3 -14 62.8432  4.4947   1
   3   3  14 61.4943  4.7789   5
  -4  -3 -14 154.135   6.726   1
   4  -3  14 157.715   7.097   2
  -4   3 -14 151.825   7.449   1
   5  -3  14 11.4525  2.4056   2
  -5  -3 -14 19.2434  3.1245   1
  -5   3 -14 16.4833  3.1628   1
  -6  -3 -14 1.66340 1.32177   1
   6  -3  14 0.70134 1.14116   2
  -7  -3 -14 27.4580  4.1390   1
   7  -3  14 22.5819  3.6280   2
  -7   3 -14 30.9447  4.4461   1
  -8  -3 -14 45.3284  5.5215   1
  -8   3 -14 44.1406  5.6697   1
  -7  -4  14 14.3835  3.2795   1
   7  -4 -14 17.7693  3.9426   2
   7  -4 -14 20.6280  3.5001   4
   7   4 -14 24.8933  4.8059   2
   7   4 -14 21.5453  3.8341   1
   7   4 -14 30.5683  4.5022   4
  -6  -4  14 38.2719  5.0165   1
   6  -4 -14 43.4044  5.2900   2
   6  -4 -14 36.4721  4.3151   4
   6   4 -14 41.3798  5.7823   2
   6   4 -14 44.8846  4.2552   4
   6   4 -14 45.0105  4.5334   1
   5  -4 -14 19.8203  3.1442   4
  -5  -4  14 24.4568  3.9552   1
   5  -4 -14 24.2739  3.5133   2
   5   4 -14 26.9142  3.9224   1
   5   4 -14 21.8930  4.0772   2
   5   4 -14 15.1757  2.9160   4
   4  -4 -14 60.2933  4.2273   2
   4  -4 -14 58.7746  4.2675   4
   4  -4 -14 66.6836  5.4522   3
   4   4 -14 60.8296  5.4351   2
   4   4 -14 51.2452  4.4895   1
   4   4 -14 58.0500  4.1540   4
   3  -4 -14 351.374   9.907   2
   3  -4 -14 327.352  11.868   3
   3  -4 -14 332.188  10.105   4
   3   4 -14 340.425  11.582   1
   3   4 -14 342.886   9.854   4
   2  -4 -14 37.7787  3.7977   3
   2  -4 -14 38.2836  2.8136   2
   2   4 -14 37.9305  2.8598   4
   2   4 -14 41.3050  3.8832   1
  -1  -4  14 40.2274  3.4833   5
   1   4 -14 36.5224  3.5708   1
   0  -4  14 0.51342 1.37372   5
   0  -4 -14 1.15932 0.95581   3
   0   4 -14 0.29685 0.68552   1
  -1  -4 -14 139.297   4.987   1
  -1   4 -14 137.579   6.950   1
   2  -4  14 0.52122 1.01994   2
  -2  -4 -14 0.35533 0.78410   1
  -2   4 -14 -0.7255  0.3624   1
   3  -4  14 132.041   7.019   2
  -3  -4 -14 126.011   5.869   1
  -3   4 -14 132.567   7.137   1
  -4  -4 -14 34.3658  4.0016   1
   4  -4  14 33.7064  4.2476   2
  -4   4 -14 34.4280  4.5589   1
   5  -4  14 -0.4924  0.8943   2
  -5  -4 -14 0.65655 1.19197   1
  -5   4 -14 2.21914 0.95293   1
  -6  -4 -14 8.46035 2.47421   1
   6  -4  14 8.85019 2.43367   2
  -6   4 -14 5.50700 2.00921   1
   7  -4  14 39.3066  5.0090   2
  -7  -4 -14 30.5404  4.5197   1
  -7   4 -14 33.3322  4.8712   1
   7  -5 -14 12.8358  3.2943   2
  -7  -5  14 12.2247  3.4518   1
   7   5 -14 16.9206  3.4233   4
   7   5 -14 16.9950  4.0916   2
   7   5 -14 14.8474  3.5078   1
   6  -5 -14 13.2428  2.9789   2
  -6  -5  14 11.6762  3.2983   1
   6  -5 -14 15.2767  2.9170   4
   6   5 -14 11.2117  2.5583   4
   6   5 -14 13.5644  3.1952   1
   6   5 -14 18.1398  4.0406   2
  -5  -5  14 36.7981  5.1560   1
   5  -5 -14 27.8301  3.7841   4
   5  -5 -14 26.1965  3.9624   2
   5   5 -14 30.4464  4.5220   1
   5   5 -14 32.5197  4.2246   4
   4  -5 -14 9.95371 1.98162   2
   4  -5 -14 5.37676 1.76299   4
   4   5 -14 4.00335 1.78455   1
   4   5 -14 4.50166 1.56343   4
   3  -5 -14 1.19177 0.85039   2
   3  -5 -14 -0.5003  1.0086   4
   3   5 -14 1.24477 0.91051   4
   3   5 -14 0.09880 0.81631   1
   2   5 -14 83.9894  5.9690   1
   1  -5 -14 17.3590  3.3417   3
   1   5 -14 22.1415  3.4307   1
   0  -5 -14 0.57281 1.23614   3
   0   5 -14 0.17490 0.71970   1
  -1  -5 -14 100.104   6.751   3
  -1   5 -14 105.586   6.506   1
   2  -5  14 -0.3355  0.9698   2
  -2   5 -14 1.17221 1.07221   1
  -3  -5 -14 43.7403  3.7700   1
   3  -5  14 46.2050  4.5098   2
  -3   5 -14 41.4651  5.0247   1
   4  -5  14 42.1947  5.3362   2
  -4  -5 -14 43.5143  4.0010   1
  -4   5 -14 35.9482  4.9458   1
   5  -5  14 -0.9917  0.9755   2
  -5  -5 -14 0.60206 1.26078   1
  -5   5 -14 5.36120 1.81312   1
  -6  -5 -14 11.1255  2.9458   1
   6  -5  14 11.2328  3.0353   2
  -6   5 -14 10.5108  3.0487   1
   5  -6 -14 -1.7825  1.1267   2
  -5  -6  14 1.56029 1.48149   1
   5   6 -14 0.73309 1.20628   1
   4  -6 -14 29.8648  4.1117   4
   4   6 -14 27.5047  4.5177   1
   3  -6 -14 1.05479 1.33656   4
   3   6 -14 3.87998 1.65937   1
   2   6 -14 0.40482 0.76223   1
   1   6 -14 38.9084  5.0490   1
   0   6 -14 21.4548  3.8368   1
   1  -6  14 9.72029 2.84202   2
  -1   6 -14 13.0106  3.1422   1
   2  -6  14 3.08360 1.71949   2
  -2   6 -14 10.2798  2.7706   1
   3  -6  14 44.8851  5.8619   2
  -3   6 -14 43.7342  5.4898   1
   4  -6  14 0.83555 1.36090   2
  -4  -6 -14 -0.0200  1.2288   1
  -4   6 -14 -0.8243  0.9219   1
   5  -6  14 15.1905  3.5858   2
  -5  -6 -14 11.1773  2.8234   1
  -5   6 -14 17.3542  3.9652   1
   3   7 -14 23.8527  4.2319   1
   2   7 -14 69.9454  6.2665   1
   1   7 -14 28.4700  4.7919   1
   0   7 -14 5.50895 2.36298   1
   1  -7  14 87.4658  7.3194   2
  -1   7 -14 101.383   7.356   1
   2  -7  14 17.2308  3.9047   2
  -2   7 -14 16.0450  3.5802   1
   3  -7  14 -0.7036  1.2716   2
  -3   7 -14 -1.9237  1.3093   1
   9   0 -15 0.03233 1.50622   4
   9   0 -15 -0.0092  1.7352   2
   8   0 -15 1.38485 1.68622   2
   8   0 -15 -0.6915  0.9212   4
   7   0 -15 0.44500 1.10921   4
   7   0 -15 -1.0648  1.8604   2
   6   0 -15 1.83443 1.34146   2
   6   0 -15 1.08792 0.98360   4
   5   0 -15 1.48065 1.08258   2
   5   0 -15 2.15532 0.91175   4
   4   0 -15 -0.8090  0.9008   2
   4   0 -15 -0.1496  0.6732   4
   4   0 -15 0.34257 0.78062   3
   4   0 -15 -0.1114  0.4166   1
   3   0 -15 -0.8590  0.5304   3
   3   0 -15 1.56600 0.79214   1
   3   0 -15 -0.1260  0.7453   2
   3   0 -15 0.27822 0.64349   5
   3   0 -15 0.43659 0.64200   4
  -2   0  15 -0.1438  0.5277   5
   2   0 -15 1.88138 0.60154   1
   2   0 -15 0.25892 0.63730   4
   2   0 -15 0.54665 0.42267   3
   2   0 -15 -0.2827  0.4121   5
   2   0 -15 0.21236 0.74531   2
   1   0 -15 2.13411 0.80259   1
  -1   0  15 0.22505 0.49770   5
   1   0 -15 0.07547 0.56520   5
   1   0 -15 -0.4984  0.5339   4
   1   0 -15 0.68262 0.68594   2
   0   0 -15 2.16388 0.75185   2
   0   0 -15 1.40047 0.70170   4
   0   0  15 1.60455 0.79528   5
   0   0 -15 0.64212 0.57919   1
  -1   0 -15 -0.0125  0.3638   1
   1   0  15 1.02654 0.70567   5
   2   0  15 -0.2382  0.4682   5
  -2   0 -15 -1.2798  0.4498   1
   2   0  15 0.47178 0.43948   2
   3   0  15 -1.2310  0.4439   5
  -3   0 -15 0.66039 0.62995   1
  -4   0 -15 0.30857 0.72051   1
   4   0  15 3.73467 1.29584   5
  -5   0 -15 -0.2381  0.6221   1
  -6   0 -15 -0.6782  0.7837   1
  -7   0 -15 -0.0029  0.8577   1
  -8   0 -15 1.49665 1.12088   1
  -9   0 -15 -0.6590  1.3830   1
   9  -1 -15 79.0383  6.5262   4
   9  -1 -15 68.1576  6.7042   2
   9   1 -15 70.0942  6.8822   2
   9   1 -15 67.9360  6.3068   4
   8  -1 -15 12.6415  2.9718   4
   8  -1 -15 17.0877  3.7388   2
   8   1 -15 18.3652  3.5489   4
   7  -1 -15 10.7864  3.0162   2
   7  -1 -15 9.57221 2.38891   4
   7   1 -15 11.9304  3.4095   2
   7   1 -15 14.4225  2.9284   4
   6  -1 -15 1.42410 1.50237   2
   6  -1 -15 2.08998 1.41529   3
   6  -1 -15 -0.4214  0.8778   4
   6   1 -15 0.89190 0.78098   4
   6   1 -15 -1.1406  1.1197   2
   5  -1 -15 11.6572  2.4329   2
  -5  -1  15 10.4915  2.0523   1
   5  -1 -15 14.9491  2.6042   4
   5  -1 -15 11.7494  2.1389   3
   5   1 -15 10.3530  2.3994   2
   5   1 -15 15.6456  2.6158   4
   5   1 -15 12.2292  2.1281   1
   4  -1 -15 17.4271  2.7884   2
   4  -1 -15 17.8810  2.5695   3
   4  -1 -15 13.3408  2.4122   4
   4   1 -15 14.6735  2.4090   4
   4   1 -15 18.9318  2.5115   1
   4   1 -15 16.4987  3.0305   2
   3  -1 -15 17.1194  2.3220   3
   3  -1 -15 15.4948  2.3977   2
  -3  -1  15 17.1096  1.8734   5
   3  -1 -15 18.3357  2.5610   4
   3   1 -15 18.1687  2.4418   1
   3   1 -15 14.9040  2.2896   4
   3   1 -15 16.3453  2.1919   5
   3   1 -15 19.3207  1.4971   3
   3   1 -15 17.7068  2.7916   2
   2  -1 -15 112.903   4.946   4
  -2  -1  15 107.464   4.777   5
   2  -1 -15 112.712   3.601   1
   2  -1 -15 114.755   4.683   2
   2  -1 -15 125.572   5.144   3
  -2   1  15 115.301   5.848   5
   2   1 -15 105.354   4.953   5
   2   1 -15 108.083   4.796   1
   2   1 -15 112.198   5.425   2
   2   1 -15 113.192   3.426   3
   2   1 -15 109.290   4.727   4
   1  -1 -15 18.0884  2.0973   2
  -1  -1  15 16.1435  2.2627   5
   1  -1 -15 19.1179  2.3950   3
   1  -1 -15 19.8510  1.5641   1
   1  -1 -15 15.1288  2.1492   4
   1   1 -15 19.1184  2.6166   2
   1   1 -15 15.5618  2.5013   5
   1   1 -15 13.3118  1.9567   1
   1   1 -15 14.9392  1.9552   4
  -1   1  15 15.4963  2.5317   5
   0  -1 -15 -1.1639  0.4920   1
   0  -1 -15 -0.0195  0.4057   2
   0  -1  15 -0.1861  0.5205   5
   0   1  15 -0.2501  0.4869   5
   0   1 -15 -0.3342  0.4663   4
   0   1 -15 0.15184 0.33755   1
  -1  -1 -15 3.33394 1.16329   1
   1  -1  15 4.76688 1.56272   5
  -1   1 -15 2.67706 1.02292   1
  -1   1 -15 2.90700 0.88595   4
   1   1  15 3.11581 1.22143   5
   2  -1  15 3.66900 1.43522   5
  -2  -1 -15 2.22615 0.93978   1
   2  -1  15 1.20053 0.81883   2
  -2   1 -15 1.59590 1.08032   1
   2   1  15 2.30531 1.15341   5
  -3  -1 -15 10.2252  2.0671   1
   3  -1  15 13.3788  2.7242   5
   3  -1  15 11.7771  1.7725   2
   3   1  15 12.2407  2.3644   5
  -3   1 -15 12.8712  2.3756   1
  -4  -1 -15 0.46543 0.88823   1
   4  -1  15 0.85442 0.68762   2
   4   1  15 -2.5252  0.8950   5
  -4   1 -15 0.32656 0.62638   1
  -5  -1 -15 3.20940 1.28894   1
  -5   1 -15 4.59248 1.46724   1
  -6  -1 -15 105.106   6.296   1
  -6   1 -15 112.124   6.623   1
  -7   1 -15 -0.1850  1.1040   1
  -8  -1 -15 49.5318  4.8461   1
  -8   1 -15 43.8040  5.7768   1
   8  -2 -15 9.33938 3.05853   2
   8  -2 -15 4.67591 2.05538   4
   8   2 -15 5.00207 1.86812   4
   8   2 -15 7.93990 2.97220   2
  -7  -2  15 59.2497  4.7335   1
   7  -2 -15 48.0537  4.4698   4
   7  -2 -15 56.3731  5.0638   2
   7   2 -15 59.9914  4.6274   1
   7   2 -15 61.2985  5.1702   4
   7   2 -15 58.7869  5.7055   2
   6  -2 -15 477.278  13.813   4
  -6  -2  15 499.426  13.868   1
   6  -2 -15 486.637  14.546   2
   6  -2 -15 505.715  14.342   3
   6   2 -15 477.231  15.945   2
   6   2 -15 539.198  14.104   1
   6   2 -15 497.237  14.430   4
   5  -2 -15 37.1033  3.5774   2
   5  -2 -15 39.7496  3.5881   4
   5  -2 -15 43.3641  3.7870   3
  -5  -2  15 43.2092  3.5969   1
   5   2 -15 41.1660  3.7032   4
   5   2 -15 42.0249  5.0877   2
   5   2 -15 48.0741  3.7631   1
   4  -2 -15 91.8013  5.2327   3
   4  -2 -15 90.2579  5.0768   4
   4  -2 -15 93.3102  5.2351   2
   4   2 -15 97.4328  5.2311   1
   4   2 -15 82.5778  4.8754   4
   4   2 -15 89.7426  5.9571   2
   3  -2 -15 870.671  18.291   3
   3  -2 -15 888.473  17.033   2
   3  -2 -15 848.756  17.013   4
   3   2 -15 871.678  17.832   1
   3   2 -15 856.759  19.301   2
   3   2 -15 852.479  16.691   4
   2  -2 -15 150.162   6.420   3
  -2  -2  15 152.180   5.521   5
   2  -2 -15 151.439   5.380   2
   2  -2 -15 146.356   5.903   4
   2   2 -15 157.427   5.676   4
   2   2 -15 152.969   6.882   2
   2   2 -15 149.295   6.172   1
   1  -2 -15 155.730   4.265   1
   1  -2 -15 161.615   4.787   2
   1  -2 -15 166.840   6.720   3
  -1  -2  15 158.144   6.161   5
   1   2 -15 150.450   5.127   4
   1   2 -15 147.915   6.203   1
  -1   2  15 141.710   7.100   5
   0  -2  15 410.271  11.659   5
   0  -2 -15 421.157   8.807   1
   0   2  15 406.155  12.742   5
   0   2 -15 434.661  11.352   1
   0   2 -15 405.175   8.418   4
  -1  -2 -15 584.507  11.722   1
   1  -2  15 571.511  15.154   5
  -1   2 -15 598.756  14.089   1
  -1   2 -15 594.635   9.990   4
   1   2  15 590.173  15.863   5
   2  -2  15 4.72760 1.77148   5
   2  -2  15 3.60282 1.27160   2
  -2  -2 -15 3.30361 1.31851   1
  -2   2 -15 3.02296 1.31724   1
   2   2  15 4.66415 1.48286   5
   3  -2  15 727.307  15.208   2
  -3  -2 -15 713.839  15.077   1
   3  -2  15 711.819  19.133   5
   3   2  15 732.543  18.544   5
  -3   2 -15 715.547  16.738   1
  -4  -2 -15 82.2973  4.8395   1
   4  -2  15 84.3095  4.6284   2
   4   2  15 81.9751  5.5411   5
  -4   2 -15 76.2122  5.0454   1
  -5  -2 -15 0.92032 0.97835   1
   5  -2  15 0.62339 0.66264   2
  -5   2 -15 2.38111 1.04963   1
  -6  -2 -15 11.0612  2.5110   1
   6  -2  15 13.7682  2.4533   2
  -6   2 -15 9.61006 2.57273   1
  -7  -2 -15 165.128   8.474   1
  -7   2 -15 159.238   8.862   1
  -8  -2 -15 12.8957  3.1172   1
  -8   2 -15 12.0249  2.9793   1
  -8  -3  15 5.09732 2.22172   1
   8  -3 -15 7.95175 2.18462   2
   8  -3 -15 5.64234 1.99986   4
   8   3 -15 6.60916 2.31913   4
   8   3 -15 10.0430  2.7525   1
   8   3 -15 7.18628 2.93082   2
   7  -3 -15 16.5575  3.4130   2
   7  -3 -15 12.8438  2.8533   4
  -7  -3  15 13.9777  3.2134   1
   7   3 -15 18.6838  4.0803   2
   7   3 -15 13.3331  3.1950   4
   7   3 -15 13.5380  2.9816   1
   6  -3 -15 4.49993 1.76899   4
  -6  -3  15 3.57968 1.48160   1
   6  -3 -15 3.00583 1.79398   2
   6   3 -15 3.18271 1.91781   2
   6   3 -15 2.46910 1.47742   1
   6   3 -15 4.02245 2.03509   4
   5  -3 -15 7.24455 2.06970   4
   5  -3 -15 11.5834  2.7393   2
   5  -3 -15 14.1056  2.9108   3
   5   3 -15 9.63206 2.31787   1
   5   3 -15 13.6817  2.6155   4
   4  -3 -15 127.120   6.131   2
   4  -3 -15 118.552   6.550   3
   4  -3 -15 115.643   5.869   4
   4   3 -15 120.509   6.375   1
   4   3 -15 120.819   7.363   2
   4   3 -15 124.661   6.024   4
   3  -3 -15 4.56231 1.54160   2
   3  -3 -15 3.77766 1.53920   3
   3  -3 -15 6.15868 1.64166   4
   3   3 -15 4.36303 1.49688   1
   3   3 -15 8.24489 2.34261   2
   3   3 -15 4.62254 1.31707   4
   2  -3 -15 41.1625  2.8503   2
   2  -3 -15 39.5183  3.7121   3
   2  -3 -15 42.6983  3.3104   4
   2   3 -15 37.4511  2.8161   4
   2   3 -15 39.1152  3.4796   1
   1  -3 -15 95.6178  5.6303   3
  -1  -3  15 103.224   5.150   5
   1   3 -15 101.676   4.102   4
   1   3 -15 91.0504  5.3112   1
   0  -3 -15 2.56751 0.84992   1
   0  -3  15 3.05883 1.49665   5
   0   3  15 2.49460 1.37265   5
   0   3 -15 1.58662 0.65070   4
   0   3 -15 2.37420 1.07143   1
   1  -3  15 327.757  11.269   5
  -1  -3 -15 322.808   7.963   1
   1   3  15 309.670  11.537   5
  -1   3 -15 303.754  10.258   1
  -2  -3 -15 125.548   5.150   1
   2  -3  15 125.780   6.176   2
   2  -3  15 114.410   6.981   5
  -2   3 -15 133.565   6.689   1
   2   3  15 129.060   7.309   5
   3  -3  15 0.40200 0.84163   2
  -3  -3 -15 -0.5204  0.6980   1
  -3   3 -15 0.98761 0.69380   1
  -4  -3 -15 14.4936  2.5431   1
   4  -3  15 16.6930  2.8515   2
  -4   3 -15 16.8912  2.9405   1
   5  -3  15 3.77867 1.59005   2
  -5  -3 -15 7.00294 2.02352   1
  -5   3 -15 5.63038 2.01428   1
   6  -3  15 0.39312 1.13559   2
  -6  -3 -15 1.21937 1.21155   1
  -6   3 -15 -1.0884  0.9379   1
  -7  -3 -15 2.07033 1.48092   1
   7  -3  15 2.91361 1.70298   2
  -7   3 -15 -0.4764  1.6312   1
  -8  -3 -15 4.06704 2.05953   1
  -8   3 -15 1.37005 1.24083   1
   7  -4 -15 -4.1174  1.3143   2
   7  -4 -15 -0.8973  1.2315   4
  -7  -4  15 0.21713 1.35751   1
   7   4 -15 -0.8575  1.1769   2
   7   4 -15 -0.9436  1.1121   1
   7   4 -15 -1.6315  0.8952   4
   6  -4 -15 10.7668  2.4387   4
  -6  -4  15 10.1349  2.8050   1
   6  -4 -15 8.76436 2.52947   2
   6   4 -15 10.7151  2.7582   1
   6   4 -15 7.94401 2.12904   4
   6   4 -15 8.01967 2.78348   2
   5  -4 -15 16.4851  2.9041   2
   5  -4 -15 23.1649  3.4523   4
   5   4 -15 14.3939  3.0099   1
   5   4 -15 18.0648  3.8812   2
   5   4 -15 23.3625  3.4634   4
   4  -4 -15 0.07472 0.94655   2
   4  -4 -15 -0.0550  1.0496   4
   4   4 -15 0.22731 1.00290   1
   4   4 -15 -0.4765  0.6063   2
   4   4 -15 0.83262 0.90735   4
   3  -4 -15 45.1884  3.7427   4
   3  -4 -15 40.5462  4.1672   3
   3  -4 -15 45.3929  3.1827   2
   3   4 -15 38.9312  3.3434   4
   3   4 -15 39.7499  3.9207   1
   2  -4 -15 85.7823  5.7734   3
   2   4 -15 76.6245  4.1075   4
   2   4 -15 71.3351  5.1145   1
   1  -4 -15 205.385   9.236   3
   1   4 -15 228.435   9.167   1
   0  -4  15 11.1093  2.5406   5
   0  -4 -15 8.49501 2.12337   3
   0   4 -15 7.75083 2.05976   1
   1  -4  15 3.10183 2.15730   5
  -1   4 -15 10.7817  2.2703   1
  -2  -4 -15 1.10171 1.06713   1
   2  -4  15 -0.2567  0.8616   2
  -2   4 -15 0.80533 0.86360   1
   3  -4  15 5.95454 1.88968   2
  -3  -4 -15 7.25243 1.78169   1
  -3   4 -15 6.30970 2.01242   1
   4  -4  15 25.4858  3.7858   2
  -4  -4 -15 30.5240  3.7203   1
  -4   4 -15 31.1096  4.5610   1
  -5  -4 -15 9.03386 2.36174   1
   5  -4  15 15.6089  3.1473   2
  -5   4 -15 12.5747  2.6849   1
   6  -4  15 0.92255 1.02526   2
  -6  -4 -15 -0.9173  0.8285   1
  -6   4 -15 0.66175 0.98830   1
  -7  -4 -15 1.02841 1.33722   1
   7  -4  15 1.54951 1.36065   2
  -7   4 -15 0.24751 1.36848   1
   6  -5 -15 0.50430 1.42696   4
   6  -5 -15 4.16497 1.77037   2
  -6  -5  15 2.93190 1.50720   1
   6   5 -15 -0.2533  0.9478   4
   6   5 -15 0.67891 1.50091   2
   6   5 -15 0.26811 1.52868   1
  -5  -5  15 137.654   8.464   1
   5  -5 -15 135.144   7.147   2
   5  -5 -15 143.231   7.383   4
   5   5 -15 152.700   7.696   4
   5   5 -15 148.794   8.408   1
   4  -5 -15 71.8299  5.0586   4
   4  -5 -15 71.2279  4.9354   2
   4   5 -15 65.2507  4.6555   4
   4   5 -15 66.2743  5.5409   1
   3  -5 -15 43.1754  3.8605   4
   3   5 -15 50.2583  4.7390   1
   2   5 -15 24.1883  3.9318   1
   1   5 -15 52.6435  4.6662   1
   0   5 -15 27.5914  4.0150   1
  -1   5 -15 89.0509  6.0672   1
   2  -5  15 55.0394  5.0039   2
  -2   5 -15 49.9055  4.6951   1
  -3  -5 -15 13.1640  2.4410   1
   3  -5  15 10.6688  2.8228   2
  -3   5 -15 10.1734  2.7180   1
   4  -5  15 7.17458 2.29623   2
  -4  -5 -15 6.80547 2.03771   1
  -4   5 -15 5.07837 1.93333   1
  -5  -5 -15 37.9350  4.7116   1
   5  -5  15 36.6825  5.1208   2
  -5   5 -15 40.0147  5.2370   1
   6  -5  15 2.97402 1.99481   2
  -6  -5 -15 1.85380 1.67186   1
  -6   5 -15 5.94315 2.44313   1
  -5  -6  15 66.5487  6.2072   1
   5   6 -15 64.3830  5.9066   1
   4  -6 -15 52.5539  4.6293   4
   4   6 -15 43.8348  5.6139   1
   3  -6 -15 87.2340  5.7881   4
   3   6 -15 75.1856  6.1811   1
   2   6 -15 88.7711  6.6395   1
   1   6 -15 15.7177  3.1588   1
   0   6 -15 181.877   9.371   1
   1  -6  15 64.3857  5.8595   2
  -1   6 -15 72.1649  6.0704   1
   2  -6  15 1.32656 1.50878   2
  -2   6 -15 0.98517 1.21260   1
   3  -6  15 38.6260  5.3079   2
  -3   6 -15 49.4582  6.0031   1
   4  -6  15 77.9290  6.5951   2
  -4   6 -15 86.0768  6.6734   1
  -5  -6 -15 19.4737  3.5630   1
   5  -6  15 16.5453  3.8359   2
  -5   6 -15 22.2321  4.3356   1
   3  -7 -15 -0.6561  1.3601   4
   3   7 -15 3.01794 1.73593   1
   2   7 -15 62.8696  5.9262   1
   1   7 -15 0.39042 1.68729   1
   0   7 -15 5.03719 2.38241   1
   1  -7  15 7.53999 2.99194   2
  -1   7 -15 7.20888 2.58040   1
   2  -7  15 33.8527  5.6824   2
  -2   7 -15 22.3749  4.2934   1
   3  -7  15 9.47484 3.13805   2
  -3   7 -15 9.09053 3.14904   1
   8   0 -16 5.22656 2.66511   2
   8   0 -16 2.51506 1.67366   4
   7   0 -16 113.904   6.906   4
   7   0 -16 123.220   7.688   2
   6   0 -16 2.26000 1.94631   2
   6   0 -16 0.62172 0.96060   4
   5   0 -16 1093.65   22.18   4
   5   0 -16 1168.26   23.88   2
   4   0 -16 58.8535  3.4612   3
   4   0 -16 60.4030  3.2422   1
   4   0 -16 56.6748  4.2459   2
   4   0 -16 54.1872  3.9264   4
   3   0 -16 178.592   6.803   4
   3   0 -16 183.308   7.237   2
   3   0 -16 192.134   5.991   1
   3   0 -16 179.473   6.866   5
   3   0 -16 188.306   5.955   3
  -2   0  16 127.355   5.947   5
   2   0 -16 133.523   4.860   3
   2   0 -16 140.421   4.977   1
   2   0 -16 143.806   5.812   2
   2   0 -16 134.313   5.436   4
   2   0 -16 147.390   6.224   5
   1   0 -16 26.4815  2.3458   4
   1   0 -16 27.0431  2.3337   2
  -1   0  16 26.9377  2.6779   5
   1   0 -16 29.8411  2.4071   1
   1   0 -16 26.1713  2.1331   3
   0   0 -16 19.5109  1.9396   1
   0   0  16 14.1658  2.3439   5
   0   0 -16 15.3196  1.9783   4
   1   0  16 527.708  14.104   5
  -1   0 -16 536.238  12.132   1
  -2   0 -16 52.0200  3.5448   1
   2   0  16 51.8750  4.1948   5
  -3   0 -16 91.5747  5.0017   1
   3   0  16 94.1922  5.8923   5
  -4   0 -16 83.6890  5.1492   1
  -5   0 -16 25.5699  3.5833   1
  -6   0 -16 0.96945 1.17558   1
  -7   0 -16 92.2101  6.2672   1
  -8   0 -16 -1.8491  0.8286   1
   8  -1 -16 98.5010  6.8054   4
   8  -1 -16 100.847   7.496   2
   8   1 -16 95.2681  7.7056   2
   8   1 -16 120.645   7.571   4
   7  -1 -16 18.6627  3.4233   4
   7  -1 -16 14.7262  3.3840   2
   7   1 -16 16.6846  3.4940   2
   7   1 -16 18.6926  3.4261   4
   6  -1 -16 20.5653  3.4823   2
   6  -1 -16 29.4722  3.9760   4
   6   1 -16 27.0784  3.7310   4
   6   1 -16 20.2162  3.7872   2
  -5  -1  16 71.6233  4.3693   1
   5  -1 -16 64.6631  4.2821   3
   5  -1 -16 67.4060  4.7583   2
   5  -1 -16 59.9905  4.4122   4
   5   1 -16 73.5431  4.8378   4
   5   1 -16 72.3572  4.0298   1
   5   1 -16 73.6519  5.4044   2
   4  -1 -16 123.396   5.969   4
   4  -1 -16 118.711   5.995   2
   4  -1 -16 121.217   5.555   3
   4   1 -16 102.765   6.042   2
   4   1 -16 125.492   5.489   1
   4   1 -16 112.993   5.693   4
   3  -1 -16 149.208   6.227   4
  -3  -1  16 150.648   5.767   5
   3  -1 -16 158.873   6.356   2
   3  -1 -16 158.399   6.142   3
   3   1 -16 161.879   6.126   1
   3   1 -16 150.350   6.845   2
   3   1 -16 158.509   6.383   4
   2  -1 -16 1.01600 0.74975   3
   2  -1 -16 4.58596 1.30775   4
   2  -1 -16 3.66731 0.76102   1
  -2  -1  16 1.95860 0.90740   5
   2  -1 -16 3.35150 1.23994   2
   2   1 -16 3.16811 0.77388   3
   2   1 -16 4.50727 1.51824   2
  -2   1  16 0.90691 0.95004   5
   2   1 -16 3.17089 1.08010   1
   2   1 -16 3.84654 1.40767   5
   2   1 -16 2.45443 0.96629   4
   1  -1 -16 2.88813 1.08168   4
   1  -1 -16 5.35492 1.06547   1
  -1  -1  16 2.81847 1.05724   5
   1  -1 -16 2.38731 0.92935   2
   1  -1 -16 3.34264 1.02338   3
   1   1 -16 3.66769 1.02954   1
   1   1 -16 1.29883 0.90997   2
   1   1 -16 3.44950 1.07439   4
   1   1 -16 3.14430 0.75051   3
   1   1 -16 3.09973 1.42305   5
  -1   1  16 2.23736 1.07916   5
   0  -1  16 83.4894  4.7765   5
   0  -1 -16 75.5333  2.9822   2
   0  -1 -16 80.1168  3.7046   1
   0   1 -16 79.0533  4.2704   1
   0   1 -16 80.2242  3.5672   4
   0   1  16 70.3984  4.7394   5
  -1  -1 -16 7.45252 1.52890   1
   1  -1  16 6.44609 1.80258   5
  -1   1 -16 5.24673 1.54806   1
   1   1  16 3.40596 1.29261   5
  -1   1 -16 7.99030 1.32105   4
  -2  -1 -16 92.8611  4.5433   1
   2  -1  16 90.8832  4.0419   2
   2  -1  16 85.1456  5.5033   5
  -2   1 -16 84.9866  4.7810   1
   2   1  16 90.1158  5.4541   5
   3  -1  16 8.11436 2.31360   5
  -3  -1 -16 15.4013  2.3389   1
   3  -1  16 12.1278  1.8029   2
   3   1  16 12.8808  2.4754   5
  -3   1 -16 12.8829  2.4108   1
  -4  -1 -16 1.11638 0.88515   1
  -4   1 -16 0.19504 0.63344   1
  -5  -1 -16 14.8274  2.7400   1
  -5   1 -16 10.2016  2.3040   1
  -6  -1 -16 73.7055  5.4244   1
  -6   1 -16 76.0184  5.5478   1
  -7  -1 -16 110.452   6.997   1
  -7   1 -16 105.059   6.912   1
  -8  -1 -16 81.9873  6.2858   1
   8  -2 -16 5.11359 2.08810   4
   8  -2 -16 7.03659 2.66960   2
   8   2 -16 5.68438 2.65436   2
   8   2 -16 6.14045 2.04187   4
   7  -2 -16 0.97864 1.32608   4
   7  -2 -16 0.76321 1.09635   2
   7   2 -16 0.91308 1.36129   2
   7   2 -16 2.64563 1.35546   4
   6  -2 -16 28.1942  4.1292   2
   6  -2 -16 29.5894  3.9881   3
   6  -2 -16 28.6686  3.9167   4
  -6  -2  16 28.7632  3.8396   1
   6   2 -16 31.7992  4.0236   1
   6   2 -16 28.1772  3.9753   4
   6   2 -16 31.5187  5.0972   2
   5  -2 -16 8.59381 2.45748   2
   5  -2 -16 11.1432  2.4150   3
   5  -2 -16 8.39426 2.16531   4
   5   2 -16 7.78995 2.06645   4
   5   2 -16 8.26777 2.57367   2
   5   2 -16 10.9509  2.2582   1
   4  -2 -16 17.3028  2.9171   2
   4  -2 -16 20.0569  2.9210   4
   4  -2 -16 15.4047  2.6260   3
   4   2 -16 19.8457  2.8936   4
   4   2 -16 15.9408  2.6341   1
   4   2 -16 18.7247  3.2052   2
   3  -2 -16 1.13940 1.11429   2
   3  -2 -16 1.20880 1.04640   4
   3  -2 -16 1.38704 0.90047   3
   3   2 -16 0.68377 1.38896   2
   3   2 -16 0.45311 1.05752   1
   3   2 -16 0.29612 0.73987   4
   2  -2 -16 24.3169  2.9725   4
   2  -2 -16 23.5487  3.1787   3
  -2  -2  16 29.1533  2.4583   5
   2  -2 -16 22.2969  2.2807   2
   2   2 -16 25.1745  2.4277   4
   2   2 -16 23.2314  3.3375   2
   2   2 -16 20.9705  2.7404   1
   1  -2 -16 180.301   5.231   2
  -1  -2  16 175.856   6.784   5
   1  -2 -16 183.475   7.273   3
   1   2 -16 192.008   7.293   1
  -1   2  16 186.057   8.339   5
   1   2 -16 176.963   5.759   4
   0  -2 -16 30.5367  2.1882   1
   0  -2  16 25.8260  2.8362   5
   0   2  16 33.3887  3.4921   5
   0   2 -16 28.4983  2.7010   1
   0   2 -16 27.0571  2.0192   4
  -1  -2 -16 40.7024  2.7174   1
   1  -2  16 38.5150  3.6364   5
   1   2  16 37.3808  3.6789   5
  -1   2 -16 41.0251  2.2645   4
  -1   2 -16 39.0146  3.3701   1
  -2  -2 -16 4.96838 1.40836   1
   2  -2  16 1.17081 1.26198   5
   2  -2  16 3.34649 1.09009   2
   2   2  16 4.34274 1.47879   5
  -2   2 -16 2.44039 1.09622   1
  -3  -2 -16 93.0265  4.8456   1
   3  -2  16 95.6674  4.8521   2
  -3   2 -16 80.9357  5.1807   1
   3   2  16 89.8835  5.9278   5
  -4  -2 -16 29.1249  3.5526   1
   4  -2  16 29.8052  2.7807   2
  -4   2 -16 30.0437  3.8853   1
   5  -2  16 74.0098  4.5550   2
  -5  -2 -16 70.9472  4.9353   1
  -5   2 -16 72.1532  5.3241   1
  -6  -2 -16 67.2085  5.1569   1
  -6   2 -16 66.7293  5.4133   1
  -7  -2 -16 3.08938 1.74605   1
  -7   2 -16 2.33166 1.83330   1
  -8  -2 -16 -0.0995  1.2224   1
  -8   2 -16 0.85748 1.13260   1
   8  -3 -16 22.6726  4.1161   4
   8  -3 -16 29.0615  4.9279   2
   8   3 -16 32.0287  4.9082   4
   8   3 -16 25.8505  5.0983   2
  -7  -3  16 68.1138  5.3678   1
   7  -3 -16 65.6311  5.6813   2
   7  -3 -16 59.3013  5.1281   4
   7   3 -16 68.6639  5.7395   4
   7   3 -16 68.8323  5.4104   1
   7   3 -16 50.9622  6.7148   2
   6  -3 -16 4.30037 1.71635   4
  -6  -3  16 1.36894 1.19545   1
   6  -3 -16 1.86960 1.90400   2
   6   3 -16 0.69736 0.81469   2
   6   3 -16 1.81327 1.56204   4
   6   3 -16 4.13684 1.85311   1
   5  -3 -16 56.7702  4.4412   4
   5  -3 -16 58.7423  4.6882   2
   5  -3 -16 60.3484  4.9752   3
   5   3 -16 59.1107  4.5874   4
   5   3 -16 54.1813  6.3901   2
   5   3 -16 65.9160  4.9535   1
   4  -3 -16 20.4842  3.0890   4
   4  -3 -16 22.5671  3.0723   2
   4  -3 -16 19.8568  3.3227   3
   4   3 -16 23.2582  3.7828   2
   4   3 -16 20.7483  2.9694   4
   4   3 -16 17.1507  2.9140   1
   3  -3 -16 100.228   5.859   3
   3  -3 -16 99.4452  5.3126   4
   3  -3 -16 92.4327  4.8056   2
   3   3 -16 94.5570  4.9560   4
   3   3 -16 92.0802  5.5818   1
   3   3 -16 91.2719  5.9976   2
   2  -3 -16 0.40359 0.88854   4
   2  -3 -16 2.03941 1.19706   3
   2  -3 -16 0.83679 0.80247   2
   2   3 -16 0.95681 0.74834   4
   2   3 -16 2.24799 1.11490   1
  -1  -3  16 356.447  10.506   5
   1  -3 -16 362.790  11.667   3
   1   3 -16 356.406   8.482   4
   1   3 -16 341.984  10.960   1
   0  -3  16 88.8461  5.3649   5
   0   3  16 88.2454  6.1610   5
   0   3 -16 97.8087  5.6229   1
   1  -3  16 9.73735 2.51767   5
  -1  -3 -16 8.23429 1.52244   1
   1   3  16 10.5066  2.4462   5
  -1   3 -16 6.00409 1.80957   1
   2  -3  16 159.015   7.076   2
  -2  -3 -16 177.497   6.241   1
   2  -3  16 170.929   8.601   5
  -2   3 -16 159.019   7.588   1
   3  -3  16 21.8872  3.1866   2
  -3  -3 -16 23.4120  3.0954   1
  -3   3 -16 15.4299  2.8994   1
   4  -3  16 22.0413  3.1602   2
  -4  -3 -16 26.0275  3.3681   1
  -4   3 -16 36.6626  4.5297   1
  -5  -3 -16 59.0110  4.5447   1
   5  -3  16 57.9029  4.5351   2
  -5   3 -16 60.3278  5.1007   1
   6  -3  16 24.2094  3.7101   2
  -6  -3 -16 19.5322  3.3844   1
  -6   3 -16 23.9965  4.0980   1
  -7  -3 -16 11.6864  3.0132   1
  -7   3 -16 10.6808  3.2248   1
  -8  -3 -16 0.83509 1.28795   1
  -8   3 -16 -3.0717  1.0732   1
  -7  -4  16 -2.1374  1.0396   1
   7  -4 -16 2.73792 1.52482   4
   7   4 -16 1.14123 1.48684   1
   7   4 -16 0.01525 0.94367   4
   7   4 -16 0.86036 1.67768   2
  -6  -4  16 26.9512  4.1672   1
   6  -4 -16 24.5667  3.7798   4
   6  -4 -16 30.5298  4.3402   2
   6   4 -16 23.0163  4.5165   2
   6   4 -16 17.3705  3.4929   1
   6   4 -16 19.1509  3.5768   4
   5  -4 -16 6.93922 2.30125   2
   5  -4 -16 12.2229  2.6770   4
   5   4 -16 13.3782  2.7567   4
   5   4 -16 10.5398  2.5607   1
   5   4 -16 12.3061  3.1814   2
   4  -4 -16 0.67561 1.38735   4
   4  -4 -16 0.24018 1.27692   2
   4   4 -16 2.18794 1.45509   1
   4   4 -16 -0.4330  0.8814   4
   4   4 -16 3.61239 2.16978   2
   3  -4 -16 0.28573 1.33942   3
   3  -4 -16 3.80276 1.26927   2
   3  -4 -16 0.64170 1.08499   4
   3   4 -16 -0.0363  0.7892   4
   3   4 -16 0.73955 0.99026   1
   2  -4 -16 110.081   6.823   3
   2   4 -16 118.935   5.216   4
   2   4 -16 117.859   6.644   1
   1  -4 -16 97.5265  6.5139   3
   1   4 -16 111.464   6.467   1
   0  -4 -16 139.075   7.538   3
   0  -4  16 146.060   7.405   5
   0   4 -16 135.741   7.191   1
   1  -4  16 92.0397  6.3778   5
  -1   4 -16 87.4900  5.7623   1
   2  -4  16 6.09337 2.01428   2
  -2   4 -16 6.52849 2.05803   1
  -3  -4 -16 16.4866  2.5820   1
   3  -4  16 10.8851  2.5050   2
  -3   4 -16 14.2200  2.8721   1
   4  -4  16 50.1787  4.4875   2
  -4  -4 -16 51.6240  4.1859   1
  -4   4 -16 53.5908  4.9087   1
  -5  -4 -16 3.17157 1.69968   1
   5  -4  16 0.95248 1.31785   2
  -5   4 -16 4.21482 1.56708   1
  -6  -4 -16 -0.7732  1.0392   1
   6  -4  16 0.90628 1.12759   2
  -6   4 -16 2.80769 1.41052   1
   7  -4  16 4.85431 1.86675   2
  -7  -4 -16 3.58507 1.96262   1
  -7   4 -16 -1.1197  1.4901   1
   6  -5 -16 -0.5675  1.2547   4
  -6  -5  16 2.45554 1.53733   1
   6   5 -16 -0.7384  1.2985   1
   6   5 -16 2.02106 1.43100   4
  -5  -5  16 15.8095  3.6597   1
   5  -5 -16 16.7481  3.2248   4
   5  -5 -16 14.4748  2.9220   2
   5   5 -16 16.1393  3.3257   1
   5   5 -16 16.2582  3.0092   4
   4  -5 -16 14.5844  2.8913   4
   4   5 -16 14.4777  2.6897   4
   4   5 -16 11.0732  2.8265   1
   3  -5 -16 10.5498  2.5005   4
   3   5 -16 8.33673 2.37720   1
   2   5 -16 0.16493 0.93371   1
   1   5 -16 1.33477 1.46257   1
   0   5 -16 3.55575 1.29913   1
   2  -5  16 68.1384  5.6449   2
  -2   5 -16 63.4975  5.3945   1
  -3  -5 -16 100.227   5.445   1
   3  -5  16 100.178   6.801   2
  -3   5 -16 97.0765  6.8154   1
  -4  -5 -16 1.99947 1.37222   1
   4  -5  16 0.34008 1.15537   2
  -4   5 -16 -2.1628  1.0125   1
   5  -5  16 6.87250 2.54505   2
  -5  -5 -16 6.58717 2.15083   1
  -5   5 -16 4.28004 2.21827   1
   6  -5  16 13.1083  3.1586   2
  -6  -5 -16 19.7789  3.7085   1
  -6   5 -16 15.8341  3.4723   1
   5  -6 -16 2.26894 1.83399   4
  -5  -6  16 3.83658 2.07353   1
   5   6 -16 -0.0930  1.2610   1
   4  -6 -16 6.95309 2.24853   4
   4   6 -16 11.2107  2.9784   1
   3  -6 -16 11.9323  2.8483   4
   3   6 -16 8.16591 2.55262   1
   2   6 -16 2.96271 1.78723   1
   1   6 -16 1.88910 1.40451   1
   0   6 -16 18.8982  3.5510   1
   1  -6  16 38.7387  5.4500   2
  -1   6 -16 37.0730  5.3200   1
   2  -6  16 1.15629 1.31351   2
  -2   6 -16 -0.5264  1.2696   1
   3  -6  16 2.00672 1.85577   2
   4  -6  16 2.86153 1.94546   2
  -4   6 -16 -0.8291  1.1006   1
  -5  -6 -16 34.3168  4.6790   1
   5  -6  16 29.8749  5.0697   2
  -5   6 -16 28.0876  4.8675   1
   2   7 -16 25.8418  4.6211   1
   1   7 -16 53.3113  6.6056   1
   0   7 -16 123.774   8.555   1
   1  -7  16 -0.4418  1.5253   2
  -1   7 -16 2.42111 1.66064   1
   2  -7  16 106.036   8.236   2
  -2   7 -16 91.2832  7.2671   1
   8   0 -17 -2.8087  1.0975   2
   8   0 -17 -0.1455  1.1544   4
   7   0 -17 -1.0004  1.9193   2
   7   0 -17 -0.6384  0.8491   4
   6   0 -17 0.65638 1.16191   4
   6   0 -17 -1.0843  1.2178   2
   5   0 -17 0.56661 0.77233   2
   5   0 -17 0.24977 0.75576   4
   4   0 -17 1.19129 0.91256   2
   3   0 -17 0.22985 0.76402   3
   3   0 -17 0.76351 1.14269   2
   3   0 -17 -0.9257  0.2664   1
   3   0 -17 -0.0962  0.6717   4
  -3   0  17 0.47159 0.66149   5
   2   0 -17 -0.4645  0.7581   2
  -2   0  17 -0.1967  0.5254   5
   2   0 -17 -0.1772  0.7824   4
   2   0 -17 0.09955 0.67067   1
   2   0 -17 0.16552 0.45444   3
   1   0 -17 -0.1295  0.4839   3
   1   0 -17 0.00738 0.66381   2
   1   0 -17 -0.5318  0.6670   4
  -1   0  17 -0.3834  0.5478   5
   0   0  17 0.04957 0.62566   5
   0   0 -17 -0.2047  0.6136   4
   1   0  17 0.40819 0.69897   5
  -1   0 -17 1.87441 0.73372   1
   2   0  17 0.76436 0.71243   5
  -3   0 -17 -0.2226  0.6287   1
  -4   0 -17 0.98349 0.92214   1
  -5   0 -17 0.37859 1.01507   1
  -6   0 -17 0.10648 0.94757   1
  -7   0 -17 1.00613 0.97601   1
  -8   0 -17 -0.9550  0.9712   1
   8  -1 -17 4.68225 2.10744   4
   8  -1 -17 8.74000 2.82947   2
   8   1 -17 7.24396 2.80047   2
   8   1 -17 8.29990 2.69481   4
   7  -1 -17 118.181   7.174   4
   7  -1 -17 120.408   7.655   2
   7   1 -17 111.596   6.925   4
   7   1 -17 127.207   8.563   2
   6  -1 -17 0.75125 1.14918   4
   6  -1 -17 -1.2979  0.5227   2
   6   1 -17 -0.2956  0.6943   4
   6   1 -17 1.63565 1.26132   2
  -5  -1  17 47.9862  3.6488   1
   5  -1 -17 41.4970  3.9668   2
   5  -1 -17 40.5059  3.5272   3
   5  -1 -17 41.6960  3.8128   4
   5   1 -17 40.2436  3.7874   4
   5   1 -17 45.5847  3.3876   1
   5   1 -17 47.1720  4.4232   2
   4  -1 -17 132.865   6.439   2
   4  -1 -17 142.671   6.098   3
   4  -1 -17 131.894   6.354   4
   4   1 -17 143.528   5.956   1
   4   1 -17 134.009   6.346   4
   4   1 -17 139.593   7.110   2
  -3  -1  17 89.8249  4.5392   5
   3  -1 -17 88.1030  4.8077   2
   3  -1 -17 92.9357  4.7813   3
   3  -1 -17 91.1794  4.8729   4
   3   1 -17 87.8165  4.5871   1
   3   1 -17 89.4959  5.2795   2
   3   1 -17 86.2460  4.8014   4
  -2  -1  17 13.9811  2.2012   5
   2  -1 -17 13.2428  2.2047   4
   2  -1 -17 17.8262  2.5138   2
   2  -1 -17 14.4885  2.2518   3
   2  -1 -17 17.4265  1.5767   1
   2   1 -17 15.1299  2.6725   2
   2   1 -17 16.0989  2.3940   1
  -2   1  17 15.3665  2.6660   5
   2   1 -17 15.6594  2.5417   5
   2   1 -17 19.6507  2.6323   4
   1  -1 -17 11.6326  1.7966   2
   1  -1 -17 12.9793  2.0691   4
   1  -1 -17 8.37646 1.67367   3
  -1  -1  17 10.1906  1.9270   5
   1  -1 -17 8.97540 1.53802   1
   1   1 -17 13.0142  1.3474   3
   1   1 -17 8.65615 1.83077   2
  -1   1  17 9.80164 2.16801   5
   1   1 -17 10.8926  1.8386   4
   1   1 -17 12.4679  1.9548   1
   0  -1 -17 39.5337  2.6989   1
   0  -1  17 36.4616  3.2484   5
   0  -1 -17 37.1497  2.1654   2
   0   1 -17 35.2543  2.4828   4
   0   1 -17 41.5865  3.1309   1
   0   1  17 33.5684  3.3953   5
   1  -1  17 22.2105  3.2481   5
  -1  -1 -17 17.4643  2.3295   1
  -1   1 -17 27.4734  2.6755   1
  -1   1 -17 22.9393  1.9627   4
   1   1  17 14.6249  2.6583   5
   2  -1  17 0.53562 0.51881   2
  -2  -1 -17 1.95753 1.02401   1
   2  -1  17 0.59618 1.09744   5
   2   1  17 2.65033 1.13805   5
  -2   1 -17 1.40301 0.79042   1
   3  -1  17 14.6935  2.0192   2
  -3  -1 -17 13.5964  2.2845   1
   3   1  17 12.0564  2.6022   5
  -3   1 -17 11.7170  2.3372   1
  -4  -1 -17 0.56032 0.81318   1
  -4   1 -17 0.35036 0.72179   1
  -5  -1 -17 4.49054 1.63680   1
  -5   1 -17 6.76720 1.97501   1
  -6  -1 -17 9.11276 2.30743   1
  -6   1 -17 10.5198  2.4082   1
  -7  -1 -17 27.3996  4.2138   1
  -7   1 -17 31.6738  4.6102   1
  -8  -1 -17 6.66532 2.76181   1
  -8   1 -17 12.6658  3.2831   1
   8  -2 -17 85.7633  6.7023   2
   8  -2 -17 81.0768  6.2952   4
   8   2 -17 90.9414  6.9418   4
   7  -2 -17 70.0765  5.8455   2
   7  -2 -17 73.1197  5.5845   4
   7   2 -17 70.4036  6.7549   2
   7   2 -17 72.5418  5.6529   4
   6  -2 -17 0.81455 1.07145   4
   6  -2 -17 1.56198 1.35450   3
   6  -2 -17 1.18033 1.24614   2
  -6  -2  17 -0.2403  0.9893   1
   6   2 -17 1.08268 1.59908   2
   6   2 -17 0.32095 0.95220   1
   6   2 -17 -0.2024  1.1806   4
   5  -2 -17 157.098   7.436   4
   5  -2 -17 153.907   7.378   3
   5  -2 -17 158.776   7.583   2
   5   2 -17 170.870   7.380   1
   5   2 -17 155.802   8.396   2
   5   2 -17 166.329   7.625   4
   4  -2 -17 431.738  12.398   3
   4  -2 -17 413.812  11.978   4
   4  -2 -17 449.675  12.244   2
   4   2 -17 429.856  13.795   2
   4   2 -17 454.599  12.371   1
   4   2 -17 445.017  12.181   4
   3  -2 -17 0.75441 1.07893   2
   3  -2 -17 1.27894 0.89030   3
   3  -2 -17 0.87839 0.93001   4
   3   2 -17 1.86209 0.95915   4
   3   2 -17 0.15102 1.12346   2
   3   2 -17 1.83255 1.00516   1
   2  -2 -17 192.153   7.660   3
   2  -2 -17 182.146   6.960   4
   2  -2 -17 190.657   6.316   2
  -2  -2  17 181.518   6.622   5
   2   2 -17 190.718   6.616   4
   2   2 -17 182.692   7.260   1
   2   2 -17 191.668   7.949   2
  -1  -2  17 1295.23   25.05   5
   1  -2 -17 1309.06   24.72   3
   1  -2 -17 1380.82   20.47   2
   1   2 -17 1349.04   24.35   1
  -1   2  17 1268.12   27.65   5
   1   2 -17 1345.39   21.14   4
   0  -2  17 7.22326 1.93392   5
   0  -2 -17 9.24787 1.46878   1
   0   2  17 9.29107 2.28197   5
   0   2 -17 8.47660 1.53599   4
   0   2 -17 12.2062  2.3210   1
   1  -2  17 621.319  16.500   5
  -1  -2 -17 617.076  12.702   1
  -1   2 -17 591.620  14.941   1
   1   2  17 612.389  16.985   5
  -1   2 -17 612.715  10.831   4
   2  -2  17 303.195  11.534   5
  -2  -2 -17 333.336   9.219   1
   2  -2  17 330.872   9.507   2
  -2   2 -17 323.338  10.593   1
   2   2  17 324.615  11.895   5
  -3  -2 -17 162.397   6.720   1
   3  -2  17 171.628   6.670   2
  -3   2 -17 168.629   7.716   1
  -4  -2 -17 69.1528  4.6877   1
   4  -2  17 73.8828  4.4606   2
  -4   2 -17 74.7433  5.3865   1
  -5  -2 -17 603.829  15.757   1
  -5   2 -17 606.930  16.964   1
  -6  -2 -17 36.4449  4.5740   1
  -6   2 -17 33.4257  4.5536   1
  -7  -2 -17 43.8907  5.3362   1
  -7   2 -17 43.3308  5.5409   1
  -8  -2 -17 88.8687  6.7990   1
  -8   2 -17 84.1582  6.8511   1
   8  -3 -17 9.93918 2.92604   4
   8  -3 -17 13.2704  3.5352   2
   8   3 -17 10.4104  3.3787   4
   8   3 -17 5.40421 2.62783   2
   7  -3 -17 1.11884 1.75558   2
   7  -3 -17 1.60361 1.66247   4
   7   3 -17 3.55215 2.23047   2
   7   3 -17 0.90949 1.82329   4
   7   3 -17 3.12543 1.83197   1
  -6  -3  17 30.2845  4.3708   1
   6  -3 -17 24.5758  3.9697   2
   6  -3 -17 24.2501  3.8827   4
   6   3 -17 26.7840  4.0250   1
   6   3 -17 19.4699  4.3604   2
   6   3 -17 25.4574  3.8857   4
   5  -3 -17 27.9987  3.9576   2
   5  -3 -17 27.1380  3.9024   3
   5  -3 -17 20.9846  3.2490   4
   5   3 -17 23.4927  3.4701   4
   5   3 -17 21.4980  3.4244   1
   5   3 -17 24.1484  4.1732   2
   4  -3 -17 4.67792 1.71510   3
   4  -3 -17 5.08917 1.63034   2
   4  -3 -17 3.58690 1.63177   4
   4   3 -17 1.52045 1.96578   2
   4   3 -17 3.61811 1.56534   1
   4   3 -17 4.48827 1.39652   4
   3  -3 -17 15.3221  2.8884   3
   3  -3 -17 14.1511  2.5648   4
   3  -3 -17 19.4216  2.7817   2
   3   3 -17 13.4343  2.5693   1
   3   3 -17 14.9382  3.0777   2
   3   3 -17 12.6429  2.2154   4
   2  -3 -17 134.417   6.888   3
   2  -3 -17 127.916   6.050   4
   2   3 -17 124.056   5.267   4
   2   3 -17 116.871   6.293   1
  -1  -3  17 1.43293 0.94431   5
   1  -3 -17 1.38565 1.24325   3
   1   3 -17 1.01721 0.72838   4
   1   3 -17 0.83444 0.85283   1
   0  -3  17 9.05753 2.11115   5
   0   3 -17 7.59878 1.92933   1
  -1  -3 -17 346.475   8.615   1
   1  -3  17 332.057  11.874   5
  -1   3 -17 339.500  11.341   1
  -2  -3 -17 3.72998 1.42571   1
   2  -3  17 4.03359 1.53228   2
  -2   3 -17 6.33017 1.92889   1
  -3  -3 -17 359.316  10.415   1
   3  -3  17 389.597  11.708   2
  -3   3 -17 369.026  12.382   1
   4  -3  17 4.00086 1.56222   2
  -4  -3 -17 4.77014 1.67227   1
  -4   3 -17 2.15428 1.22150   1
   5  -3  17 -0.0728  1.0142   2
  -5  -3 -17 0.24575 0.98486   1
  -5   3 -17 2.61202 1.40368   1
  -6  -3 -17 10.8782  2.7465   1
  -6   3 -17 7.33197 2.67888   1
  -7  -3 -17 5.55938 2.32464   1
  -7   3 -17 2.62918 1.59090   1
   7  -4 -17 9.18460 2.63705   4
   7  -4 -17 13.4221  3.3868   2
  -7  -4  17 15.3565  3.5651   1
   7   4 -17 10.5901  2.8127   4
   7   4 -17 13.9210  3.7985   2
   7   4 -17 11.2151  3.0398   1
  -6  -4  17 5.75916 2.25721   1
   6  -4 -17 13.7552  2.9645   4
   6  -4 -17 10.5211  3.1191   2
   6   4 -17 5.93947 2.48414   2
   6   4 -17 11.1541  2.5602   4
   6   4 -17 8.13398 2.47556   1
   5  -4 -17 0.33916 1.10612   4
   5  -4 -17 -0.8192  1.2266   2
   5   4 -17 0.21258 1.19986   1
   5   4 -17 -0.1482  0.8516   4
   5   4 -17 0.48441 0.51348   2
   4  -4 -17 10.4094  2.4679   4
   4  -4 -17 12.5796  2.5039   2
   4   4 -17 18.8816  3.1430   4
   4   4 -17 7.63694 2.29638   1
   4   4 -17 19.2180  4.2322   2
   3  -4 -17 31.5001  4.4603   3
   3  -4 -17 29.5578  3.7713   4
   3   4 -17 26.0137  3.8856   1
   3   4 -17 29.8701  2.9060   4
   2  -4 -17 3.22229 1.61459   3
   2   4 -17 1.03059 1.14705   1
   1  -4 -17 22.6099  4.1364   3
   1   4 -17 31.1965  4.1112   1
   0  -4  17 149.663   7.507   5
   0  -4 -17 142.379   7.762   3
   0   4 -17 137.517   7.391   1
  -1   4 -17 76.7020  5.5139   1
   2  -4  17 4.38968 1.78059   2
  -2  -4 -17 10.6974  1.8853   1
  -2   4 -17 2.26963 1.32490   1
  -3  -4 -17 43.8091  3.5799   1
   3  -4  17 41.4870  4.0775   2
  -3   4 -17 38.8728  4.8993   1
   4  -4  17 38.4874  4.7159   2
  -4  -4 -17 37.7199  3.6706   1
  -4   4 -17 34.6169  4.8683   1
  -5  -4 -17 39.9277  4.0511   1
   5  -4  17 39.8017  4.9746   2
  -5   4 -17 37.4779  5.0461   1
  -6  -4 -17 39.7112  5.0023   1
   6  -4  17 44.5969  4.4403   2
  -6   4 -17 45.8176  5.7173   1
  -7  -4 -17 0.69156 1.44561   1
  -7   4 -17 -2.4951  0.8884   1
  -6  -5  17 30.1870  5.0489   1
   6  -5 -17 29.2232  4.3704   4
   6  -5 -17 35.1293  4.8278   2
   6   5 -17 32.5583  4.6683   4
   6   5 -17 33.9060  5.0376   1
   5  -5 -17 7.37839 2.39571   4
   5   5 -17 4.58287 1.94911   1
   5   5 -17 2.05106 1.75375   4
   4  -5 -17 11.5583  2.7654   4
   4   5 -17 6.01445 2.26123   1
   3  -5 -17 117.563   6.564   4
   3   5 -17 111.670   7.223   1
   2   5 -17 37.1511  4.8782   1
   1   5 -17 52.7447  4.8806   1
   0   5 -17 110.913   7.044   1
  -1   5 -17 34.2967  5.2149   1
   2  -5  17 9.21303 2.66756   2
  -2   5 -17 13.2494  2.8556   1
   3  -5  17 111.786   7.277   2
  -3   5 -17 113.508   7.455   1
  -4  -5 -17 10.3238  2.4197   1
   4  -5  17 10.4960  2.7867   2
  -4   5 -17 5.23116 2.28422   1
   5  -5  17 0.42629 1.42539   2
  -5  -5 -17 2.31279 1.70358   1
  -5   5 -17 4.99663 1.68791   1
  -6  -5 -17 39.9583  5.1995   1
   6  -5  17 41.1500  5.5143   2
  -6   5 -17 56.2818  5.7009   1
   4  -6 -17 16.1717  3.2923   4
   4   6 -17 25.8042  4.6104   1
   3  -6 -17 -0.3806  1.2454   4
   3   6 -17 0.11260 1.11579   1
   2   6 -17 79.5932  6.5037   1
   1   6 -17 36.6182  5.1123   1
   0   6 -17 45.9959  5.7100   1
   1  -6  17 69.9417  6.2366   2
  -1   6 -17 57.1530  5.5835   1
   2  -6  17 151.813   9.162   2
  -2   6 -17 162.916   9.378   1
   3  -6  17 17.2856  3.9499   2
  -3   6 -17 12.0148  3.1141   1
   4  -6  17 43.7178  5.8955   2
  -4   6 -17 40.1964  5.5522   1
   2   7 -17 23.7931  4.4782   1
   1   7 -17 -1.0601  1.2517   1
   0   7 -17 42.0619  6.0206   1
   1  -7  17 3.11945 2.31218   2
  -1   7 -17 10.6746  3.2928   1
   2  -7  17 0.93281 1.57998   2
  -2   7 -17 0.34474 1.62444   1
   8   0 -18 60.9796  5.5001   4
   8   0 -18 56.0553  6.9450   2
   7   0 -18 51.7618  4.8683   4
   7   0 -18 46.9743  6.0100   2
   6   0 -18 291.207  11.601   2
   6   0 -18 279.722  10.719   4
   5   0 -18 7.02929 2.06009   2
   5   0 -18 6.32376 1.76282   4
   4   0 -18 11.6813  2.2541   4
   4   0 -18 15.4778  2.9660   2
   3   0 -18 477.751  10.748   1
   3   0 -18 463.265  12.047   4
  -3   0  18 464.370  12.955   5
   3   0 -18 464.365  12.490   2
   2   0 -18 247.997   8.048   4
   2   0 -18 257.470   7.348   3
   2   0 -18 264.102   7.539   1
  -2   0  18 249.625   9.116   5
   2   0 -18 253.514   8.289   2
   1   0 -18 107.427   4.670   3
   1   0 -18 118.141   5.097   4
   1   0 -18 112.756   4.914   1
   1   0 -18 103.043   4.742   2
  -1   0  18 108.234   5.838   5
   0   0  18 123.317   6.358   5
   0   0 -18 122.397   4.990   4
   0   0 -18 127.201   5.384   1
   1   0  18 21.2502  3.1380   5
  -1   0 -18 21.0188  2.7455   1
  -2   0 -18 294.263   9.367   1
   2   0  18 299.221  10.975   5
  -3   0 -18 217.853   8.305   1
  -4   0 -18 44.6368  3.9283   1
  -5   0 -18 178.863   8.372   1
  -6   0 -18 42.0103  5.0109   1
  -7   0 -18 1.85541 1.34225   1
  -8   0 -18 21.4216  4.0261   1
   8  -1 -18 86.6143  6.5311   4
   8  -1 -18 98.0594  7.3347   2
   8   1 -18 98.6243  8.0700   2
   8   1 -18 94.4409  7.0040   4
   7  -1 -18 10.0936  2.6756   2
   7  -1 -18 9.69520 2.60056   4
   7   1 -18 5.49941 2.24396   2
   7   1 -18 13.7308  2.8673   4
   6  -1 -18 71.4803  5.3995   4
   6  -1 -18 85.2924  6.0763   2
   6   1 -18 72.6701  5.2917   4
   6   1 -18 96.3238  6.9512   2
   5  -1 -18 0.61232 1.68658   2
   5  -1 -18 0.34885 0.85940   4
   5   1 -18 -1.6084  0.6890   4
   5   1 -18 -1.0203  0.8881   2
   4  -1 -18 98.8215  5.6214   4
   4  -1 -18 108.338   5.397   3
   4  -1 -18 91.6866  5.5507   2
   4   1 -18 101.083   5.018   1
   4   1 -18 96.6744  6.0105   2
   4   1 -18 95.2284  5.4407   4
   3  -1 -18 246.924   8.407   2
   3  -1 -18 264.660   8.522   3
   3  -1 -18 263.322   8.778   4
   3   1 -18 258.963   8.304   1
   3   1 -18 262.014   9.516   2
   3   1 -18 265.366   8.699   4
   2  -1 -18 125.327   5.371   2
   2  -1 -18 124.364   5.656   3
   2  -1 -18 129.646   5.735   4
  -2  -1  18 130.049   5.976   5
   2   1 -18 136.216   5.724   4
  -2   1  18 138.272   6.965   5
   2   1 -18 131.098   5.737   1
   2   1 -18 134.966   6.307   2
   1  -1 -18 194.597   6.109   2
   1  -1 -18 195.910   7.157   3
  -1  -1  18 187.045   7.492   5
   1  -1 -18 181.067   5.902   1
   1  -1 -18 190.017   6.858   4
  -1   1  18 189.837   8.377   5
   1   1 -18 201.136   5.610   3
   1   1 -18 186.917   7.110   2
   1   1 -18 193.001   6.479   4
   1   1 -18 185.802   6.937   1
   0  -1  18 2.94748 1.15807   5
   0  -1 -18 3.48863 0.84619   1
   0   1 -18 2.35148 1.09763   4
   0   1 -18 4.24395 1.14617   1
   0   1  18 2.67108 1.34867   5
  -1  -1 -18 2.42189 1.19145   1
   1  -1  18 0.83208 0.93236   5
  -1   1 -18 3.71310 1.11026   4
  -1   1 -18 1.43155 0.78191   1
   1   1  18 4.18841 1.60544   5
   2  -1  18 20.2798  3.2774   5
  -2  -1 -18 18.2776  2.6656   1
   2  -1  18 17.7409  2.2655   2
   2   1  18 18.7109  3.1100   5
  -2   1 -18 19.3548  1.8349   4
  -2   1 -18 17.8059  2.8208   1
  -3  -1 -18 2.81942 1.33850   1
  -3   1 -18 5.94268 1.80114   1
  -4  -1 -18 11.9110  2.3981   1
  -4   1 -18 10.2256  2.4054   1
  -5  -1 -18 0.21493 0.86663   1
  -5   1 -18 -0.2481  0.7202   1
  -6  -1 -18 0.14876 0.94818   1
  -6   1 -18 -0.9386  0.7182   1
  -7  -1 -18 7.33663 2.15835   1
  -7   1 -18 8.06038 2.49584   1
  -8  -1 -18 13.0705  3.1502   1
  -8   1 -18 14.2092  3.5768   1
   8  -2 -18 4.16706 2.31974   2
   8  -2 -18 2.28315 1.79400   4
   8   2 -18 -1.8433  2.1533   2
   8   2 -18 1.43767 1.60271   4
   7  -2 -18 0.89283 1.39675   4
   7  -2 -18 1.49260 1.64560   2
   7   2 -18 0.73692 1.26244   2
   7   2 -18 1.95551 1.50897   4
   6  -2 -18 3.90035 2.03410   2
  -6  -2  18 2.50530 1.59867   1
   6  -2 -18 1.83735 1.16598   4
   6   2 -18 -2.8314  1.0288   2
   6   2 -18 0.93679 1.41485   4
   6   2 -18 1.42217 1.28777   1
   5  -2 -18 32.1402  4.1131   4
   5  -2 -18 33.0143  4.2932   2
   5  -2 -18 34.1370  4.1639   3
   5   2 -18 31.9528  4.0949   4
   5   2 -18 31.2322  3.8381   1
   5   2 -18 34.2157  4.7430   2
   4  -2 -18 1.70767 1.21638   4
   4  -2 -18 -1.8665  0.6680   3
   4  -2 -18 0.13760 0.84076   2
   4   2 -18 -3.0364  0.9400   2
   4   2 -18 0.74041 0.79847   4
   4   2 -18 0.67250 0.97218   1
   3  -2 -18 12.9339  2.3325   2
   3  -2 -18 16.1897  2.6269   3
   3  -2 -18 11.9853  2.3703   4
   3   2 -18 11.0111  2.1140   4
   3   2 -18 8.83997 2.06644   1
   3   2 -18 12.0079  2.5294   2
  -2  -2  18 32.8350  2.8487   5
   2  -2 -18 27.9805  2.9210   3
   2  -2 -18 30.7870  2.8996   4
   2  -2 -18 34.1403  2.7010   2
   2   2 -18 24.8815  3.2684   1
   2   2 -18 29.3166  3.7430   2
   2   2 -18 27.2200  2.6008   4
  -1  -2  18 31.0897  2.9140   5
   1  -2 -18 32.9869  3.1563   3
   1   2 -18 24.9095  3.2923   1
  -1   2  18 32.3459  4.3067   5
   1   2 -18 33.2686  2.6315   4
   0  -2 -18 84.8488  3.8127   1
   0  -2  18 80.9199  5.1302   5
   0   2 -18 83.6386  3.7731   4
   0   2 -18 85.2460  5.1315   1
   0   2  18 86.2635  5.9553   5
  -1  -2 -18 308.731   8.573   1
   1  -2  18 303.600  11.041   5
   1   2  18 315.733  11.764   5
  -1   2 -18 301.863  10.288   1
   2  -2  18 13.8915  2.3744   2
  -2  -2 -18 15.4239  2.2384   1
  -2   2 -18 16.2311  2.8246   1
  -3  -2 -18 34.2876  3.1128   1
   3  -2  18 36.6399  2.9535   2
  -3   2 -18 36.5949  4.4207   1
   4  -2  18 0.40124 0.96533   2
  -4  -2 -18 1.02193 1.03049   1
  -4   2 -18 -2.4021  0.8020   1
  -5  -2 -18 26.8868  3.7385   1
  -5   2 -18 26.9446  4.0277   1
  -6  -2 -18 0.49389 1.06125   1
  -6   2 -18 -0.7254  0.6479   1
  -7  -2 -18 10.1237  2.8596   1
  -7   2 -18 13.3047  3.2379   1
  -8  -2 -18 -0.0276  1.4118   1
  -8   2 -18 3.23098 1.96207   1
   7  -3 -18 9.54462 2.76545   2
  -7  -3  18 0.79757 1.69043   1
   7  -3 -18 13.9472  3.2022   4
   7   3 -18 8.75897 2.60949   4
   7   3 -18 7.07630 2.46223   1
   6  -3 -18 109.276   6.856   2
  -6  -3  18 115.864   7.035   1
   6  -3 -18 103.183   6.533   4
   6   3 -18 98.3116  6.4434   4
   6   3 -18 94.2520  7.8448   2
   6   3 -18 119.375   6.962   1
   5  -3 -18 49.5597  4.4716   2
   5  -3 -18 42.6913  4.0457   4
   5   3 -18 48.3725  4.2140   4
   5   3 -18 33.9559  5.1601   2
   5   3 -18 42.0243  4.1344   1
   4  -3 -18 7.39532 2.06184   2
   4  -3 -18 3.38486 1.51996   4
   4  -3 -18 3.61649 1.79546   3
   4   3 -18 6.25812 2.09078   2
   4   3 -18 3.83506 1.67451   1
   4   3 -18 8.81778 2.05480   4
   3  -3 -18 58.1003  3.9563   2
   3  -3 -18 50.8861  4.0604   4
   3  -3 -18 55.9956  4.5571   3
   3   3 -18 50.9200  4.3122   1
   3   3 -18 52.9975  4.9254   2
   3   3 -18 55.2571  3.8341   4
   2  -3 -18 28.5499  3.4789   4
   2  -3 -18 38.9325  3.8222   3
   2   3 -18 32.3086  2.8225   4
   2   3 -18 30.3631  3.9427   1
  -1  -3  18 50.3205  3.8330   5
   1  -3 -18 49.2862  4.2663   3
   1   3 -18 48.8948  3.0983   4
   1   3 -18 55.3111  4.3824   1
   0  -3  18 96.3883  5.8416   5
   0   3 -18 107.015   6.149   1
  -1  -3 -18 81.2108  4.0265   1
   1  -3  18 82.4352  5.7919   5
  -1   3 -18 84.0198  5.5788   1
  -2  -3 -18 2.66412 1.11999   1
   2  -3  18 1.91646 1.15696   2
  -2   3 -18 1.67080 1.11768   1
   3  -3  18 19.2204  3.0435   2
  -3  -3 -18 15.8165  2.5603   1
  -3   3 -18 17.4720  3.1735   1
   4  -3  18 178.290   7.852   2
  -4  -3 -18 186.051   7.867   1
  -4   3 -18 180.800   8.849   1
  -5  -3 -18 63.1473  4.9102   1
   5  -3  18 63.2232  4.7947   2
  -5   3 -18 57.4501  5.1207   1
  -6  -3 -18 16.4733  3.3097   1
  -6   3 -18 8.71048 2.70322   1
  -7  -3 -18 56.6314  5.3316   1
  -7   3 -18 54.8547  5.4824   1
   7  -4 -18 26.7168  4.4182   2
   7  -4 -18 27.8364  4.4593   4
  -7  -4  18 22.7632  4.4895   1
   7   4 -18 20.9551  3.9497   4
   7   4 -18 26.1248  4.3924   1
   7   4 -18 18.7104  4.4200   2
   6  -4 -18 1.11947 2.01049   2
  -6  -4  18 1.63910 1.53950   1
   6  -4 -18 2.79670 1.70370   4
   6   4 -18 1.07047 1.13990   4
   6   4 -18 2.24553 0.91434   2
   6   4 -18 0.32585 1.12100   1
   5  -4 -18 80.6619  5.5161   2
   5  -4 -18 81.3484  5.7442   4
   5   4 -18 91.9501  5.8987   4
   5   4 -18 85.8797  7.2823   2
   5   4 -18 93.5415  6.5015   1
   4  -4 -18 44.5296  4.8877   4
   4   4 -18 40.7620  3.8103   4
   4   4 -18 39.4957  4.8534   1
   3  -4 -18 4.85911 1.84225   4
   3   4 -18 2.09956 1.20056   4
   3   4 -18 1.25182 1.27340   1
   2  -4 -18 25.5924  3.4763   4
   2  -4 -18 19.3429  3.6407   3
   2   4 -18 26.3865  3.8663   1
   1  -4 -18 78.0693  5.9722   3
   1   4 -18 76.1080  5.6130   1
   0  -4 -18 24.1701  3.7381   3
   0  -4  18 33.5587  3.7835   5
   0   4 -18 29.2120  4.1664   1
  -1   4 -18 28.4032  4.0487   1
   2  -4  18 81.5885  5.7427   2
  -2   4 -18 73.8350  5.6211   1
  -3  -4 -18 33.3001  3.3028   1
   3  -4  18 28.0288  4.1264   2
  -3   4 -18 21.9359  3.7927   1
   4  -4  18 4.63117 1.82387   2
  -4  -4 -18 2.85217 1.54021   1
  -4   4 -18 4.38358 1.96975   1
  -5  -4 -18 169.722   8.279   1
   5  -4  18 172.690   8.802   2
  -5   4 -18 188.737   9.824   1
  -6  -4 -18 36.9383  4.9326   1
   6  -4  18 47.9920  4.6299   2
  -6   4 -18 46.4687  5.8493   1
   6  -5 -18 5.86712 2.37628   4
  -6  -5  18 4.03395 2.10173   1
   6   5 -18 5.68576 2.53973   4
   6   5 -18 4.53692 2.04061   1
   5  -5 -18 16.5368  3.3797   4
   5   5 -18 13.9960  3.3058   1
   5   5 -18 11.7165  2.8512   4
   4  -5 -18 0.16877 1.35752   4
   4   5 -18 0.65203 1.31734   1
   3  -5 -18 0.35504 1.26729   4
   3   5 -18 0.83973 1.30336   1
   2   5 -18 20.3028  3.6604   1
   1   5 -18 10.8776  2.7344   1
   0   5 -18 4.03334 1.75023   1
  -1   5 -18 7.05008 3.50261   1
   2  -5  18 15.7814  3.5163   2
  -2   5 -18 12.9090  2.9474   1
   3  -5  18 -0.4971  0.9582   2
  -3   5 -18 -1.4402  1.3110   1
   4  -5  18 34.5147  4.8633   2
  -4  -5 -18 40.4821  3.9477   1
  -4   5 -18 38.4838  5.6226   1
  -5  -5 -18 25.8227  3.9927   1
   5  -5  18 21.0455  4.0692   2
  -5   5 -18 32.6298  5.1924   1
   4  -6 -18 12.6529  3.1075   4
   4   6 -18 12.6162  3.2975   1
   3  -6 -18 -0.2995  1.2374   4
   3   6 -18 0.36055 1.21629   1
   2   6 -18 13.8409  3.4064   1
   1   6 -18 13.8993  3.1753   1
   0   6 -18 8.65132 2.57913   1
   1  -6  18 2.92268 1.86600   2
  -1   6 -18 4.81540 2.02048   1
   2  -6  18 1.28903 1.58328   2
  -2   6 -18 -1.3657  1.9787   1
   3  -6  18 6.77096 2.67026   2
  -3   6 -18 9.02828 2.87794   1
   4  -6  18 4.47053 2.09804   2
  -4   6 -18 3.54773 1.96778   1
   1   7 -18 22.2757  4.3488   1
   0   7 -18 45.5821  6.6021   1
   8   0 -19 0.62580 1.32418   4
   8   0 -19 5.61225 2.83354   2
   7   0 -19 2.52686 1.79534   2
   7   0 -19 1.82210 1.49077   4
   6   0 -19 0.79852 0.98837   4
   6   0 -19 0.27166 0.83638   2
   5   0 -19 -0.0757  0.7449   4
   5   0 -19 -0.1039  1.2729   2
   4   0 -19 1.67367 0.89610   4
   4   0 -19 1.75018 1.43499   2
   3   0 -19 -0.9279  0.6896   4
  -3   0  19 -0.3980  0.7775   5
   3   0 -19 0.39600 1.09056   2
  -2   0  19 -0.0210  0.7803   5
   2   0 -19 -0.3528  0.8342   2
   2   0 -19 1.45879 0.72116   3
   2   0 -19 -0.5090  0.9089   4
   2   0 -19 2.80189 1.04993   1
  -1   0  19 0.05469 0.71718   5
   1   0 -19 0.42205 0.58859   3
   1   0 -19 -0.0770  0.5651   2
   1   0 -19 0.30743 0.79535   4
   0   0 -19 0.11517 0.95398   1
   0   0  19 0.17265 0.69599   5
   0   0 -19 0.55764 0.81395   4
  -1   0 -19 -1.7633  0.4835   1
   1   0  19 0.11942 0.88641   5
  -2   0 -19 0.22239 0.70427   1
  -3   0 -19 0.15388 0.62283   1
  -4   0 -19 -0.0209  0.7587   1
  -5   0 -19 0.16761 1.07094   1
  -6   0 -19 -0.3341  0.8266   1
  -7   0 -19 -0.0157  1.2284   1
  -8   0 -19 -1.2580  0.6840   1
   8  -1 -19 -0.7253  1.3102   2
   8  -1 -19 0.38745 1.27296   4
   8   1 -19 -0.0656  1.3194   4
   8   1 -19 0.11670 1.78448   2
   7  -1 -19 5.63040 2.13570   4
   7  -1 -19 7.51930 2.80017   2
   7   1 -19 4.09806 2.81640   2
   7   1 -19 7.64040 2.32057   4
   6  -1 -19 0.99934 1.23413   4
   6  -1 -19 3.94180 1.80443   2
   6   1 -19 2.57872 1.32738   4
   6   1 -19 3.68731 2.13687   2
   5  -1 -19 47.9724  4.4796   2
   5  -1 -19 52.2007  4.4133   4
   5   1 -19 47.3991  4.6188   2
   5   1 -19 41.5142  4.8398   4
   4  -1 -19 10.2317  2.4377   2
   4  -1 -19 4.71236 1.66818   4
   4   1 -19 6.35926 2.02129   2
   4   1 -19 6.01642 1.89807   4
   4   1 -19 6.75189 1.53815   1
   3  -1 -19 1.31507 1.04792   4
   3  -1 -19 1.35393 0.92343   3
   3  -1 -19 0.16532 1.04338   2
   3   1 -19 2.10807 1.15605   4
   3   1 -19 3.84522 1.07923   1
   3   1 -19 1.67607 1.16276   2
   2  -1 -19 429.758  10.814   2
   2  -1 -19 428.456  11.333   4
  -2  -1  19 428.611  12.153   5
   2  -1 -19 444.829  11.632   3
   2   1 -19 443.938  11.232   4
  -2   1  19 419.567  13.304   5
   2   1 -19 421.254  12.018   2
   2   1 -19 432.313  11.366   1
   1  -1 -19 17.9527  2.5665   3
  -1  -1  19 15.3053  2.5182   5
   1  -1 -19 16.1937  2.4596   4
   1  -1 -19 19.1403  2.3652   2
   1  -1 -19 9.99149 1.86666   1
   1   1 -19 19.6672  2.5039   4
  -1   1  19 14.1980  2.7714   5
   1   1 -19 17.6229  2.6471   2
   1   1 -19 22.4038  2.8910   1
   0  -1 -19 98.7696  4.6712   1
   0  -1  19 104.166   5.864   5
   0   1  19 104.313   6.347   5
   0   1 -19 113.859   5.554   1
   0   1 -19 106.667   4.589   4
  -1  -1 -19 29.9146  2.6598   1
   1  -1  19 29.0214  3.3556   5
  -1   1 -19 26.3625  3.3903   1
  -1   1 -19 23.8545  2.1770   4
   1   1  19 23.7282  3.5230   5
  -2  -1 -19 5.38492 1.64807   1
  -2   1 -19 4.97896 1.23130   4
  -2   1 -19 5.67137 1.65217   1
  -3  -1 -19 36.2465  3.3475   1
  -3   1 -19 40.8457  3.8497   1
  -4  -1 -19 3.06279 1.32732   1
  -4   1 -19 1.48597 1.19935   1
  -5  -1 -19 13.0279  2.7116   1
  -5   1 -19 11.9696  2.7963   1
  -6  -1 -19 0.46927 1.00035   1
  -6   1 -19 -0.5371  1.0294   1
  -7  -1 -19 9.99043 2.74378   1
  -7   1 -19 5.90267 2.31014   1
  -8  -1 -19 10.1649  2.8445   1
  -8   1 -19 11.0898  3.0159   1
   8  -2 -19 18.7331  3.9829   4
   8  -2 -19 17.7424  3.8660   2
   8   2 -19 17.0475  3.7313   4
   8   2 -19 18.9077  4.4422   2
   7  -2 -19 39.3371  5.1168   4
   7  -2 -19 47.5192  5.8848   2
   7   2 -19 43.7764  6.6555   2
   7   2 -19 35.3858  4.9286   4
   6  -2 -19 85.9047  6.1815   2
   6  -2 -19 75.0525  5.5749   4
   6   2 -19 78.7970  6.5640   2
   6   2 -19 90.2601  6.2848   4
   5  -2 -19 3.26191 1.87600   3
   5  -2 -19 2.82695 1.40005   4
   5  -2 -19 4.98266 1.86270   2
   5   2 -19 6.72243 2.01431   1
   5   2 -19 4.47024 1.76987   4
   5   2 -19 6.20491 2.08951   2
   4  -2 -19 55.2942  4.2755   2
   4  -2 -19 45.2438  3.9574   4
   4  -2 -19 50.3647  4.1555   3
   4   2 -19 51.2737  4.1234   1
   4   2 -19 45.7672  3.8644   4
   4   2 -19 47.8907  4.6635   2
   3  -2 -19 116.967   6.067   4
   3  -2 -19 121.323   6.268   3
   3  -2 -19 115.516   5.584   2
   3   2 -19 117.299   6.080   1
   3   2 -19 114.933   6.584   2
   3   2 -19 118.201   5.757   4
   2  -2 -19 45.8990  3.8110   3
   2  -2 -19 48.3868  3.6329   4
   2   2 -19 48.8894  3.4550   4
   2   2 -19 57.3408  4.4533   2
   2   2 -19 44.6616  3.8317   1
  -1  -2  19 76.7872  4.6928   5
   1  -2 -19 69.3856  4.6723   3
   1  -2 -19 70.8750  4.3139   4
   1   2 -19 76.1742  4.9432   1
   1   2 -19 68.8568  3.8328   4
   0  -2 -19 28.1185  2.3837   1
   0  -2  19 25.3708  2.9803   5
   0   2 -19 28.2663  3.6252   1
   0   2 -19 28.1084  2.3468   4
   1  -2  19 447.872  14.030   5
  -1  -2 -19 459.598  11.083   1
  -1   2 -19 447.849  13.101   1
  -2  -2 -19 7.00649 1.78902   1
   2  -2  19 4.28098 1.37349   2
  -2   2 -19 4.13782 1.55324   1
   3  -2  19 346.365  10.058   2
  -3  -2 -19 347.348  10.565   1
  -3   2 -19 357.284  12.061   1
  -4  -2 -19 133.993   6.682   1
  -4   2 -19 128.205   7.305   1
  -5  -2 -19 1.11297 1.13966   1
  -5   2 -19 2.76360 1.19550   1
  -6  -2 -19 94.8413  6.4765   1
  -6   2 -19 82.6665  6.3149   1
  -7  -2 -19 128.889   7.971   1
  -7   2 -19 139.688   8.725   1
   7  -3 -19 12.5286  3.2319   2
   7  -3 -19 4.41702 2.13413   4
   7   3 -19 -1.2068  2.3132   2
   7   3 -19 2.57130 1.81056   4
  -6  -3  19 13.6823  3.0145   1
   6  -3 -19 9.36757 2.58305   4
   6  -3 -19 21.5633  4.0355   2
   6   3 -19 18.1455  3.2728   1
   6   3 -19 14.7008  3.1709   4
   6   3 -19 10.9716  3.5017   2
   5  -3 -19 14.7449  2.8952   4
   5  -3 -19 12.1752  2.9252   2
   5   3 -19 12.2624  2.8238   1
   5   3 -19 13.9071  3.2674   2
   5   3 -19 8.60388 2.17730   4
   4  -3 -19 5.03969 1.86172   4
   4  -3 -19 8.44109 2.07163   2
   4  -3 -19 7.66947 2.36989   3
   4   3 -19 7.99405 1.99205   4
   4   3 -19 9.22699 3.00997   2
   4   3 -19 5.13497 1.88350   1
   3  -3 -19 28.9942  3.7166   4
   3  -3 -19 30.7871  4.1833   3
   3   3 -19 24.3183  4.0216   2
   3   3 -19 22.6542  3.0170   4
   3   3 -19 26.1495  3.7457   1
   2  -3 -19 13.3697  2.7790   3
   2  -3 -19 10.6262  2.3079   4
   2   3 -19 9.17904 1.75877   4
   2   3 -19 7.02398 2.05604   1
   1  -3 -19 6.10333 1.68140   3
   1   3 -19 1.24832 1.07813   1
   0  -3 -19 50.5511  4.4420   3
   0  -3  19 47.1169  4.1824   5
   0   3 -19 40.2139  3.8540   1
  -1   3 -19 13.3721  2.8015   1
  -2  -3 -19 18.0696  2.6214   1
   2  -3  19 13.0367  2.5592   2
  -2   3 -19 20.1363  3.4814   1
  -3  -3 -19 199.563   7.809   1
   3  -3  19 185.250   8.053   2
  -3   3 -19 205.643   9.344   1
  -4  -3 -19 36.3956  3.6069   1
   4  -3  19 38.9222  3.7274   2
  -4   3 -19 31.6734  4.3526   1
  -5  -3 -19 103.194   6.274   1
  -5   3 -19 88.7150  6.4875   1
  -6  -3 -19 11.5252  2.8138   1
  -6   3 -19 7.13323 2.50499   1
  -7  -3 -19 8.10573 2.60371   1
  -7   3 -19 -0.7085  2.7128   1
   6  -4 -19 3.24178 1.38292   2
  -6  -4  19 1.96134 1.32603   1
   6  -4 -19 -0.3617  1.1676   4
   6   4 -19 1.24676 1.15429   4
   6   4 -19 1.96788 1.88967   2
   6   4 -19 -0.5378  1.2415   1
   5  -4 -19 1.43968 1.43883   4
   5   4 -19 6.92142 2.48658   2
   5   4 -19 3.54614 1.88650   1
   5   4 -19 3.22759 1.84922   4
   4  -4 -19 9.40588 2.49057   4
   4   4 -19 9.81666 2.33825   4
   4   4 -19 10.0115  2.6083   1
   3  -4 -19 1.24487 1.24065   4
   3   4 -19 0.57421 1.06358   4
   3   4 -19 1.69177 1.19819   1
   2  -4 -19 4.84572 1.82861   4
   2   4 -19 6.02766 2.03150   1
   1   4 -19 39.0733  4.8796   1
   0   4 -19 0.11174 0.97752   1
  -1   4 -19 4.83545 1.70359   1
   2  -4  19 54.0189  4.7849   2
  -2   4 -19 45.4734  4.4931   1
  -3  -4 -19 -0.3809  0.7758   1
   3  -4  19 0.34295 1.07193   2
  -3   4 -19 0.10180 0.89058   1
   4  -4  19 -0.6687  1.0458   2
  -4  -4 -19 1.15139 1.16028   1
  -5  -4 -19 131.667   7.322   1
   5  -4  19 126.395   7.555   2
  -5   4 -19 135.749   8.476   1
  -6  -4 -19 14.1491  3.3508   1
  -6   4 -19 16.3405  3.3785   1
   5  -5 -19 0.34896 1.38247   4
   5   5 -19 0.80708 1.42330   1
   4  -5 -19 2.32796 1.74381   4
   4   5 -19 1.34921 1.52162   1
   3  -5 -19 2.54424 1.48835   4
   3   5 -19 2.11332 1.53730   1
   2  -5 -19 43.0579  4.1124   4
   2   5 -19 40.3137  5.2989   1
   1   5 -19 18.7493  3.6385   1
   0   5 -19 1.01044 1.37666   1
  -1   5 -19 19.9003  4.2478   1
   2  -5  19 48.1221  4.9226   2
  -2   5 -19 48.3989  4.8507   1
   3  -5  19 12.8337  3.0778   2
  -3   5 -19 12.3897  3.2741   1
   4  -5  19 43.4407  5.5481   2
  -4   5 -19 48.5354  6.3034   1
  -5  -5 -19 72.8438  5.6209   1
   5  -5  19 74.9663  6.3822   2
  -5   5 -19 76.1762  6.4979   1
   4  -6 -19 3.49025 2.06225   4
   4   6 -19 2.69354 1.81916   1
   3  -6 -19 159.470   8.393   4
   3   6 -19 145.026   9.106   1
   2  -6 -19 8.17395 2.41371   4
   2   6 -19 4.67970 2.35102   1
   1   6 -19 45.4372  6.2718   1
   0   6 -19 93.5183  7.1186   1
   1  -6  19 0.24703 1.52024   2
  -1   6 -19 0.45106 1.16477   1
   2  -6  19 1.53361 1.61159   2
   3  -6  19 46.2080  6.1489   2
  -3   6 -19 50.7698  6.2585   1
   8   0 -20 1.11992 1.52799   4
   8   0 -20 -1.3640  1.4890   2
   7   0 -20 120.103   7.943   2
   7   0 -20 104.904   7.022   4
   6   0 -20 117.637   7.538   2
   6   0 -20 116.484   6.926   4
   5   0 -20 21.7965  3.3591   4
   5   0 -20 22.2014  4.0131   2
   4   0 -20 456.543  13.006   4
   4   0 -20 455.621  13.681   2
   3   0 -20 100.537   5.776   2
   3   0 -20 110.435   5.767   4
  -3   0  20 109.104   6.096   5
   2   0 -20 0.11724 0.80031   2
   2   0 -20 -1.0000  0.6609   4
  -2   0  20 -0.2360  0.7538   5
   1   0 -20 58.7772  3.7548   1
   1   0 -20 56.2143  3.7043   2
   1   0 -20 53.2094  3.6457   4
   1   0 -20 59.8838  3.6824   3
  -1   0  20 60.9225  4.6921   5
   0   0  20 326.555  11.485   5
   0   0 -20 328.333   8.973   4
   0   0 -20 337.710   9.776   1
  -1   0 -20 25.8589  3.2961   1
  -1   0 -20 19.5839  2.4771   4
   1   0  20 19.2274  3.1870   5
  -2   0 -20 31.1243  3.1520   1
  -3   0 -20 90.4967  5.5993   1
  -4   0 -20 211.250   8.986   1
  -5   0 -20 3.49109 1.64917   1
  -6   0 -20 76.4474  5.9895   1
  -7   0 -20 45.1291  5.6866   1
   8  -1 -20 0.37945 1.79355   4
   8  -1 -20 -1.7030  1.5640   2
   8   1 -20 2.27778 2.52733   2
   8   1 -20 0.74842 1.17258   4
   7  -1 -20 4.14940 1.88669   4
   7  -1 -20 3.64165 2.06179   2
   7   1 -20 10.2811  3.4370   2
   7   1 -20 5.12719 2.07377   4
   6  -1 -20 42.5810  5.1617   4
   6  -1 -20 36.6303  5.0518   2
   6   1 -20 38.5467  4.7562   4
   6   1 -20 39.8044  5.4612   2
   5  -1 -20 1.11566 1.01467   4
   5  -1 -20 0.29153 1.14792   2
   5   1 -20 1.14978 1.23926   2
   5   1 -20 0.23641 0.81807   4
   4  -1 -20 13.1000  2.6776   2
   4  -1 -20 11.6598  2.4931   4
   4   1 -20 13.5239  3.0589   2
   4   1 -20 14.9461  2.7962   4
   4   1 -20 12.8096  2.2950   1
   3  -1 -20 28.3501  3.6209   2
   3  -1 -20 24.2438  3.0538   3
   3  -1 -20 20.8943  3.0320   4
   3   1 -20 26.6399  3.2910   4
   3   1 -20 29.8827  4.0116   2
   3   1 -20 28.5085  2.8083   1
  -2  -1  20 70.2709  4.6638   5
   2  -1 -20 65.1146  4.2003   3
   2  -1 -20 70.9898  4.5534   4
   2  -1 -20 64.8903  4.0401   2
  -2   1  20 72.0140  5.3120   5
   2   1 -20 77.8061  4.9546   2
   2   1 -20 76.6494  4.5271   1
   2   1 -20 67.6382  4.1995   4
   1  -1 -20 268.701   8.631   4
   1  -1 -20 272.672   8.981   3
   1  -1 -20 277.344   7.915   1
  -1  -1  20 271.811   9.770   5
  -1   1  20 269.467  10.769   5
   1   1 -20 274.874   8.283   4
   1   1 -20 279.146   9.160   1
   0  -1  20 31.3998  3.3441   5
   0  -1 -20 39.7649  3.0667   1
   0   1  20 30.7997  4.1849   5
   0   1 -20 28.1045  3.4767   1
   0   1 -20 34.2870  2.7318   4
   1  -1  20 28.8421  3.3571   5
  -1  -1 -20 31.5138  2.8722   1
  -1   1 -20 30.7060  2.5227   4
  -1   1 -20 27.9559  3.6112   1
  -2  -1 -20 3.51000 1.30386   1
  -2   1 -20 1.70608 1.16142   1
  -3  -1 -20 66.6389  4.6738   1
  -3   1 -20 70.0721  5.0422   1
  -4  -1 -20 2.59309 1.47953   1
  -4   1 -20 2.38497 1.31174   1
  -5  -1 -20 20.2395  3.4806   1
  -5   1 -20 23.3234  3.9454   1
  -6  -1 -20 0.41426 1.17181   1
  -6   1 -20 0.19006 1.17538   1
  -7  -1 -20 0.26448 1.25373   1
   7  -2 -20 2.59443 1.73153   4
   7  -2 -20 4.05504 2.26721   2
   7   2 -20 4.07017 2.26152   2
   7   2 -20 2.12499 1.74414   4
   6  -2 -20 8.21236 2.58572   2
   6  -2 -20 6.54928 2.01837   4
   6   2 -20 7.72480 2.78941   2
   6   2 -20 6.76319 2.39230   4
   5  -2 -20 35.1813  4.3704   4
   5  -2 -20 30.8001  4.3217   2
   5   2 -20 36.9237  3.6227   1
   5   2 -20 44.8246  4.1290   4
   5   2 -20 47.7575  4.8508   2
   4  -2 -20 4.07663 1.87857   2
   4  -2 -20 2.18864 1.43996   3
   4  -2 -20 4.49451 1.74632   4
   4   2 -20 1.31704 1.23546   1
   4   2 -20 5.04283 1.86864   2
   4   2 -20 1.32890 1.02914   4
   3  -2 -20 55.1473  4.2686   4
   3  -2 -20 56.5606  4.0006   2
   3  -2 -20 61.4765  4.5354   3
   3   2 -20 52.2596  4.1504   1
   3   2 -20 55.7191  4.7259   2
   3   2 -20 62.3413  4.2342   4
   2  -2 -20 10.6806  2.1692   4
   2  -2 -20 15.1084  2.5964   3
   2   2 -20 15.4928  2.4022   4
   2   2 -20 15.7292  3.0824   2
   2   2 -20 10.5271  2.3623   1
   1  -2 -20 4.50647 1.51993   3
  -1  -2  20 1.61674 1.13959   5
   1  -2 -20 3.31258 1.26290   4
   1   2 -20 1.85138 1.25994   1
   1   2 -20 5.11257 1.40286   4
   0  -2  20 57.9337  4.5744   5
   0   2 -20 58.7325  4.4801   1
   0   2 -20 60.5601  3.4434   4
  -1  -2 -20 30.5713  2.7650   1
  -1   2 -20 25.3806  3.5393   1
  -2  -2 -20 47.3637  3.6370   1
   2  -2  20 48.5237  3.6861   2
  -2   2 -20 41.7908  3.9471   1
  -3  -2 -20 100.533   5.520   1
  -3   2 -20 99.0686  6.2883   1
  -4  -2 -20 4.88588 1.80702   1
  -4   2 -20 5.36311 1.79837   1
  -5  -2 -20 1.18754 1.20156   1
  -6  -2 -20 3.81671 1.87525   1
  -6   2 -20 6.20800 2.17535   1
  -7  -2 -20 1.43212 1.46555   1
  -7   2 -20 0.18194 0.93896   1
   7  -3 -20 1.84696 1.68691   4
   7  -3 -20 -1.9740  1.7514   2
   7   3 -20 0.90576 1.52637   4
   7   3 -20 2.42991 1.74415   2
  -6  -3  20 2.22400 1.57333   1
   6  -3 -20 0.45468 1.27157   4
   6  -3 -20 0.35200 1.72531   2
   6   3 -20 -0.9352  0.8127   4
   6   3 -20 -0.1971  1.4132   2
   6   3 -20 -0.2032  1.0922   1
   5  -3 -20 0.75843 1.07323   4
   5  -3 -20 0.73423 0.91896   2
   5   3 -20 1.79492 1.62601   2
   5   3 -20 0.08717 1.06124   1
   5   3 -20 2.55516 1.19593   4
   4  -3 -20 129.793   7.401   3
   4  -3 -20 126.235   6.895   4
   4   3 -20 127.165   6.610   4
   4   3 -20 132.180   7.202   1
   4   3 -20 124.098   7.987   2
   3  -3 -20 -0.2635  0.9176   4
   3  -3 -20 1.54066 1.34321   3
   3   3 -20 0.51581 0.77159   2
   3   3 -20 -0.3017  1.0235   4
   3   3 -20 0.17605 1.02046   1
   2  -3 -20 28.8764  3.8790   3
   2  -3 -20 24.8626  3.4789   4
   2   3 -20 20.9523  3.4752   1
   2   3 -20 26.3048  3.1740   4
   1  -3 -20 31.9121  4.2026   3
   1   3 -20 37.4307  4.5009   1
   0  -3 -20 30.7667  4.1282   3
   0  -3  20 33.4146  3.7408   5
   0   3 -20 35.2662  4.3692   1
  -1   3 -20 4.62717 1.83635   1
  -2  -3 -20 275.385   8.715   1
   2  -3  20 249.452   9.559   2
  -2   3 -20 252.183  10.457   1
  -3  -3 -20 9.14861 2.10920   1
   3  -3  20 4.47875 1.74739   2
  -3   3 -20 6.54513 2.16903   1
   4  -3  20 38.0993  3.7441   2
  -4  -3 -20 31.3508  4.0453   1
  -4   3 -20 35.3599  4.6732   1
  -5  -3 -20 8.41669 2.32949   1
  -5   3 -20 8.41366 2.27972   1
  -6  -3 -20 56.7165  5.1840   1
  -6   3 -20 55.0639  5.5736   1
  -7  -3 -20 12.5781  3.1991   1
  -7   3 -20 17.4150  4.1345   1
  -6  -4  20 12.2338  3.1405   1
   6  -4 -20 10.7551  2.8138   4
   6   4 -20 12.3318  3.1916   4
   6   4 -20 6.55696 3.45932   2
   6   4 -20 7.28905 2.57129   1
   5  -4 -20 3.40880 1.80092   4
   5   4 -20 3.02340 1.80688   4
   5   4 -20 0.50868 2.25692   2
   5   4 -20 1.64300 1.73391   1
   4  -4 -20 40.1569  4.6883   4
   4   4 -20 47.4499  4.2079   4
   4   4 -20 41.8476  5.1732   1
   3  -4 -20 160.314   7.767   4
   3   4 -20 152.362   8.364   1
   2  -4 -20 4.27052 1.73103   4
   2   4 -20 2.82087 1.57960   1
   1   4 -20 56.9275  5.0424   1
   0   4 -20 81.6007  6.0361   1
  -1   4 -20 74.4585  5.7688   1
   2  -4  20 8.34283 2.46632   2
  -2   4 -20 7.45807 2.24840   1
   3  -4  20 171.231   8.579   2
  -3  -4 -20 171.855   7.393   1
  -3   4 -20 176.940   9.283   1
  -4  -4 -20 6.13322 2.01331   1
   4  -4  20 7.99782 2.35864   2
  -4   4 -20 5.79892 2.17440   1
  -5  -4 -20 1.02836 1.46254   1
   5  -4  20 0.76612 1.46474   2
  -5   4 -20 2.14630 2.01283   1
  -6  -4 -20 1.94379 1.72204   1
  -6   4 -20 3.20617 1.58521   1
   5  -5 -20 0.68518 1.62992   4
   5   5 -20 1.96108 1.61525   1
   4  -5 -20 18.8439  3.5786   4
   4   5 -20 19.2844  3.8849   1
   3  -5 -20 23.3609  3.7513   4
   3   5 -20 34.9351  5.1137   1
   2  -5 -20 -0.6864  0.9406   4
   2   5 -20 -0.4854  1.0606   1
   1   5 -20 0.23281 1.11596   1
   0   5 -20 24.2547  4.2325   1
  -1   5 -20 1.58782 2.72502   1
   2  -5  20 1.11547 1.48464   2
  -2   5 -20 1.16470 1.24420   1
   3  -5  20 13.2019  3.1921   2
  -3   5 -20 15.2278  3.6062   1
   4  -5  20 0.03264 1.35790   2
  -4   5 -20 -3.1293  1.3825   1
  -5  -5 -20 1.77753 1.55957   1
   5  -5  20 0.62276 1.67981   2
  -5   5 -20 -1.0746  1.3297   1
   3  -6 -20 27.9806  4.4188   4
   3   6 -20 26.1507  4.6911   1
   2  -6 -20 31.8059  4.5191   4
   2   6 -20 31.4010  4.9897   1
   1   6 -20 -0.4263  1.7724   1
   0   6 -20 8.91522 2.67030   1
   1  -6  20 10.8496  3.3268   2
  -1   6 -20 5.50957 2.30269   1
   2  -6  20 0.26101 1.45840   2
  -2   6 -20 -2.9507  1.3660   1
  -3   6 -20 11.7882  3.4673   1
   7   0 -21 1.97257 1.31794   4
   7   0 -21 -0.4426  1.5510   2
   6   0 -21 1.05034 1.59768   2
   6   0 -21 0.79161 0.98308   4
   5   0 -21 -0.8123  0.6347   4
   5   0 -21 -1.1968  1.3355   2
   4   0 -21 0.22960 1.31030   2
   4   0 -21 2.52141 1.43151   4
   3   0 -21 0.77321 1.25072   4
   3   0 -21 2.24486 1.13910   2
   2   0 -21 0.72861 0.82035   4
   2   0 -21 1.40542 0.69767   1
   2   0 -21 0.75853 0.95393   2
  -2   0  21 0.04228 0.96865   5
   1   0 -21 0.01007 0.77444   2
   1   0 -21 0.22459 1.07333   1
  -1   0  21 -0.5210  0.9171   5
   1   0 -21 1.03738 0.88873   4
   0   0 -21 0.89084 0.75626   4
   0   0  21 0.68929 1.06511   5
  -1   0 -21 -0.1018  0.6822   1
  -1   0 -21 -0.3892  0.5537   4
  -2   0 -21 -0.0224  0.7441   1
  -3   0 -21 0.40968 0.96646   1
  -4   0 -21 1.15633 0.97491   1
  -5   0 -21 0.74921 0.86512   1
  -6   0 -21 -0.6042  0.9785   1
  -7   0 -21 -0.2027  1.1940   1
   7  -1 -21 27.7855  4.7449   2
   7  -1 -21 23.2205  4.1271   4
   7   1 -21 21.8666  4.4147   2
   7   1 -21 26.1749  4.1558   4
   6  -1 -21 0.98432 1.24675   4
   6  -1 -21 1.60096 1.83868   2
   6   1 -21 3.32313 1.84357   4
   6   1 -21 -0.5179  0.9324   2
   5  -1 -21 16.2561  3.5037   2
   5  -1 -21 16.7534  3.1062   4
   5   1 -21 18.8252  3.3373   4
   5   1 -21 20.0470  3.6953   2
   4  -1 -21 32.1689  4.2063   2
   4  -1 -21 27.4126  3.7766   4
   4   1 -21 30.1619  4.4985   2
   4   1 -21 27.6119  3.6802   4
   3  -1 -21 18.4687  2.9140   4
   3  -1 -21 14.0206  2.5623   2
   3   1 -21 15.0470  2.5565   4
   3   1 -21 16.6918  3.1062   2
   3   1 -21 16.6604  2.5969   1
   2  -1 -21 15.4891  2.6402   4
  -2  -1  21 15.3492  2.6654   5
   2  -1 -21 16.0754  2.5447   2
   2  -1 -21 13.4206  2.4154   3
   2   1 -21 17.0883  2.6618   1
   2   1 -21 12.1512  2.1866   4
   2   1 -21 16.9625  2.8682   2
   1  -1 -21 2.61089 1.25810   4
   1  -1 -21 0.05003 0.63528   3
  -1  -1  21 0.90133 1.04091   5
   1   1 -21 0.33900 0.87747   1
   1   1 -21 0.33129 0.89215   4
   0  -1 -21 244.086   8.133   4
   0  -1 -21 255.739   8.128   1
   0  -1  21 233.087   9.593   5
   0   1 -21 262.692   9.312   1
   0   1 -21 248.242   7.651   4
  -1  -1 -21 2.38806 0.91540   1
  -1   1 -21 0.38747 0.72980   4
  -1   1 -21 1.47446 1.02168   1
  -2  -1 -21 82.4766  5.0388   1
  -2   1 -21 76.6191  5.1890   1
  -3  -1 -21 117.644   6.313   1
  -3   1 -21 107.060   6.419   1
  -4  -1 -21 -0.3508  0.8078   1
  -4   1 -21 -0.2774  0.8497   1
  -5  -1 -21 64.8359  5.2050   1
  -5   1 -21 63.6891  5.4707   1
  -6  -1 -21 6.94479 2.42483   1
  -6   1 -21 9.12086 2.67295   1
  -7  -1 -21 2.02755 1.61411   1
  -7   1 -21 6.96570 2.19148   1
   7  -2 -21 1.24212 1.87975   2
   7  -2 -21 1.01991 1.55414   4
   7   2 -21 0.31382 1.70664   4
   7   2 -21 2.50256 2.37645   2
   6  -2 -21 41.1833  5.0870   4
   6  -2 -21 39.2997  5.3500   2
   6   2 -21 35.1878  5.5237   2
   6   2 -21 35.7904  4.7880   4
   5  -2 -21 47.0384  4.4579   4
   5  -2 -21 51.8261  4.7895   2
   5   2 -21 49.5028  5.0726   2
   5   2 -21 47.1657  4.2867   4
   5   2 -21 48.6169  4.2339   1
   4  -2 -21 22.9863  3.4844   4
   4  -2 -21 19.0173  3.1146   2
   4   2 -21 22.2385  3.3432   1
   4   2 -21 23.5928  4.0224   2
   4   2 -21 17.1275  2.8801   4
   3  -2 -21 137.409   6.797   4
   3  -2 -21 132.148   6.758   3
   3   2 -21 138.504   6.891   1
   3   2 -21 118.234   7.115   2
   3   2 -21 127.501   6.268   4
   2  -2 -21 53.7229  4.1270   4
   2  -2 -21 61.1901  4.5778   3
   2   2 -21 68.2293  4.8550   1
   2   2 -21 58.4133  4.0776   4
   1  -2 -21 11.9393  2.3030   4
   1  -2 -21 10.2973  2.3418   3
  -1  -2  21 13.1088  2.4135   5
   1   2 -21 8.12272 1.80600   4
   1   2 -21 12.6031  2.6471   1
   0  -2  21 20.6612  3.2160   5
   0   2 -21 24.9265  3.5829   1
  -1  -2 -21 137.326   5.911   1
  -1   2 -21 143.630   7.352   1
   2  -2  21 1.16645 1.01839   2
  -2  -2 -21 0.11251 0.82915   1
  -2   2 -21 0.72144 0.93599   1
  -3  -2 -21 2.36815 1.35116   1
  -3   2 -21 2.51138 1.55313   1
  -4  -2 -21 26.0785  3.6131   1
  -4   2 -21 30.5376  4.4430   1
  -5  -2 -21 11.6510  2.8393   1
  -5   2 -21 15.0113  3.2211   1
  -6  -2 -21 16.0383  3.4325   1
  -6   2 -21 13.7938  3.0406   1
  -7  -2 -21 1.25582 1.61847   1
  -7   2 -21 2.61556 1.47484   1
   6  -3 -21 10.3494  2.8510   2
   6  -3 -21 9.26647 2.68649   4
  -6  -3  21 10.0856  2.7799   1
   6   3 -21 7.40995 2.28697   4
   6   3 -21 9.27807 2.64423   1
   6   3 -21 10.7292  3.3803   2
   5  -3 -21 16.5327  3.1668   4
   5   3 -21 22.8936  4.2377   2
   5   3 -21 23.1600  3.7147   4
   5   3 -21 20.8264  3.5717   1
   4  -3 -21 14.8247  2.9828   4
   4   3 -21 11.0633  2.9390   2
   4   3 -21 14.1204  2.9089   1
   4   3 -21 10.9830  2.6017   4
   3  -3 -21 21.5270  3.3813   4
   3  -3 -21 25.4716  4.0533   3
   3   3 -21 20.8938  3.0806   4
   3   3 -21 18.6103  3.3333   1
   2  -3 -21 -0.1781  1.0501   3
   2  -3 -21 2.28462 1.22207   4
   2   3 -21 -0.1550  0.9805   1
   2   3 -21 0.56955 0.82514   4
   1  -3 -21 29.3223  4.1695   3
   1   3 -21 31.4107  4.2632   1
   0  -3 -21 16.2486  3.2351   3
   0   3 -21 18.1298  3.2630   1
  -1   3 -21 0.63678 1.06628   1
  -2  -3 -21 10.0853  2.1108   1
   2  -3  21 11.7390  2.5244   2
  -2   3 -21 8.31890 2.33986   1
   3  -3  21 17.8749  3.1241   2
  -3  -3 -21 20.9485  3.1691   1
  -3   3 -21 19.4756  3.6732   1
  -4  -3 -21 25.7669  3.7183   1
  -4   3 -21 24.4941  4.1873   1
  -5  -3 -21 57.4562  4.9157   1
  -5   3 -21 50.2362  5.1018   1
  -6  -3 -21 28.0552  4.4552   1
  -6   3 -21 28.1443  4.5724   1
  -6  -4  21 1.40343 1.79570   1
   6  -4 -21 2.26264 1.76559   4
   6   4 -21 0.09653 1.27667   1
   6   4 -21 2.32578 2.35971   2
   6   4 -21 -0.3510  1.6548   4
   5  -4 -21 -0.4601  1.2345   4
   5   4 -21 -1.1169  1.1672   1
   5   4 -21 1.25159 1.07736   2
   5   4 -21 1.16450 1.34668   4
   4  -4 -21 1.76289 1.53451   4
   4   4 -21 0.40868 1.20084   1
   4   4 -21 0.04360 1.09959   4
   3  -4 -21 1.29855 1.33578   4
   3   4 -21 0.37293 1.17484   1
   2  -4 -21 1.83174 1.41303   4
   2   4 -21 0.31126 1.17866   1
   1   4 -21 10.2433  2.7709   1
   0   4 -21 0.24519 1.00240   1
  -1   4 -21 47.2711  4.6964   1
   2  -4  21 0.99854 1.34698   2
  -2   4 -21 1.75035 1.39920   1
   3  -4  21 2.74143 1.70412   2
  -3   4 -21 3.16162 1.37132   1
   4  -4  21 7.02830 2.36244   2
  -4  -4 -21 8.41092 2.11749   1
  -4   4 -21 4.03646 1.79830   1
  -5  -4 -21 0.99051 1.33673   1
  -5   4 -21 1.46032 1.79873   1
   4  -5 -21 210.158   9.818   4
   4   5 -21 198.614  10.331   1
   3  -5 -21 4.48559 1.91843   4
   3   5 -21 3.99581 2.02003   1
   2  -5 -21 18.4878  3.4160   4
   2   5 -21 16.1427  3.5899   1
   1   5 -21 66.7239  5.9061   1
   0   5 -21 36.8809  5.2829   1
   2  -5  21 44.4199  5.8100   2
  -2   5 -21 46.3928  5.8765   1
   3  -5  21 29.0947  4.7120   2
  -3   5 -21 26.4906  4.5932   1
   4  -5  21 0.65656 1.54902   2
  -4   5 -21 -3.2498  1.3641   1
   2  -6 -21 0.93803 1.62648   4
   2   6 -21 -0.2296  1.4337   1
   1   6 -21 38.5144  5.6377   1
   0   6 -21 4.46395 1.80983   1
   1  -6  21 18.7196  4.0694   2
  -1   6 -21 19.4975  4.1282   1
   2  -6  21 37.1396  5.7083   2
  -2   6 -21 30.9713  5.1572   1
   7   0 -22 22.0494  3.9534   4
   7   0 -22 20.6157  4.4103   2
   6   0 -22 3.69142 1.65361   4
   6   0 -22 1.94214 2.09936   2
   5   0 -22 287.708  11.670   2
   5   0 -22 281.298  10.869   4
   4   0 -22 36.0526  4.5577   2
   4   0 -22 41.5400  4.0182   4
   3   0 -22 9.38583 2.29175   4
   3   0 -22 6.20313 1.98897   2
   2   0 -22 198.240   7.814   4
  -2   0  22 220.322   9.467   5
   2   0 -22 212.742   8.047   2
   1   0 -22 123.377   5.793   4
   1   0 -22 128.753   5.959   1
   0   0 -22 8.23225 1.87816   4
   0   0 -22 9.91825 2.09384   1
  -1   0 -22 348.971   9.669   4
  -1   0 -22 356.976  11.100   1
  -2   0 -22 251.804   9.496   1
  -3   0 -22 125.071   6.846   1
  -4   0 -22 2.71818 1.57626   1
  -5   0 -22 51.5598  4.7925   1
  -6   0 -22 15.3980  3.2864   1
  -7   0 -22 12.1965  3.1589   1
   7  -1 -22 1.48907 1.49984   4
   7   1 -22 0.75897 1.43113   4
   7   1 -22 4.11088 2.00824   2
   6  -1 -22 4.63782 2.07469   4
   6  -1 -22 10.2448  2.8123   2
   6   1 -22 4.27146 2.15163   2
   6   1 -22 5.40944 2.13931   4
   5  -1 -22 1.38734 1.95008   2
   5  -1 -22 1.66271 1.04403   4
   5   1 -22 -0.8954  1.6257   2
   5   1 -22 0.23446 1.27568   4
   4  -1 -22 3.90880 1.58433   4
   4  -1 -22 7.50873 2.47233   2
   4   1 -22 3.05231 2.13013   2
   4   1 -22 8.39638 2.17288   4
   3  -1 -22 -0.3808  0.8523   4
   3  -1 -22 1.63451 1.11989   2
   3   1 -22 -0.2623  0.8140   1
   3   1 -22 1.25017 0.90753   4
   3   1 -22 1.16166 1.16708   2
   2  -1 -22 -0.3966  0.8370   4
   2   1 -22 -0.0247  1.2245   2
   2   1 -22 -0.7488  0.7239   1
   2   1 -22 -0.8243  0.5988   4
  -1  -1  22 10.7382  2.5760   5
   1  -1 -22 7.01895 1.91703   3
   1  -1 -22 5.35924 1.68034   4
   1   1 -22 11.2438  2.3335   1
   1   1 -22 7.04439 1.71566   4
   0  -1 -22 -0.0856  0.7162   4
   0  -1 -22 -0.9510  0.7638   1
   0   1 -22 1.02137 1.07428   1
   0   1 -22 1.16956 1.10543   4
  -1  -1 -22 94.0823  5.2055   1
  -1   1 -22 91.8825  4.4797   4
  -1   1 -22 91.0094  5.6286   1
  -2  -1 -22 1.53083 1.15181   1
  -2   1 -22 5.99202 1.91941   1
  -3  -1 -22 0.41635 0.87274   1
  -3   1 -22 -0.1264  0.8141   1
  -4  -1 -22 5.58882 2.02495   1
  -4   1 -22 6.48518 2.12303   1
  -5  -1 -22 63.4936  5.2859   1
  -5   1 -22 66.3026  5.6694   1
  -6  -1 -22 16.3928  3.4603   1
  -6   1 -22 15.1820  3.4284   1
  -7  -1 -22 27.0756  4.5220   1
  -7   1 -22 31.3634  5.0716   1
   7  -2 -22 21.5051  4.2090   4
   7  -2 -22 18.0645  4.2952   2
   7   2 -22 17.2751  4.1297   4
   7   2 -22 18.7876  4.5341   2
   6  -2 -22 1.67584 1.87845   2
   6  -2 -22 2.35155 1.48547   4
   6   2 -22 6.54104 2.34332   2
   6   2 -22 3.42073 1.71418   4
   5  -2 -22 1.28096 1.33573   4
   5  -2 -22 3.49961 1.36164   2
   5   2 -22 3.62502 1.83396   2
   5   2 -22 2.59840 1.37145   4
   4  -2 -22 18.8502  3.2253   4
   4   2 -22 15.6670  3.7111   2
   4   2 -22 16.3796  2.9426   1
   4   2 -22 16.4165  2.9362   4
   3  -2 -22 10.8779  2.4625   3
   3  -2 -22 16.4885  2.8240   4
   3   2 -22 15.8351  3.2656   2
   3   2 -22 16.2455  2.8793   1
   3   2 -22 14.4469  2.5132   4
   2  -2 -22 -0.0679  0.7534   3
   2  -2 -22 -0.7393  0.6966   4
   2   2 -22 0.08495 0.81568   4
   2   2 -22 -0.7182  0.7849   1
   1  -2 -22 2.45577 1.41334   4
   1  -2 -22 0.96851 1.34033   3
  -1  -2  22 2.85682 1.40200   5
   1   2 -22 1.09997 1.04676   1
   1   2 -22 3.74353 1.39238   4
   0   2 -22 3.21155 1.54204   1
  -1  -2 -22 0.36106 0.78357   1
  -1   2 -22 -0.4673  0.8287   1
  -2  -2 -22 3.32623 1.27451   1
  -2   2 -22 4.26314 1.78944   1
  -3  -2 -22 2.18772 1.30463   1
  -3   2 -22 3.48316 1.59838   1
  -4  -2 -22 4.28950 1.78097   1
  -4   2 -22 2.86848 1.67787   1
  -5  -2 -22 5.33228 1.98462   1
  -5   2 -22 8.96471 2.67889   1
  -6  -2 -22 3.46906 1.75985   1
   6  -3 -22 12.6496  3.0783   4
   6   3 -22 12.0870  2.8904   4
   6   3 -22 16.7413  3.7638   2
   5  -3 -22 16.6827  3.2662   4
   5   3 -22 17.6018  3.3020   4
   5   3 -22 16.6702  3.3543   1
   5   3 -22 12.2478  3.4050   2
   4  -3 -22 10.7167  2.6362   4
   4   3 -22 9.87773 2.39033   4
   4   3 -22 7.86937 2.26089   1
   4   3 -22 8.10950 2.59472   2
   3  -3 -22 52.7844  4.5064   4
   3   3 -22 61.9239  5.1034   1
   3   3 -22 55.5917  4.1722   4
   2  -3 -22 41.3306  3.8785   4
   2  -3 -22 45.6020  4.4015   3
   2   3 -22 42.3928  4.2708   1
   1  -3 -22 33.4278  4.5524   3
   1  -3 -22 46.6579  3.9432   4
   1   3 -22 38.2576  4.7548   1
   0  -3 -22 43.0828  4.3639   3
   0   3 -22 35.3663  4.5589   1
  -1   3 -22 31.8300  4.4245   1
   2  -3  22 2.56474 1.51863   2
  -2   3 -22 2.80079 1.83184   1
  -3  -3 -22 3.82480 1.58298   1
  -3   3 -22 7.83346 2.51267   1
  -4  -3 -22 108.539   6.400   1
  -4   3 -22 89.1895  6.8017   1
  -5  -3 -22 0.48099 1.11364   1
  -5   3 -22 0.54326 0.96621   1
  -6  -3 -22 34.9040  4.9787   1
  -6   3 -22 38.4520  5.4554   1
   5  -4 -22 53.7017  5.0517   4
   5   4 -22 48.7862  5.8276   1
   5   4 -22 54.6400  4.9772   4
   4  -4 -22 49.2845  4.7018   4
   4   4 -22 43.9095  5.4286   1
   3  -4 -22 31.9310  4.3392   4
   3   4 -22 29.2099  4.5292   1
   2  -4 -22 116.110   6.861   4
   2   4 -22 116.346   7.381   1
   1   4 -22 26.8624  4.2450   1
   0   4 -22 -0.5880  1.0052   1
  -1   4 -22 91.1745  6.6498   1
   2  -4  22 72.0213  5.7384   2
  -2   4 -22 77.2407  6.3465   1
   3  -4  22 3.24048 1.86494   2
  -3   4 -22 6.74203 2.02268   1
  -4  -4 -22 44.6374  4.2581   1
  -4   4 -22 35.7464  5.2430   1
  -5  -4 -22 65.3027  5.5598   1
  -5   4 -22 83.1608  6.9925   1
   4  -5 -22 61.6577  5.5095   4
   4   5 -22 60.2193  5.8506   1
   3  -5 -22 5.14088 2.29656   4
   3   5 -22 5.59175 2.40830   1
   2  -5 -22 0.16404 1.24141   4
   2   5 -22 -0.9874  1.0309   1
   1   5 -22 36.8065  5.2342   1
   0   5 -22 0.84725 1.45431   1
  -1   5 -22 10.8311  3.0167   1
   2  -5  22 19.6879  4.0697   2
  -2   5 -22 21.1560  4.1082   1
   3  -5  22 1.32602 1.62935   2
  -3   5 -22 8.00932 2.38884   1
   4  -5  22 0.01304 1.54011   2
  -4   5 -22 -0.4109  1.7483   1
   1   6 -22 10.4793  3.3303   1
   0   6 -22 10.3668  3.0886   1
   1  -6  22 2.90092 1.96412   2
  -1   6 -22 1.18218 1.50371   1
   7   0 -23 1.22578 1.16219   4
   6   0 -23 -0.4612  1.4470   2
   6   0 -23 0.19731 0.93776   4
   5   0 -23 2.35641 1.51683   4
   5   0 -23 -1.7282  1.3208   2
   4   0 -23 0.05843 1.14031   2
   4   0 -23 1.01147 1.20988   4
   3   0 -23 -0.2421  1.0557   4
   3   0 -23 -0.3922  0.9087   2
   2   0 -23 -0.3824  0.8950   2
   2   0 -23 1.15104 0.98208   4
   1   0 -23 -0.2172  0.5880   4
   1   0 -23 0.51187 0.50752   1
   0   0 -23 0.62197 0.79727   1
   0   0 -23 0.86141 0.90696   4
  -1   0 -23 2.08205 1.19290   4
  -1   0 -23 1.05250 0.88377   1
  -2   0 -23 0.65958 0.97923   1
  -3   0 -23 0.38915 1.10839   1
  -4   0 -23 0.85366 1.24190   1
  -5   0 -23 0.02553 1.08974   1
  -6   0 -23 1.01162 1.25009   1
  -7   0 -23 0.80188 1.15577   1
   7  -1 -23 -0.8237  1.9389   2
   7  -1 -23 2.08356 1.99536   4
   7   1 -23 5.06744 2.33361   4
   7   1 -23 1.83580 1.75609   2
   6  -1 -23 32.1084  4.6214   4
   6  -1 -23 49.2456  6.1595   2
   6   1 -23 39.2281  5.8457   2
   6   1 -23 40.4994  5.1613   4
   5  -1 -23 13.7464  2.7430   4
   5  -1 -23 10.3066  3.0281   2
   5   1 -23 8.39947 3.27055   2
   5   1 -23 16.0809  3.3088   4
   4  -1 -23 6.40167 2.07679   4
   4  -1 -23 6.14818 1.89235   2
   4   1 -23 9.72059 2.68660   2
   4   1 -23 4.22109 1.51166   4
   3  -1 -23 33.7910  4.1065   4
   3   1 -23 31.4734  4.3516   2
   3   1 -23 30.1042  3.7767   4
   2  -1 -23 41.3602  3.9138   4
   2   1 -23 35.9492  3.4864   1
   2   1 -23 43.1994  4.0013   2
   2   1 -23 44.1817  3.7062   4
   1  -1 -23 17.4307  2.8864   3
   1  -1 -23 17.8700  2.7125   4
   1   1 -23 16.6829  2.6766   4
   1   1 -23 12.4596  2.4185   1
   0  -1 -23 111.320   5.791   4
   0  -1 -23 116.998   5.690   1
   0   1 -23 121.930   6.513   1
   0   1 -23 115.492   5.361   4
  -1  -1 -23 10.9966  2.2338   1
  -1   1 -23 6.43391 2.02097   1
  -2  -1 -23 19.3689  3.0797   1
  -2   1 -23 21.3263  3.4813   1
  -3  -1 -23 3.62946 1.60009   1
  -3   1 -23 4.21434 1.88168   1
  -4  -1 -23 18.0282  3.2793   1
  -4   1 -23 22.8955  3.8992   1
  -5  -1 -23 69.7674  5.7537   1
  -5   1 -23 74.2471  6.1381   1
  -6  -1 -23 2.47160 1.78604   1
  -6   1 -23 1.94037 1.49026   1
   6  -2 -23 16.7855  3.3288   4
   6  -2 -23 17.8412  3.3401   2
   6   2 -23 13.6091  2.9426   4
   6   2 -23 19.9021  4.2800   2
   5  -2 -23 39.2565  4.9213   4
   5   2 -23 35.0282  5.4207   2
   5   2 -23 39.4379  4.7943   4
   4  -2 -23 51.6645  4.7092   4
   4   2 -23 56.6017  5.4188   2
   4   2 -23 53.5198  4.5214   4
   4   2 -23 54.7995  4.5684   1
   3  -2 -23 7.03250 1.93984   4
   3   2 -23 7.30546 1.99018   4
   3   2 -23 5.20895 1.86252   1
   3   2 -23 4.12329 2.08401   2
   2  -2 -23 1.25176 1.18952   3
   2  -2 -23 -0.4304  0.8515   4
   2   2 -23 1.17099 1.01100   4
   2   2 -23 -0.2108  0.9546   1
   1  -2 -23 146.322   7.582   3
   1  -2 -23 150.987   7.155   4
   1   2 -23 145.824   7.465   1
   1   2 -23 148.395   6.274   4
   0   2 -23 31.8742  4.3045   1
  -1   2 -23 12.6412  2.8911   1
  -2  -2 -23 57.0258  4.3040   1
  -2   2 -23 70.6019  5.5871   1
  -3  -2 -23 33.5185  4.0928   1
  -3   2 -23 43.9146  5.4432   1
  -4  -2 -23 3.20252 1.57789   1
  -4   2 -23 1.00221 1.27871   1
  -5  -2 -23 19.8947  3.6455   1
  -5   2 -23 29.3822  4.7079   1
  -6  -2 -23 42.7015  5.5252   1
  -6   2 -23 43.8142  5.7237   1
   6  -3 -23 50.5385  5.9032   4
   6   3 -23 44.6881  6.1400   2
   6   3 -23 47.2285  5.7006   4
   5  -3 -23 1.50102 1.42613   4
   5   3 -23 0.54554 1.11868   1
   5   3 -23 -0.8680  1.3815   2
   5   3 -23 1.08760 1.50015   4
   4  -3 -23 32.2936  4.4105   4
   4   3 -23 27.9028  3.8553   4
   4   3 -23 33.3200  4.4595   1
   4   3 -23 22.8040  4.0907   2
   3  -3 -23 -0.1714  1.1675   4
   3   3 -23 0.06247 1.09372   1
   3   3 -23 -1.6892  0.9414   4
   2  -3 -23 11.6597  2.4781   4
   2   3 -23 12.0669  2.8865   1
   1  -3 -23 4.13437 1.51485   4
   1   3 -23 2.50109 1.68812   1
   0   3 -23 2.94554 1.68601   1
  -1   3 -23 39.3884  5.0748   1
   2  -3  23 -0.1554  1.0889   2
  -2   3 -23 -0.7192  0.8558   1
  -3  -3 -23 1.26881 1.26375   1
  -3   3 -23 0.18525 1.10673   1
  -4  -3 -23 4.22288 1.63138   1
  -4   3 -23 2.55050 1.54930   1
  -5  -3 -23 12.0284  2.8136   1
  -5   3 -23 11.2632  2.7911   1
  -6  -3 -23 2.20336 1.75328   1
  -6   3 -23 1.74133 1.61490   1
   5  -4 -23 1.22532 1.69363   4
   5   4 -23 0.09265 1.46855   1
   5   4 -23 4.48002 1.99642   4
   4  -4 -23 7.71104 2.55313   4
   4   4 -23 9.61345 2.80584   1
   3  -4 -23 3.13229 1.81925   4
   3   4 -23 3.81486 2.18233   1
   2  -4 -23 13.5304  2.8968   4
   2   4 -23 10.7477  2.9987   1
   1   4 -23 -0.6338  1.1246   1
   0   4 -23 6.91360 2.43584   1
  -1   4 -23 0.25207 1.19092   1
   2  -4  23 0.42353 1.30821   2
  -2   4 -23 1.10073 1.69475   1
   3  -4  23 14.8299  3.1990   2
  -3   4 -23 9.69117 2.87663   1
  -4   4 -23 -2.2395  0.6089   1
  -5  -4 -23 1.29132 1.55016   1
  -5   4 -23 2.74241 1.59769   1
   3  -5 -23 18.2006  3.6442   4
   3   5 -23 12.6484  3.3916   1
   2  -5 -23 125.076   7.575   4
   2   5 -23 127.271   8.435   1
   1   5 -23 7.33433 2.70053   1
   0   5 -23 47.4356  6.2133   1
  -1   5 -23 116.134   8.167   1
   2  -5  23 9.26627 2.94484   2
  -2   5 -23 9.41849 2.86169   1
   3  -5  23 27.6181  4.6160   2
  -3   5 -23 28.2677  4.6747   1
   6   0 -24 18.9006  3.4770   4
   6   0 -24 16.0823  3.9207   2
   5   0 -24 0.85604 1.47022   4
   5   0 -24 -3.1659  1.3197   2
   4   0 -24 0.90664 1.47418   4
   4   0 -24 0.49084 1.73196   2
   3   0 -24 201.769   8.793   2
   3   0 -24 212.221   8.872   4
   2   0 -24 6.09061 1.82885   4
   1   0 -24 39.5822  3.4631   4
   1   0 -24 37.6406  3.5062   1
   0   0 -24 117.752   6.184   1
   0   0 -24 105.607   5.485   4
  -1   0 -24 19.6855  3.1874   1
  -1   0 -24 22.5667  3.0028   4
  -2   0 -24 -0.2302  0.9897   4
  -2   0 -24 -0.3400  0.9264   1
  -3   0 -24 146.675   7.801   1
  -4   0 -24 78.8439  5.9698   1
  -5   0 -24 50.6834  5.0872   1
  -6   0 -24 23.3906  4.3009   1
   6  -1 -24 22.8076  3.8545   4
   6  -1 -24 24.9465  4.7466   2
   6   1 -24 33.2332  4.8565   4
   6   1 -24 23.6800  4.8564   2
   5  -1 -24 2.38890 1.65288   2
   5  -1 -24 8.64469 2.31666   4
   5   1 -24 6.66669 2.20175   4
   5   1 -24 4.55772 2.45245   2
   4  -1 -24 5.51416 1.88550   4
   4   1 -24 6.58385 2.34418   2
   4   1 -24 2.54408 1.30149   4
   3  -1 -24 13.7018  2.7919   4
   3   1 -24 10.0840  2.4066   4
   3   1 -24 19.5344  3.5889   2
   2  -1 -24 59.2986  4.6231   4
   2   1 -24 57.6095  4.2817   2
   2   1 -24 59.3770  4.3979   4
   2   1 -24 61.7758  4.5374   1
   1  -1 -24 1.73338 1.09422   4
   1   1 -24 0.76328 0.93328   1
   1   1 -24 0.34328 1.12001   4
   0  -1 -24 4.95257 1.61873   4
   0   1 -24 10.9167  2.1949   4
   0   1 -24 6.40784 1.99089   1
  -1  -1 -24 14.6539  2.7592   1
  -1   1 -24 16.6376  3.0914   1
  -2  -1 -24 9.31829 2.26086   1
  -2   1 -24 8.08330 2.26939   1
  -3  -1 -24 0.81984 1.25790   1
  -3   1 -24 1.11542 1.40684   1
  -4  -1 -24 26.4989  4.0118   1
  -4   1 -24 23.9935  4.0595   1
  -5  -1 -24 2.29423 1.53920   1
  -5   1 -24 0.40940 1.25692   1
  -6  -1 -24 0.14280 1.29843   1
  -6   1 -24 -0.8321  1.1232   1
   6  -2 -24 17.3547  3.4572   4
   6   2 -24 11.9799  3.4239   2
   6   2 -24 14.1407  3.1500   4
   5  -2 -24 29.1666  4.3540   4
   5   2 -24 33.5003  4.4548   4
   5   2 -24 35.1165  5.3792   2
   4  -2 -24 1.12317 1.22185   4
   4   2 -24 -0.0665  0.8233   4
   4   2 -24 -0.1084  1.5017   2
   3  -2 -24 -0.0114  0.7731   4
   3   2 -24 0.30298 1.17671   1
   3   2 -24 3.62115 1.64723   2
   3   2 -24 0.29091 1.06370   4
   2  -2 -24 3.62947 1.47351   4
   2   2 -24 2.92243 1.23325   4
   2   2 -24 0.54058 1.19861   1
   1  -2 -24 4.02341 1.73212   4
   1  -2 -24 -2.7292  0.9590   3
   1   2 -24 1.50703 1.31412   1
   0  -2 -24 4.28884 1.60599   4
   0   2 -24 3.81456 1.73034   1
  -1   2 -24 14.1494  2.9822   1
  -2  -2 -24 0.10060 1.05878   1
  -2   2 -24 0.02583 1.22415   1
  -3  -2 -24 1.21251 1.06957   1
  -3   2 -24 1.26792 1.18966   1
  -4  -2 -24 -0.1104  1.3419   1
  -4   2 -24 -0.7228  1.1396   1
  -5  -2 -24 1.86124 1.41692   1
  -5   2 -24 2.79414 1.81377   1
  -6  -2 -24 0.43942 1.40497   1
  -6   2 -24 0.20743 1.40995   1
   5  -3 -24 20.2157  3.8460   4
   5   3 -24 26.8973  4.7902   2
   5   3 -24 24.7662  4.1145   4
   5   3 -24 31.8777  4.5493   1
   4  -3 -24 5.70884 2.24597   4
   4   3 -24 4.59786 1.62297   4
   4   3 -24 1.43842 1.40347   1
   4   3 -24 5.24449 2.04001   2
   3  -3 -24 4.06372 1.63918   4
   3   3 -24 1.37078 1.48546   1
   2  -3 -24 38.5303  4.6051   4
   2   3 -24 51.4096  4.8115   1
   1  -3 -24 53.7658  4.5831   4
   1   3 -24 62.8773  5.4196   1
   0   3 -24 1.43782 1.52875   1
  -1   3 -24 30.9195  4.5718   1
  -2   3 -24 24.2132  4.1745   1
  -3   3 -24 27.0479  4.4400   1
  -4  -3 -24 66.2431  5.2531   1
  -4   3 -24 69.8262  6.2726   1
  -5  -3 -24 16.8166  3.3457   1
  -5   3 -24 19.8934  4.1529   1
   4  -4 -24 18.3171  3.6585   4
   4   4 -24 11.1814  3.1289   1
   3  -4 -24 32.3828  4.5211   4
   3   4 -24 23.2035  4.2226   1
   2  -4 -24 66.4845  5.4344   4
   2   4 -24 67.1618  5.8699   1
   1  -4 -24 146.085   7.713   4
   1   4 -24 135.106   8.342   1
   0   4 -24 72.7289  6.1374   1
  -1   4 -24 2.65861 1.65570   1
   2  -4  24 0.33803 1.48372   2
  -2   4 -24 0.71597 1.50869   1
  -3   4 -24 42.2934  5.9903   1
  -4   4 -24 22.3232  4.4788   1
   3  -5 -24 3.00295 2.11101   4
   3   5 -24 -0.3970  1.6008   1
   2  -5 -24 2.01160 1.53852   4
   2   5 -24 1.28718 1.71056   1
   1   5 -24 22.5224  4.4630   1
   0   5 -24 47.8698  6.2118   1
  -1   5 -24 3.57283 1.94644   1
   2  -5  24 1.17771 1.57461   2
  -2   5 -24 0.17663 1.46293   1
   6   0 -25 0.56502 1.15144   4
   6   0 -25 -2.0241  1.3923   2
   5   0 -25 0.62501 1.25535   4
   5   0 -25 4.58938 2.37174   2
   4   0 -25 4.01317 1.62293   4
   4   0 -25 1.80985 1.24379   2
   3   0 -25 0.96244 1.05328   4
   2   0 -25 1.01527 1.01932   4
   1   0 -25 0.76919 1.13928   4
   0   0 -25 -0.8341  1.0686   4
   0   0 -25 0.20781 1.05412   1
  -1   0 -25 1.34416 0.98914   1
  -1   0 -25 -0.7787  0.7772   4
  -2   0 -25 -0.0742  1.0389   1
  -3   0 -25 0.03886 0.96771   1
  -4   0 -25 0.40315 1.25918   1
  -5   0 -25 -1.1024  0.8637   1
  -6   0 -25 -0.7538  1.1826   1
   6  -1 -25 0.19959 1.04070   4
   6  -1 -25 0.16502 1.40009   2
   6   1 -25 0.36951 1.57029   4
   6   1 -25 2.58173 2.25413   2
   5  -1 -25 20.7968  3.6857   4
   5   1 -25 17.9415  3.7453   2
   5   1 -25 21.5799  3.8519   4
   4  -1 -25 34.1172  4.7663   4
   4   1 -25 46.6523  4.7727   2
   4   1 -25 41.3686  4.9543   4
   3  -1 -25 2.39974 1.81541   4
   3   1 -25 3.48408 1.66086   4
   3   1 -25 6.49224 1.48500   2
   2  -1 -25 73.6875  5.1833   4
   2   1 -25 80.4051  5.3595   1
   2   1 -25 82.8904  5.2765   4
   1  -1 -25 52.0752  4.3142   4
   1   1 -25 49.3591  4.3109   1
   1   1 -25 57.4953  4.2435   4
   0  -1 -25 3.07237 1.26871   4
   0   1 -25 1.22255 1.24285   1
   0   1 -25 3.28532 1.42832   4
  -1  -1 -25 0.72291 1.03376   1
  -1  -1 -25 -0.6040  0.7812   4
  -1   1 -25 -0.3619  0.8123   1
  -2  -1 -25 79.3408  5.3479   1
  -2   1 -25 77.6881  5.7871   1
  -3  -1 -25 8.32250 2.39301   1
  -3   1 -25 4.72848 1.89247   1
  -4  -1 -25 3.92250 2.04624   1
  -4   1 -25 2.47161 1.65239   1
  -5  -1 -25 22.2037  3.8515   1
  -5   1 -25 23.3381  4.1409   1
  -6  -1 -25 1.25694 1.66521   1
  -6   1 -25 0.01071 1.61885   1
   6  -2 -25 1.34654 1.93954   4
   6   2 -25 0.57368 1.50058   4
   6   2 -25 0.84415 2.17008   2
   5  -2 -25 30.4797  4.5281   4
   5   2 -25 24.8197  4.7123   2
   5   2 -25 29.3377  4.4633   4
   4  -2 -25 3.45090 1.55992   4
   4   2 -25 0.71767 1.06353   4
   4   2 -25 1.47396 1.70722   2
   3  -2 -25 45.0882  4.3145   4
   3   2 -25 44.9316  5.6020   2
   3   2 -25 52.9947  4.4313   4
   3   2 -25 50.2859  4.5100   1
   2  -2 -25 72.8007  5.2901   4
   2   2 -25 73.6716  5.4993   1
   2   2 -25 75.8697  5.0402   4
   1  -2 -25 3.70879 1.88274   4
   1   2 -25 1.60695 1.45333   1
   0  -2 -25 18.8561  3.3515   3
   0  -2 -25 12.0045  2.5019   4
   0   2 -25 12.7003  2.9975   1
  -1   2 -25 75.4744  5.8192   1
  -2   2 -25 22.8314  3.9851   1
  -3  -2 -25 51.6701  4.5750   1
  -3   2 -25 55.2875  5.2529   1
  -4  -2 -25 59.2287  5.1007   1
  -4   2 -25 66.5298  5.9110   1
  -5  -2 -25 0.32047 1.46016   1
  -5   2 -25 -0.0098  1.2331   1
   5  -3 -25 1.21681 1.82465   4
   5   3 -25 1.01172 1.70669   2
   5   3 -25 3.76007 1.80145   4
   4  -3 -25 44.6528  5.5512   4
   4   3 -25 44.6500  5.0736   4
   4   3 -25 39.8479  5.1743   1
   3  -3 -25 2.74664 1.53243   4
   3   3 -25 1.23828 1.45295   1
   2  -3 -25 50.4247  4.5056   4
   2   3 -25 40.9547  5.1760   1
   1  -3 -25 1.34791 1.44962   4
   1   3 -25 3.63083 1.94268   1
   0   3 -25 -0.8093  1.1369   1
  -1   3 -25 0.89688 1.40867   1
  -2   3 -25 12.1835  3.0414   1
  -3   3 -25 21.2747  4.1186   1
  -4  -3 -25 29.5813  4.3110   1
  -4   3 -25 21.3709  4.2058   1
  -5  -3 -25 2.50499 1.86177   1
  -5   3 -25 3.04291 1.85701   1
   4  -4 -25 15.2058  3.4737   4
   4   4 -25 17.7483  3.8299   1
   3  -4 -25 -2.0052  1.0247   4
   3   4 -25 -0.0187  1.3746   1
   2  -4 -25 14.2582  3.1246   4
   2   4 -25 6.80333 2.48241   1
   1  -4 -25 3.99280 1.86513   4
   1   4 -25 4.36259 2.15851   1
   0   4 -25 16.2523  3.6090   1
  -1   4 -25 5.66716 2.38236   1
  -2   4 -25 10.4621  3.0368   1
  -3   4 -25 0.59227 1.44298   1
  -4   4 -25 3.62644 1.84556   1
   2  -5 -25 11.7834  3.1682   4
   2   5 -25 15.4219  3.7583   1
   1  -5 -25 28.4175  4.3592   4
   1   5 -25 23.5056  4.4304   1
   0   5 -25 2.77000 2.26422   1
  -1   5 -25 1.39919 1.58639   1
   6   0 -26 2.68124 2.06406   4
   6   0 -26 4.90298 2.46758   2
   5   0 -26 47.9358  5.7333   4
   5   0 -26 42.3498  5.5275   2
   4   0 -26 50.0890  5.6223   4
   3   0 -26 83.9340  5.7751   4
   2   0 -26 11.7182  2.4074   4
   1   0 -26 27.6425  3.7047   4
   0   0 -26 1.87724 1.43156   1
   0   0 -26 5.63526 1.91421   4
  -1   0 -26 10.7139  2.2517   4
  -1   0 -26 10.3099  2.5491   1
  -2   0 -26 94.7102  6.3199   1
  -3   0 -26 0.69477 1.25788   1
  -4   0 -26 34.2623  4.8530   1
  -5   0 -26 12.7490  3.3356   1
   5  -1 -26 -2.7548  0.9385   4
   5   1 -26 0.60834 1.20111   4
   5   1 -26 1.48302 1.62506   2
   4  -1 -26 48.9816  5.7396   4
   4   1 -26 45.8297  5.7345   2
   4   1 -26 52.1267  4.6433   4
   3  -1 -26 12.3156  3.0552   4
   3   1 -26 12.0953  2.9713   2
   3   1 -26 14.6153  2.8537   4
   2  -1 -26 10.7767  2.4529   4
   2   1 -26 9.30476 2.29935   4
   1  -1 -26 37.5083  4.3859   4
   1   1 -26 39.3152  4.6825   1
   1   1 -26 46.8668  3.9052   4
   0  -1 -26 31.1767  3.9021   4
   0   1 -26 25.6751  3.9238   1
  -1  -1 -26 0.89364 1.03284   4
  -1   1 -26 0.11336 1.08556   1
  -2  -1 -26 18.6251  3.3281   1
  -2   1 -26 14.3234  3.0119   1
  -3  -1 -26 44.4401  4.4612   1
  -3   1 -26 36.6172  5.0469   1
  -4  -1 -26 0.06981 1.39638   1
  -4   1 -26 0.21214 1.28477   1
  -5  -1 -26 2.36250 1.58633   1
  -5   1 -26 6.88028 2.56204   1
   5  -2 -26 2.57670 1.66861   4
   5   2 -26 3.40781 1.88279   2
   5   2 -26 1.85548 1.33250   4
   4  -2 -26 2.38467 1.44645   4
   4   2 -26 1.58353 1.50249   4
   4   2 -26 0.37273 1.62988   2
   3  -2 -26 32.1613  4.3129   4
   3   2 -26 32.8870  4.4140   1
   3   2 -26 27.2880  3.8521   4
   2  -2 -26 0.82793 1.32937   4
   2   2 -26 -0.3104  1.1653   1
   1  -2 -26 0.55522 1.31150   4
   1   2 -26 -0.0248  1.1416   1
   0  -2 -26 1.12701 1.24418   4
   0   2 -26 0.51295 1.42419   1
  -1   2 -26 1.18068 1.49711   1
  -2   2 -26 4.45123 2.17302   1
  -3  -2 -26 7.70136 2.35196   1
  -3   2 -26 5.58109 2.21595   1
  -4  -2 -26 0.27248 1.18652   1
  -4   2 -26 0.23140 1.29563   1
  -5  -2 -26 7.19356 2.57836   1
  -5   2 -26 5.40093 2.40338   1
   4  -3 -26 88.5377  6.5915   4
   4   3 -26 96.2863  6.7754   1
   3  -3 -26 34.7271  4.5752   4
   3   3 -26 22.5411  3.9173   1
   2  -3 -26 15.6001  3.0363   4
   2   3 -26 12.5972  3.0373   1
   1  -3 -26 18.2333  3.3006   4
   1   3 -26 14.1585  3.3016   1
   0   3 -26 69.5799  6.0022   1
  -1   3 -26 0.35012 1.37810   1
  -2   3 -26 53.1378  6.3290   1
  -3   3 -26 18.5546  3.9919   1
  -4   3 -26 -0.3213  1.3725   1
   3  -4 -26 20.2266  3.9502   4
   3   4 -26 14.7927  3.5317   1
   2  -4 -26 -2.5048  1.3068   4
   2   4 -26 0.34046 1.45700   1
   1  -4 -26 8.90226 2.52517   4
   1   4 -26 10.6183  3.0771   1
   0   4 -26 33.9761  5.2837   1
  -1   4 -26 134.005   8.807   1
  -2   4 -26 16.9468  3.8710   1
  -3   4 -26 18.2403  4.1037   1
   5   0 -27 0.52451 1.25338   4
   3   0 -27 0.60242 1.27634   4
   2   0 -27 -0.2177  1.1245   4
   1   0 -27 2.16181 1.50648   4
   0   0 -27 1.25024 1.09651   4
  -1   0 -27 1.59374 1.22637   4
  -1   0 -27 -0.2868  1.0582   1
  -2   0 -27 -0.1450  1.0039   1
  -3   0 -27 -0.0196  1.2612   1
[truncated: 12,065 more chars]
