# Supplementary material for: Crystal structure of a new monoclinic polymorph of 2,4-di­hydroxy­benzaldehyde 4-methyl­thio­semi­carbazone
Source: Acta Crystallogr E Crystallogr Commun. 2015 Jan 1;71(Pt 1):58–61. doi: 10.1107/S2056989014026498 (PMC4331891; doi:10.1107/S2056989014026498)
Supplement: Supplementary file 2 [file e-71-00058-Isup2.hkl]

#
# h,k,l, Fc-squared, Fo-squared, sigma(Fo-squared), status flag
#
data_I
_shelx_title ' OH polymorph'
_shelx_refln_list_code          4
_shelx_F_calc_maximum      231.12
_exptl_crystal_F_000       472.00
_reflns_d_resolution_high  0.7697

loop_
 _space_group_symop_operation_xyz
 'x, y, z'
 '-x, y+1/2, -z+1/2'
 '-x, -y, -z'
 'x, -y-1/2, z-1/2'

_cell_length_a     7.3058
_cell_length_b     6.0582
_cell_length_c    22.6041
_cell_angle_alpha  90.000
_cell_angle_beta   91.100
_cell_angle_gamma  90.000

_shelx_F_squared_multiplier     1.000

loop_
 _refln_index_h
 _refln_index_k
 _refln_index_l
 _refln_F_squared_calc
 _refln_F_squared_meas
 _refln_F_squared_sigma
 _refln_observed_status
   1   0   0         10.89         -2.79         1.86 o
   2   0   0      14467.29      13328.53        96.64 o
   3   0   0       6249.20       6063.67        65.45 o
   4   0   0       3472.81       3274.29        33.85 o
   5   0   0        241.91        283.23         8.83 o
   6   0   0       2297.70       2365.66        31.48 o
   7   0   0        967.15        975.04        20.30 o
   8   0   0         14.98         12.08         3.46 o
   9   0   0        244.36        242.98        11.75 o
   1   1   0         37.31         26.34         0.84 o
   2   1   0      15595.44      14555.39        84.89 o
   3   1   0       1454.62       1495.49        10.47 o
   4   1   0       1669.20       1751.29        15.22 o
   5   1   0        105.72        101.13         3.65 o
   6   1   0         27.30         22.60         2.46 o
   7   1   0          2.46          1.84         1.42 o
   8   1   0         13.22         11.14         2.33 o
   9   1   0          0.07          4.06         2.80 o
   0   2   0       1018.94        952.98        17.09 o
   1   2   0         73.07         62.82         2.51 o
   2   2   0        390.43        362.50         4.25 o
   3   2   0        210.39        172.86         3.06 o
   4   2   0       1153.78       1265.01        10.76 o
   5   2   0        277.43        293.35         5.72 o
   6   2   0        416.72        427.19         8.75 o
   7   2   0        158.08        136.84         6.18 o
   8   2   0         76.57         80.68         7.20 o
   9   2   0          1.95          5.19         3.05 o
   1   3   0          0.16          2.45         1.50 o
   2   3   0        589.68        586.95         8.46 o
   3   3   0        302.62        290.36         4.73 o
   4   3   0        581.56        602.81        11.98 o
   5   3   0         26.88         26.50         2.30 o
   6   3   0        123.68        125.87         8.07 o
   7   3   0        130.09        122.89         8.52 o
   8   3   0          9.05         11.65         3.60 o
   0   4   0       2029.07       2026.68        32.32 o
   1   4   0       1469.87       1514.89        17.40 o
   2   4   0        208.42        202.53         5.59 o
   3   4   0       3077.40       3118.16        23.30 o
   4   4   0       1328.80       1364.73        18.37 o
   5   4   0        195.60        192.27         7.39 o
   6   4   0        922.49        891.55        19.10 o
   7   4   0        435.67        457.54        14.36 o
   8   4   0          4.33          3.51         2.89 o
   1   5   0        462.26        444.40         9.81 o
   2   5   0        284.08        285.64         6.81 o
   3   5   0         40.73         42.16         3.98 o
   4   5   0        265.51        262.44        10.14 o
   5   5   0        279.35        305.83        13.15 o
   6   5   0         14.73         12.97         5.43 o
   7   5   0        433.87        461.75        21.64 o
   0   6   0        215.29        232.48        10.19 o
   1   6   0         48.30         43.27         3.80 o
   2   6   0         92.71         88.15         6.86 o
   3   6   0        246.84        248.64        12.89 o
   4   6   0          0.34         -1.85         2.58 o
   5   6   0        296.42        314.77        14.11 o
   6   6   0          9.55         10.14         4.11 o
   1   7   0       1139.65       1172.96        20.12 o
   2   7   0        783.86        816.68        22.17 o
   3   7   0         82.06         74.09         8.28 o
   4   7   0        112.46        114.70        12.36 o
  -9   1   1          0.11          2.45         2.45 o
  -8   1   1        144.01        156.35         6.67 o
  -7   1   1        211.82        215.96         6.66 o
  -6   1   1         34.02         27.98         2.78 o
  -5   1   1        170.65        189.26         4.66 o
  -4   1   1        294.20        309.62         5.22 o
  -3   1   1       3966.78       3898.68        23.26 o
  -2   1   1       4694.82       4874.48        24.43 o
  -1   1   1       2101.91       2129.06        11.86 o
   0   1   1          5.65          1.60         0.65 o
   1   1   1       1627.89       1652.34         8.22 o
   2   1   1        546.76        529.95         4.59 o
   3   1   1          4.98          0.59         0.66 o
   4   1   1       2370.97       2450.05        20.87 o
   5   1   1        683.87        724.67         9.43 o
   6   1   1        256.86        273.82         6.27 o
   7   1   1        154.95        151.38         5.73 o
   8   1   1         59.73         55.19         4.44 o
   9   1   1        160.50        156.47        10.04 o
  -9   2   1          2.20          0.93         2.61 o
  -8   2   1        143.32        144.19         9.43 o
  -7   2   1        203.92        192.14         7.26 o
  -6   2   1        466.97        462.05         9.12 o
  -5   2   1         91.71        103.44         3.50 o
  -4   2   1        116.48        129.16         3.12 o
  -3   2   1        491.35        425.91         5.45 o
  -2   2   1       2450.97       2383.64        14.21 o
  -1   2   1         18.15          9.97         1.28 o
   0   2   1        998.45       1037.53        15.52 o
   1   2   1       6895.75       7109.89        38.18 o
   2   2   1         69.56         78.73         1.98 o
   3   2   1        397.76        387.03         4.72 o
   4   2   1       3851.67       3754.63        22.21 o
   5   2   1         22.76         20.24         1.93 o
   6   2   1       1534.22       1525.75        17.35 o
   7   2   1         42.99         45.09         4.38 o
   8   2   1         24.29         38.74         5.03 o
   9   2   1         11.99         11.28         3.85 o
  -8   3   1        145.00        139.19         9.60 o
  -7   3   1       1242.65       1203.32        22.68 o
  -6   3   1        353.85        345.67        11.05 o
  -5   3   1         97.28         87.43         3.71 o
  -4   3   1        257.38        242.00         5.37 o
  -3   3   1          7.08          6.33         0.97 o
  -2   3   1        253.54        237.91         4.80 o
  -1   3   1          6.63          6.54         1.19 o
   0   3   1         17.22         24.86         2.38 o
   1   3   1         52.59         49.74         2.97 o
   2   3   1         13.84         16.68         1.75 o
   3   3   1         19.48         14.63         1.43 o
   4   3   1         89.75         93.79         3.14 o
   5   3   1         14.79         11.26         1.68 o
   6   3   1          6.22          7.90         2.76 o
   7   3   1         20.29         11.35         3.21 o
   8   3   1        554.38        508.78        15.31 o
  -8   4   1          0.39          0.70         2.67 o
  -7   4   1          8.88          9.73         2.94 o
  -6   4   1        457.92        458.58        12.06 o
  -5   4   1         75.46         70.78         4.93 o
  -4   4   1        943.71        968.61        14.61 o
  -3   4   1         40.05         50.13         2.86 o
  -2   4   1          0.93          1.21         1.04 o
  -1   4   1         23.46         22.39         2.43 o
   0   4   1         21.65         13.74         1.90 o
   1   4   1          6.55          4.06         1.28 o
   2   4   1         17.24         17.69         2.09 o
   3   4   1         47.53         48.47         3.35 o
   4   4   1          2.23          1.71         1.20 o
   5   4   1         46.14         36.24         4.03 o
   6   4   1        282.51        268.20        11.99 o
   7   4   1          0.01         -0.28         2.38 o
   8   4   1         14.51         17.49         5.79 o
  -7   5   1         88.91        102.24        16.97 o
  -6   5   1         74.09         74.77         7.15 o
  -5   5   1        396.24        359.33        14.14 o
  -4   5   1        284.97        286.70        10.42 o
  -3   5   1         67.65         67.31         5.92 o
  -2   5   1         23.45         27.41         2.84 o
  -1   5   1       1514.42       1466.29        18.63 o
   0   5   1       1087.84       1065.72        14.32 o
   1   5   1         75.14         65.20         4.11 o
   2   5   1       1219.06       1204.46        15.77 o
   3   5   1       1031.43       1017.41        16.42 o
   4   5   1         34.75         33.05         4.41 o
   5   5   1        529.01        513.54        14.71 o
   6   5   1        396.14        408.70        19.52 o
   7   5   1          2.20          4.42         3.89 o
  -6   6   1         13.30         12.03         5.66 o
  -5   6   1        143.98        144.91        11.56 o
  -4   6   1         46.23         49.35         6.64 o
  -3   6   1        315.28        341.29        11.94 o
  -2   6   1         57.99         61.69         5.71 o
  -1   6   1          3.39          0.26         1.92 o
   0   6   1        714.68        747.96        12.93 o
   1   6   1          0.12          0.97         1.32 o
   2   6   1         11.54         10.80         2.16 o
   3   6   1         65.97         62.80         6.28 o
   4   6   1          7.79          2.08         2.13 o
   5   6   1         67.56         61.04         7.73 o
   6   6   1         13.84         14.75        10.47 o
  -4   7   1        188.61        189.90        13.63 o
  -3   7   1          0.84          1.23         2.66 o
  -2   7   1          0.56          5.46         2.78 o
  -1   7   1          1.17          1.96         3.14 o
   0   7   1         64.67         74.79         6.75 o
   1   7   1          3.55         -0.50         3.30 o
   2   7   1          4.53          8.72         5.13 o
   3   7   1         15.13         11.66         5.33 o
   4   7   1         28.40         17.12         6.07 o
  -9   0   2        326.03        331.58        13.54 o
  -8   0   2        266.80        271.58        11.55 o
  -7   0   2         41.06         33.07         4.60 o
  -6   0   2         87.51         87.41         6.73 o
  -5   0   2       2745.86       2801.07        32.63 o
  -4   0   2       1569.73       1567.55        20.57 o
  -3   0   2       1074.40        991.31        12.93 o
  -2   0   2      10568.73       9951.23        74.40 o
  -1   0   2        382.16        370.48         4.24 o
   0   0   2       2399.49       2376.43        23.46 o
   1   0   2         53.48         45.47         2.57 o
   2   0   2      53417.68      40878.68       659.67 o
   3   0   2          6.54          7.22         1.74 o
   4   0   2       1831.55       1829.67        22.39 o
   5   0   2       5529.91       5329.24        50.40 o
   6   0   2        604.21        620.31        12.90 o
   7   0   2       1469.27       1509.04        25.77 o
   8   0   2        916.20        970.25        21.81 o
   9   0   2         82.14         94.24         8.87 o
  -9   1   2          0.93          0.36         2.48 o
  -8   1   2         17.72         20.04         3.20 o
  -7   1   2          0.91          1.17         1.40 o
  -6   1   2         14.19         16.69         2.31 o
  -5   1   2          2.48          3.51         1.16 o
  -4   1   2        322.63        268.42         4.32 o
  -3   1   2        171.27        176.94         3.02 o
  -2   1   2       1889.09       1809.35        11.61 o
  -1   1   2       1307.58       1355.18         9.64 o
   0   1   2       4964.98       4729.14        21.97 o
   1   1   2        324.00        341.99         3.01 o
   2   1   2       2985.26       2915.34        17.01 o
   3   1   2          0.54          0.73         0.51 o
   4   1   2       4339.08       4370.36        32.03 o
   5   1   2        203.61        230.48         5.23 o
   6   1   2         81.98         86.96         4.45 o
   7   1   2          7.47          7.14         2.02 o
   8   1   2          3.07          3.58         2.03 o
   9   1   2         37.87         33.33         4.43 o
  -9   2   2        325.80        333.49        14.35 o
  -8   2   2        126.63        131.06         8.93 o
  -7   2   2         23.38         26.41         3.48 o
  -6   2   2         15.07         13.01         2.09 o
  -5   2   2        173.29        174.25         4.92 o
  -4   2   2         62.54         54.21         2.64 o
  -3   2   2        154.98        137.54         3.27 o
  -2   2   2         12.37          5.96         0.97 o
  -1   2   2         24.42         21.00         1.47 o
   0   2   2       3210.05       3338.66        21.33 o
   1   2   2       1607.53       1685.60        13.61 o
   2   2   2        357.15        374.76         4.20 o
   3   2   2        460.43        538.78         5.73 o
   4   2   2         94.66         86.42         3.04 o
   5   2   2        272.25        266.30         5.60 o
   6   2   2        969.93        960.41        13.28 o
   7   2   2         77.47         77.94         5.64 o
   8   2   2        157.21        158.09         9.36 o
   9   2   2          7.58          7.72         3.97 o
  -8   3   2         28.19         17.16         4.12 o
  -7   3   2        645.35        660.84        16.60 o
  -6   3   2         70.81         62.98         4.11 o
  -5   3   2        101.82        110.32         5.15 o
  -4   3   2          6.33          8.68         1.21 o
  -3   3   2         34.60         33.14         1.82 o
  -2   3   2        886.78        900.60        10.39 o
  -1   3   2       2802.26       2843.48        23.27 o
   0   3   2        283.81        278.79         5.81 o
   1   3   2        213.09        259.20         4.98 o
   2   3   2          5.09          5.60         0.93 o
   3   3   2        321.87        305.91         5.64 o
   4   3   2        275.03        259.29         4.50 o
   5   3   2        180.92        191.51         6.57 o
   6   3   2        134.19        140.73         6.50 o
   7   3   2          5.59          2.07         2.20 o
   8   3   2        213.95        212.18        13.26 o
  -8   4   2        368.82        366.61        13.88 o
  -7   4   2         26.64         23.52         4.13 o
  -6   4   2        600.09        594.98        15.48 o
  -5   4   2        146.01        141.13         6.55 o
  -4   4   2        480.15        462.36         8.62 o
  -3   4   2        112.72        122.64         3.78 o
  -2   4   2       3408.93       3304.72        26.66 o
  -1   4   2       2129.72       2146.44        21.28 o
   0   4   2        201.05        207.77         5.80 o
   1   4   2       1511.17       1581.32        15.96 o
   2   4   2       1237.22       1283.67        15.07 o
   3   4   2        221.09        216.88         5.94 o
   4   4   2       1028.92       1004.04        15.83 o
   5   4   2       1231.59       1254.12        17.11 o
   6   4   2         33.65         29.32         5.08 o
   7   4   2        102.37        102.71        11.57 o
   8   4   2        451.26        410.79        23.87 o
  -7   5   2          2.50          0.46         5.44 o
  -6   5   2         64.68         51.74         5.85 o
  -5   5   2        172.89        170.03        10.12 o
  -4   5   2         56.45         66.45         8.79 o
  -3   5   2         45.14         45.67         4.18 o
  -2   5   2        475.84        462.82         9.94 o
  -1   5   2         66.63         62.30         4.39 o
   0   5   2        442.57        446.74         9.67 o
   1   5   2        397.15        414.92         8.72 o
   2   5   2         44.04         42.45         3.43 o
   3   5   2        134.98        137.10         6.33 o
   4   5   2         34.98         36.84         4.75 o
   5   5   2         60.43         51.73         8.13 o
   6   5   2         49.72         44.28         7.92 o
   7   5   2        200.25        176.00        15.71 o
  -6   6   2          5.41          6.26         3.03 o
  -5   6   2         24.79         17.26         7.81 o
  -4   6   2         14.31         23.40         5.91 o
  -3   6   2        226.22        246.63        10.18 o
  -2   6   2          4.89          4.32         3.01 o
  -1   6   2          0.72          5.81         2.41 o
   0   6   2        271.00        271.03         7.21 o
   1   6   2         30.11         26.17         2.82 o
   2   6   2        187.61        199.80         6.86 o
   3   6   2         74.04         65.72         5.38 o
   4   6   2         14.79          8.55         3.76 o
   5   6   2         83.77         69.06         8.18 o
   6   6   2         11.92          4.20         4.08 o
  -4   7   2        280.06        270.78        14.12 o
  -3   7   2        246.58        264.59        13.32 o
  -2   7   2         12.62         19.83         6.45 o
  -1   7   2         13.91         12.68         3.56 o
   0   7   2        583.98        623.23        16.21 o
   1   7   2        153.43        167.17        10.59 o
   2   7   2         11.25          6.34         4.46 o
   3   7   2        577.16        608.48        19.30 o
   4   7   2        644.20        685.31        21.45 o
  -9   1   3        209.67        195.71         9.05 o
  -8   1   3        123.32        108.24         6.95 o
  -7   1   3          4.24          5.68         1.71 o
  -6   1   3        593.56        581.64        12.95 o
  -5   1   3        217.33        194.72         4.61 o
  -4   1   3          3.26          0.64         0.61 o
  -3   1   3        607.26        600.17         5.96 o
  -2   1   3        159.55        151.88         2.64 o
  -1   1   3       4627.42       4412.83        25.88 o
   0   1   3       1525.17       1572.69        10.51 o
   1   1   3       2051.58       2108.73        13.21 o
   2   1   3       2694.79       2548.26        14.10 o
   3   1   3       2554.65       2698.26        17.83 o
   4   1   3        310.96        309.07         5.43 o
   5   1   3        112.46        128.45         3.95 o
   6   1   3         82.39         77.57         3.94 o
   7   1   3        107.80        117.34         5.69 o
   8   1   3         22.98         24.32         3.65 o
   9   1   3         86.02         74.61         7.92 o
  -9   2   3        692.49        700.19        27.47 o
  -8   2   3        342.19        368.97        10.98 o
  -7   2   3         16.70         10.03         2.43 o
  -6   2   3        252.89        244.79         6.58 o
  -5   2   3       1006.84       1000.45        11.23 o
  -4   2   3        395.59        351.06         9.00 o
  -3   2   3        926.15        974.93         9.24 o
  -2   2   3       1914.94       1903.26        12.64 o
  -1   2   3       2144.26       2014.39        14.93 o
   0   2   3        696.15        732.22         5.92 o
   1   2   3       2318.76       2315.18        15.89 o
   2   2   3        628.03        637.19         5.56 o
   3   2   3        864.55        899.08         8.08 o
   4   2   3       1074.14       1078.16        11.00 o
   5   2   3        240.60        230.10         5.25 o
   6   2   3        914.87        910.81        12.93 o
   7   2   3         22.83         18.81         3.13 o
   8   2   3        902.97        916.26        17.24 o
   9   2   3         83.79         94.53         9.47 o
  -8   3   3          3.85          3.00         2.69 o
  -7   3   3        545.49        540.74        20.17 o
  -6   3   3         67.45         65.45         5.88 o
  -5   3   3       1651.68       1751.70        18.09 o
  -4   3   3          2.71          0.35         0.82 o
  -3   3   3         16.65         14.78         1.28 o
  -2   3   3       2362.79       2554.61        20.43 o
  -1   3   3          7.40          7.89         1.14 o
   0   3   3        550.32        578.66         8.53 o
   1   3   3         66.67         42.78         2.42 o
   2   3   3         42.88         53.83         2.50 o
   3   3   3          2.56          8.91         1.08 o
   4   3   3         43.12         36.82         2.88 o
   5   3   3         72.10         77.83         5.64 o
   6   3   3          9.79          6.75         2.06 o
   7   3   3        107.03        101.40         6.66 o
   8   3   3          8.10          5.44         3.90 o
  -8   4   3          9.07         12.80         3.95 o
  -7   4   3         78.62         69.92         7.99 o
  -6   4   3         10.36          8.42         2.94 o
  -5   4   3        553.54        573.12        11.84 o
  -4   4   3        730.49        780.63        12.87 o
  -3   4   3        637.59        651.33         9.22 o
  -2   4   3        724.50        761.07        12.47 o
  -1   4   3         19.22         13.35         1.85 o
   0   4   3         87.73         81.12         4.88 o
   1   4   3         30.00         32.13         2.48 o
   2   4   3         16.70         10.88         1.75 o
   3   4   3         43.79         45.93         3.64 o
   4   4   3         49.75         42.02         3.91 o
   5   4   3         19.67         19.59         3.26 o
   6   4   3          8.93          3.00         3.12 o
   7   4   3          0.00          1.34         3.20 o
   8   4   3         22.15         22.38         6.42 o
  -7   5   3        243.72        232.68         9.87 o
  -6   5   3        179.44        166.81         9.46 o
  -5   5   3         38.68         30.30         4.21 o
  -4   5   3          0.78          3.03         1.95 o
  -3   5   3       1710.49       1735.66        21.61 o
  -2   5   3        160.31        145.39         6.41 o
  -1   5   3        517.64        510.47        10.23 o
   0   5   3         28.34         29.14         3.19 o
   1   5   3        503.70        511.01         9.75 o
   2   5   3        236.77        229.56         6.75 o
   3   5   3        327.87        336.85         9.31 o
   4   5   3        587.14        565.66        13.86 o
   5   5   3        188.39        174.31        10.73 o
   6   5   3         56.20         48.84         8.31 o
   7   5   3        313.83        315.63        18.11 o
  -6   6   3         73.36         55.36         7.83 o
  -5   6   3        205.87        205.21        13.56 o
  -4   6   3         14.17         21.93         4.36 o
  -3   6   3          0.51         -0.56         2.11 o
  -2   6   3        549.86        570.90        14.97 o
  -1   6   3        100.05        106.94         9.46 o
   0   6   3         10.08          7.35         2.01 o
   1   6   3          5.57          5.00         1.70 o
   2   6   3       1213.31       1261.39        17.67 o
   3   6   3          0.25          0.28         1.61 o
   4   6   3        393.11        413.54        15.33 o
   5   6   3        281.04        281.90        45.02 o
   6   6   3         14.58         11.76        10.34 o
  -4   7   3         85.72         82.29         8.99 o
  -3   7   3         10.97          4.60         3.63 o
  -2   7   3        397.62        392.83        15.49 o
  -1   7   3          4.37          0.14         4.36 o
   0   7   3          8.55          7.00         3.10 o
   1   7   3         75.20         78.64         5.88 o
   2   7   3         48.49         61.54         7.24 o
   3   7   3          1.48         -1.70         2.47 o
   4   7   3         14.12          6.01         3.66 o
  -9   0   4        437.23        465.21        34.63 o
  -8   0   4        972.74        974.65        22.14 o
  -7   0   4        735.30        780.81        18.31 o
  -6   0   4          1.54          0.16         1.73 o
  -5   0   4        106.66        102.49         8.97 o
  -4   0   4        859.04        853.56        14.53 o
  -3   0   4       2757.45       2822.85        19.81 o
  -2   0   4       1120.69       1040.00        24.52 o
  -1   0   4       2444.10       2434.60        15.22 o
   0   0   4       3525.13       3506.15        25.47 o
   1   0   4         56.79         46.23         2.29 o
   2   0   4       1509.21       1550.87        21.41 o
   3   0   4        829.79        693.64        10.01 o
   4   0   4        885.77        939.57        13.42 o
   5   0   4        432.92        406.19         9.40 o
   6   0   4          1.43          2.51         1.70 o
   7   0   4       1510.83       1557.24        26.30 o
   8   0   4         38.74         40.09         5.51 o
   9   0   4        763.84        770.89        20.82 o
  -9   1   4          8.76          4.03         2.46 o
  -8   1   4         50.72         55.42         5.33 o
  -7   1   4        108.69        104.22         5.39 o
  -6   1   4         17.50         14.47         2.23 o
  -5   1   4          3.39          1.41         0.89 o
  -4   1   4        528.55        553.92         8.24 o
  -3   1   4        389.13        366.17         6.42 o
  -2   1   4       1133.97       1131.21         7.83 o
  -1   1   4          0.03          0.57         0.43 o
   0   1   4         17.57         21.02         1.00 o
   1   1   4        760.97        790.15         8.50 o
   2   1   4        225.21        213.03         3.11 o
   3   1   4          7.00         16.47         1.38 o
   4   1   4       2055.30       2102.60        16.45 o
   5   1   4          0.06         -0.03         0.81 o
   6   1   4        384.37        409.63         8.43 o
   7   1   4          1.16          1.94         1.37 o
   8   1   4         94.27        103.22         6.72 o
   9   1   4         73.65         67.17         7.45 o
  -9   2   4         75.36         72.13         7.38 o
  -8   2   4         36.93         36.77         5.26 o
  -7   2   4        292.52        302.07         9.19 o
  -6   2   4        122.07        133.38         5.78 o
  -5   2   4         78.78         68.72         3.48 o
  -4   2   4        128.85        140.73         3.68 o
  -3   2   4          6.51          1.56         0.60 o
  -2   2   4        524.99        571.94         6.29 o
  -1   2   4          9.08          4.83         0.64 o
   0   2   4       1535.76       1491.86        10.24 o
   1   2   4         28.60         20.89         1.50 o
   2   2   4       1824.51       1987.57        14.24 o
   3   2   4        462.61        469.90         6.06 o
   4   2   4         32.89         34.33         2.09 o
   5   2   4         90.90        112.23         3.71 o
   6   2   4         27.81         29.73         3.39 o
   7   2   4         99.14         84.70         5.83 o
   8   2   4        166.43        163.75         8.98 o
   9   2   4          4.21          0.74         3.60 o
  -8   3   4         18.15         16.35         3.88 o
  -7   3   4         32.47         31.58         4.71 o
  -6   3   4         83.37         80.83         8.58 o
  -5   3   4       1717.63       1694.88        17.95 o
  -4   3   4        214.35        239.94         5.97 o
  -3   3   4        825.15        860.81         8.21 o
  -2   3   4        400.31        425.73         7.33 o
  -1   3   4          6.18          6.76         1.29 o
   0   3   4         40.94         26.34         1.84 o
   1   3   4       2517.09       2589.35        20.39 o
   2   3   4          0.09          1.77         0.58 o
   3   3   4        102.17        113.13         2.59 o
   4   3   4        240.90        224.73         5.87 o
   5   3   4        319.82        310.30         9.27 o
   6   3   4         15.83         14.21         2.96 o
   7   3   4        432.25        416.84        14.50 o
   8   3   4         77.03         98.72        11.45 o
  -8   4   4         40.44         31.04         6.26 o
  -7   4   4        169.82        174.11         9.17 o
  -6   4   4        467.16        472.96        12.46 o
  -5   4   4        134.83        142.31         7.60 o
  -4   4   4       1666.26       1690.58        17.95 o
  -3   4   4         19.82         13.87         2.28 o
  -2   4   4          3.35          1.40         0.98 o
  -1   4   4         64.88         54.72         3.62 o
   0   4   4       1525.42       1436.27        14.78 o
   1   4   4         62.29         61.63         3.43 o
   2   4   4        245.91        247.38         8.99 o
   3   4   4        676.19        673.91        10.99 o
   4   4   4        188.82        206.17         7.13 o
   5   4   4         45.67         44.84         4.64 o
   6   4   4        506.25        497.87        15.61 o
   7   4   4        164.32        148.26        13.78 o
   8   4   4         50.18         29.57         7.29 o
  -7   5   4          7.86          7.05         5.07 o
  -6   5   4          3.91          6.57         2.46 o
  -5   5   4         13.21         12.70         5.38 o
  -4   5   4          1.81          0.70         1.57 o
  -3   5   4          0.68          1.12         1.51 o
  -2   5   4         83.29         84.79         7.33 o
  -1   5   4       1089.17       1109.28        13.81 o
   0   5   4        521.02        515.11         9.31 o
   1   5   4        257.87        278.61         6.59 o
   2   5   4         27.39         31.83         3.46 o
   3   5   4        114.76        106.25         6.18 o
   4   5   4         40.52         24.00         3.48 o
   5   5   4          7.53          4.58         3.71 o
   6   5   4         37.08         32.67         7.14 o
   7   5   4         18.68         19.33         6.03 o
  -6   6   4          9.01          7.40         3.58 o
  -5   6   4          6.31          7.59         2.96 o
  -4   6   4          8.22          8.54         6.62 o
  -3   6   4        121.66        127.64        11.26 o
  -2   6   4         65.06         72.48         7.60 o
  -1   6   4         10.02         12.35         3.55 o
   0   6   4          7.23          6.08         1.71 o
   1   6   4        412.95        399.11         8.67 o
   2   6   4        466.51        468.78        10.50 o
   3   6   4        310.23        312.58         8.90 o
   4   6   4        105.36        105.72         9.59 o
   5   6   4         56.56         56.09        13.16 o
  -4   7   4          7.21         -2.92         3.67 o
  -3   7   4        464.86        474.96        17.54 o
  -2   7   4        385.44        364.59        18.27 o
  -1   7   4          0.44         -3.89         4.23 o
   0   7   4        113.69        134.52         9.48 o
   1   7   4        258.79        254.93        14.80 o
   2   7   4        356.21        359.48        14.22 o
   3   7   4        289.34        280.64        13.19 o
   4   7   4         70.87         84.44         9.82 o
  -9   1   5          1.74          1.61         2.44 o
  -8   1   5         22.63         22.34         3.47 o
  -7   1   5          9.93          7.09         2.29 o
  -6   1   5         69.83         76.16         4.47 o
  -5   1   5         17.29         11.44         1.36 o
  -4   1   5       1088.60       1093.15         9.20 o
  -3   1   5          2.65          5.71         1.36 o
  -2   1   5          0.32          0.66         0.54 o
  -1   1   5       2300.36       2362.76        14.38 o
   0   1   5        202.96        191.55         3.03 o
   1   1   5         28.34         23.36         2.34 o
   2   1   5       1401.62       1377.46        11.79 o
   3   1   5          3.77          1.81         1.09 o
   4   1   5        492.88        522.04         8.20 o
   5   1   5        614.80        619.23         8.77 o
   6   1   5        499.03        508.85         8.69 o
   7   1   5         39.96         44.46         3.61 o
   8   1   5        132.81        127.38         7.43 o
   9   1   5         53.00         60.31         8.23 o
  -9   2   5         46.61         44.53         6.23 o
  -8   2   5          2.35          3.62         2.33 o
  -7   2   5       1040.55       1043.69        17.69 o
  -6   2   5        617.08        626.55        10.89 o
  -5   2   5          0.02         -1.50         1.08 o
  -4   2   5       3223.16       3250.36        25.32 o
  -3   2   5       2287.92       2297.53        16.79 o
  -2   2   5        346.79        430.99         6.76 o
  -1   2   5       2726.17       2779.05        16.09 o
   0   2   5       2537.36       2566.07        14.53 o
   1   2   5        846.59        866.25         9.35 o
   2   2   5       2377.64       2638.67        18.64 o
   3   2   5       2199.20       2278.07        16.37 o
   4   2   5         59.84         46.61         2.55 o
   5   2   5          7.59         10.41         2.44 o
   6   2   5        913.27        930.42        15.09 o
   7   2   5         55.18         59.15         5.46 o
   8   2   5          8.21         10.17         3.83 o
   9   2   5        104.17        119.57        20.25 o
  -8   3   5          2.96          5.23         2.66 o
  -7   3   5         41.74         48.90         5.37 o
  -6   3   5          3.02          0.72         1.23 o
  -5   3   5        241.90        245.10         6.89 o
  -4   3   5         51.08         54.30         3.47 o
  -3   3   5        731.25        760.48         8.83 o
  -2   3   5         49.83         68.38         2.78 o
  -1   3   5         27.30         49.61         2.04 o
   0   3   5       3670.20       3999.05        23.99 o
   1   3   5          0.60          6.62         1.11 o
   2   3   5        717.25        734.62        10.09 o
   3   3   5        171.90        188.60         5.32 o
   4   3   5          0.83          0.62         1.03 o
   5   3   5         51.26         50.48         4.61 o
   6   3   5         41.95         51.27         7.00 o
   7   3   5         31.45         31.38         5.80 o
   8   3   5         16.26         13.11         4.88 o
  -8   4   5          3.94          4.22         2.67 o
  -7   4   5          8.46          3.13         2.21 o
  -6   4   5          2.58          3.51         2.86 o
  -5   4   5         53.49         44.28         4.02 o
  -4   4   5        237.38        219.97         6.18 o
  -3   4   5        768.51        793.89        12.92 o
  -2   4   5        268.80        295.28         5.97 o
  -1   4   5        546.70        578.17         8.37 o
   0   4   5        108.21         91.26         3.63 o
   1   4   5        101.50         91.14         3.81 o
   2   4   5        258.89        298.61         7.46 o
   3   4   5         49.51         57.94         3.87 o
   4   4   5        106.82        113.50         7.71 o
   5   4   5         84.99         70.04         7.30 o
   6   4   5        116.69        109.29         8.85 o
   7   4   5          1.05          1.41         3.38 o
  -7   5   5        145.65        143.63        11.41 o
  -6   5   5         19.12         20.29         3.63 o
  -5   5   5        793.10        780.13        18.24 o
  -4   5   5        178.69        170.62         7.36 o
  -3   5   5         66.23         62.81         4.70 o
  -2   5   5         74.19         77.46         6.90 o
  -1   5   5       1725.89       1732.66        17.73 o
   0   5   5         40.87         34.85         3.81 o
   1   5   5       1640.26       1632.91        16.93 o
   2   5   5        306.99        301.87         8.46 o
   3   5   5          2.23         -0.74         1.16 o
   4   5   5         51.79         43.56         4.99 o
   5   5   5        303.56        307.13        16.21 o
   6   5   5         72.45         65.85        14.86 o
   7   5   5          0.64          5.01         4.26 o
  -5   6   5         26.71         21.60         7.78 o
  -4   6   5        228.26        237.65        12.03 o
  -3   6   5        215.61        203.45        10.84 o
  -2   6   5          8.98          7.37         3.36 o
  -1   6   5         32.14         37.49         5.34 o
   0   6   5        964.90        985.55        22.01 o
   1   6   5          0.04          0.86         1.53 o
   2   6   5        324.15        329.68        10.09 o
   3   6   5          1.90          2.26         1.92 o
   4   6   5        335.42        367.16        25.20 o
   5   6   5         17.19         17.67         5.55 o
  -4   7   5        134.96        136.14        12.02 o
  -3   7   5         26.42         17.37        12.22 o
  -2   7   5         13.02         15.65         4.32 o
  -1   7   5          0.04          4.56         3.04 o
   0   7   5        222.33        235.03        11.58 o
   1   7   5          0.04          2.35         3.26 o
   2   7   5         25.77         14.89         3.80 o
   3   7   5        258.53        257.24        19.49 o
  -9   0   6          9.58          7.99         4.61 o
  -8   0   6         70.18         58.35         8.63 o
  -7   0   6        378.55        373.00        12.65 o
  -6   0   6       2143.83       2194.73        30.66 o
  -5   0   6        370.40        382.80        10.59 o
  -4   0   6         48.27         56.49         3.68 o
  -3   0   6       1149.37       1109.36         9.96 o
  -2   0   6       1512.07       1446.87        16.08 o
  -1   0   6        601.54        566.10         6.03 o
   0   0   6       8483.90       8004.80        64.85 o
   1   0   6        330.87        320.69         6.18 o
   2   0   6         65.70         64.43         3.35 o
   3   0   6         34.71         22.86         2.70 o
   4   0   6       1388.97       1404.10        26.36 o
   5   0   6        229.18        255.27         7.59 o
   6   0   6        163.39        176.61         6.93 o
   7   0   6        633.75        679.45        14.89 o
   8   0   6        109.02        108.07         8.73 o
   9   0   6         71.30         60.97         8.93 o
  -9   1   6        104.72         81.77         7.62 o
  -8   1   6          9.93          4.04         2.42 o
  -7   1   6        205.58        218.05         7.86 o
  -6   1   6          0.87          0.96         1.33 o
  -5   1   6        911.83        932.73        11.15 o
  -4   1   6         77.33         88.50         2.74 o
  -3   1   6          1.81          1.63         0.53 o
  -2   1   6        511.06        537.02         4.31 o
  -1   1   6       1577.45       1625.80        11.09 o
   0   1   6       1226.55       1262.63         9.24 o
   1   1   6        335.48        312.13         6.23 o
   2   1   6          1.65          0.91         0.75 o
   3   1   6        572.48        562.43         8.13 o
   4   1   6        156.45        169.93         4.33 o
   5   1   6         94.90         82.11         3.77 o
   6   1   6        597.27        624.09         9.78 o
   7   1   6          0.01         -0.87         1.45 o
   8   1   6         50.55         41.97         5.94 o
   9   1   6         24.56         24.18         5.22 o
  -9   2   6          0.03         -2.37         3.06 o
  -8   2   6         10.34          5.81         2.21 o
  -7   2   6         25.40         19.00         3.00 o
  -6   2   6         27.38         31.50         3.26 o
  -5   2   6         62.15         52.13         3.49 o
  -4   2   6         83.69         90.20         2.92 o
  -3   2   6        895.02        994.46        11.99 o
  -2   2   6       1048.15       1130.57        10.39 o
  -1   2   6          3.80          7.42         0.98 o
   0   2   6        469.74        527.05         7.63 o
   1   2   6         13.26          9.38         1.09 o
   2   2   6        163.03        184.86         4.59 o
   3   2   6         13.53         18.60         2.03 o
   4   2   6         73.04        104.53         3.23 o
   5   2   6          0.63         -1.66         1.11 o
   6   2   6          8.71          8.00         2.17 o
   7   2   6         18.55         21.95         4.41 o
   8   2   6          0.00          1.10         2.75 o
  -8   3   6         48.10         66.46         6.89 o
  -7   3   6        491.25        495.26        11.43 o
  -6   3   6         24.37         27.00         2.95 o
  -5   3   6        112.29        125.57         7.93 o
  -4   3   6        562.61        536.65         9.13 o
  -3   3   6        417.69        420.85         8.02 o
  -2   3   6        469.21        497.63         7.44 o
  -1   3   6        217.02        239.76         4.93 o
   0   3   6       2329.29       2500.21        15.20 o
   1   3   6        169.42        187.82         4.04 o
   2   3   6       1536.97       1540.74        16.17 o
   3   3   6        750.44        717.88        12.00 o
   4   3   6         78.83         79.59         4.22 o
   5   3   6        161.92        150.22         8.63 o
   6   3   6        450.22        445.13        14.24 o
   7   3   6          0.38          5.54         3.40 o
   8   3   6         21.48         14.18         4.92 o
  -7   4   6          9.87         11.88         3.70 o
  -6   4   6        177.30        173.21         8.25 o
  -5   4   6        144.51        145.00         5.93 o
  -4   4   6         14.71         19.22         2.43 o
  -3   4   6        641.68        601.64        11.26 o
  -2   4   6        699.87        687.76        13.19 o
  -1   4   6        120.41        120.47         3.39 o
   0   4   6        166.91        163.63         4.47 o
   1   4   6        926.46        902.68        12.25 o
   2   4   6          4.66          4.38         1.47 o
   3   4   6        324.93        373.99        10.31 o
   4   4   6          0.32          1.64         2.00 o
   5   4   6        264.21        255.39        16.13 o
   6   4   6          5.03          3.40         2.51 o
   7   4   6        158.56        153.08        14.10 o
  -7   5   6          4.72          9.29         3.40 o
  -6   5   6         27.73         25.13         4.63 o
  -5   5   6          1.64          3.83         2.03 o
  -4   5   6        105.00         98.65         6.88 o
  -3   5   6         64.78         60.24         4.67 o
  -2   5   6         99.05        101.71        10.46 o
  -1   5   6          1.07          1.07         1.95 o
   0   5   6          0.04          1.41         1.08 o
   1   5   6        564.23        601.77        10.25 o
   2   5   6        630.96        609.15        16.94 o
   3   5   6          1.63          1.77         1.53 o
   4   5   6         67.96         63.25         6.81 o
   5   5   6         12.98          9.06         3.74 o
   6   5   6        248.81        210.59        14.26 o
   7   5   6          0.11         -1.15         3.77 o
  -5   6   6         10.54          6.27         4.36 o
  -4   6   6          0.70         -0.53         2.38 o
  -3   6   6          0.58          4.65         3.93 o
  -2   6   6        186.31        179.64        10.02 o
  -1   6   6         71.33         68.32         7.12 o
   0   6   6        505.85        519.35        15.80 o
   1   6   6         13.47          7.52         1.99 o
   2   6   6          0.11         -0.60         1.52 o
   3   6   6        291.01        290.11         9.43 o
   4   6   6        284.73        270.98        15.74 o
   5   6   6        180.62        178.61        15.97 o
  -3   7   6        206.37        210.30        12.62 o
  -2   7   6         36.90         37.24         7.69 o
  -1   7   6       1231.99       1264.23        33.34 o
   0   7   6        112.68         93.46        11.36 o
   1   7   6        148.90        161.01        24.92 o
   2   7   6        200.71        223.75        11.49 o
   3   7   6        255.59        246.20        32.87 o
  -9   1   7        122.06         98.09         8.56 o
  -8   1   7         44.12         45.32         4.80 o
  -7   1   7        129.43        108.40         6.65 o
  -6   1   7        286.81        285.48         8.34 o
  -5   1   7        372.35        377.94         6.57 o
  -4   1   7         44.66         29.53         2.49 o
  -3   1   7         69.00         48.33         2.15 o
  -2   1   7        420.30        469.59         3.71 o
  -1   1   7       1349.84       1373.22         8.44 o
   0   1   7        114.11        113.56         2.39 o
   1   1   7        386.41        402.18        10.71 o
   2   1   7        206.71        198.67         3.74 o
   3   1   7         66.21         53.51         5.50 o
   4   1   7        877.85        860.30        14.25 o
   5   1   7        184.72        197.87         6.45 o
   6   1   7         46.58         40.74         3.06 o
   7   1   7         92.14         99.53         6.90 o
   8   1   7         29.01         28.87         5.11 o
   9   1   7          8.49         15.48         4.27 o
  -8   2   7        295.07        317.12        10.53 o
  -7   2   7         22.86         12.80         2.63 o
  -6   2   7        269.69        287.07         7.32 o
  -5   2   7       1015.12        999.30        13.01 o
  -4   2   7         41.89         32.16         2.76 o
  -3   2   7         87.11        103.96         3.53 o
  -2   2   7       4382.05       4516.74        27.80 o
  -1   2   7       2606.73       2785.15        18.29 o
   0   2   7        861.92        977.53         8.34 o
   1   2   7       3115.52       3152.26        19.05 o
   2   2   7        758.56        711.98         9.60 o
   3   2   7         23.88         30.90         3.30 o
   4   2   7       1075.62       1140.98        13.59 o
   5   2   7        953.20       1000.82        14.64 o
   6   2   7         14.75         19.50         3.70 o
   7   2   7        137.10        131.73         9.68 o
   8   2   7        198.87        209.76        10.95 o
  -8   3   7         13.31          0.17         3.50 o
  -7   3   7         49.29         48.10         4.42 o
  -6   3   7         22.45         27.09         3.08 o
  -5   3   7          2.90          1.50         1.41 o
  -4   3   7         54.67         50.67         3.49 o
  -3   3   7         23.46         27.38         2.58 o
  -2   3   7         25.17         26.57         1.82 o
  -1   3   7         10.16          7.21         1.64 o
   0   3   7         18.48          5.73         0.88 o
   1   3   7        297.35        358.09         6.07 o
   2   3   7        571.16        699.78        11.57 o
   3   3   7         13.45          6.66         1.51 o
   4   3   7        135.88        151.05         5.01 o
   5   3   7         32.32         33.71         3.92 o
   6   3   7         86.89         82.32         9.35 o
   7   3   7         10.49          9.52         3.85 o
   8   3   7          3.96          0.50         3.04 o
  -7   4   7         39.74         32.75         4.38 o
  -6   4   7         12.70          9.40         2.34 o
  -5   4   7          1.44          0.24         1.42 o
  -4   4   7         30.87         27.82         2.75 o
  -3   4   7         57.28         58.05         4.26 o
  -2   4   7        342.14        309.92         6.92 o
  -1   4   7        213.21        260.31         4.76 o
   0   4   7         18.22         22.13         2.06 o
   1   4   7         10.94          6.59         1.55 o
   2   4   7          0.24          0.99         1.37 o
   3   4   7         10.30         11.95         3.57 o
   4   4   7         41.84         52.39         5.83 o
   5   4   7          0.05          1.13         1.94 o
   6   4   7         29.24         24.10         4.42 o
   7   4   7         62.03         57.48         9.07 o
  -7   5   7         87.14         84.56         7.20 o
  -6   5   7        236.38        239.49         9.61 o
  -5   5   7          0.77          4.77         2.18 o
  -4   5   7        250.75        262.90         8.71 o
  -3   5   7        767.52        763.31        17.67 o
  -2   5   7         31.14         25.30         4.35 o
  -1   5   7        586.45        620.79        16.37 o
   0   5   7        210.16        230.35         5.93 o
   1   5   7        444.06        421.18         7.97 o
   2   5   7          7.00         15.13         2.45 o
   3   5   7       1233.02       1165.80        20.39 o
   4   5   7        339.25        335.40        13.06 o
   5   5   7         48.79         47.26         9.06 o
   6   5   7        405.73        398.90        19.59 o
  -5   6   7        235.37        256.90        13.20 o
  -4   6   7         52.93         63.52        12.31 o
  -3   6   7        145.90        156.32        12.27 o
  -2   6   7        400.60        407.01        20.68 o
  -1   6   7         88.79         97.27         8.52 o
   0   6   7        234.68        223.76        10.38 o
   1   6   7         28.73         40.71         5.33 o
   2   6   7        430.31        452.70        11.63 o
   3   6   7         45.17         52.72         7.74 o
   4   6   7        268.99        235.70        11.85 o
   5   6   7          1.67          2.46         3.70 o
  -3   7   7          6.93          5.30         3.66 o
  -2   7   7        139.73        130.66        12.56 o
  -1   7   7          0.64          0.19         4.53 o
   0   7   7          6.11          8.30         5.18 o
   1   7   7         33.14         44.66         8.00 o
   2   7   7          4.42          5.47         4.03 o
   3   7   7         81.70         60.57         9.21 o
  -9   0   8          7.62          3.59         4.57 o
  -8   0   8        371.76        410.66        19.13 o
  -7   0   8        108.26        116.67         8.74 o
  -6   0   8         12.01         13.88         3.27 o
  -5   0   8         70.45         57.34         4.44 o
  -4   0   8       2029.53       1990.32        17.37 o
  -3   0   8         26.54         24.55         1.72 o
  -2   0   8         43.57         40.78         2.18 o
  -1   0   8       4316.53       4241.66        26.70 o
   0   0   8          0.37         -0.77         0.65 o
   1   0   8         32.43         33.61         3.22 o
   2   0   8       3588.76       3513.77        52.01 o
   3   0   8        383.65        411.39        16.39 o
   4   0   8        183.69        168.75         6.73 o
   5   0   8        609.55        626.99        27.45 o
   6   0   8        370.93        380.87        12.19 o
   7   0   8          1.67         -4.61         3.18 o
   8   0   8         73.93         75.80        13.08 o
   9   0   8        355.73        332.71        25.12 o
  -9   1   8         57.25         57.29         6.51 o
  -8   1   8         10.34          8.83         2.91 o
  -7   1   8        144.12        135.11         7.28 o
  -6   1   8         45.47         38.81         3.76 o
  -5   1   8        177.96        180.46         4.62 o
  -4   1   8         56.37         49.14         1.95 o
  -3   1   8        603.69        665.02         6.48 o
  -2   1   8        171.82        161.02         2.21 o
  -1   1   8         91.18         87.55         1.75 o
   0   1   8        751.53        718.64         6.93 o
   1   1   8        291.74        278.64         5.89 o
   2   1   8          5.20          7.03         1.05 o
   3   1   8        202.52        220.19         4.62 o
   4   1   8         34.55         34.84         4.91 o
   5   1   8        112.91        109.22         4.60 o
   6   1   8         36.97         38.32         3.45 o
   7   1   8         54.98         58.84         6.32 o
   8   1   8         50.56         55.43         6.54 o
   9   1   8          6.95          6.40         5.20 o
  -8   2   8         27.69         28.13         4.07 o
  -7   2   8          1.13          0.40         1.64 o
  -6   2   8          2.18          0.03         1.25 o
  -5   2   8         22.67         14.65         2.14 o
  -4   2   8        108.17        130.61         3.77 o
  -3   2   8          1.75          1.87         0.94 o
  -2   2   8         15.48         12.53         1.35 o
  -1   2   8       1113.97       1164.93         9.51 o
   0   2   8       1073.39       1174.37         9.93 o
   1   2   8        131.44        133.82         2.45 o
   2   2   8          2.73          1.86         1.21 o
   3   2   8         48.22         45.65         2.59 o
   4   2   8         21.24         20.65         2.23 o
   5   2   8          0.18          2.26         1.51 o
   6   2   8          1.95          1.94         1.89 o
   7   2   8          1.90          4.27         2.87 o
   8   2   8          2.18          2.45         2.39 o
  -8   3   8          6.53          9.84         3.12 o
  -7   3   8        442.77        446.55        11.03 o
  -6   3   8         16.03         12.02         2.53 o
  -5   3   8        235.45        246.34         6.79 o
  -4   3   8         59.21         58.69         3.77 o
  -3   3   8        685.99        639.53        10.27 o
  -2   3   8       1027.31       1032.31        14.14 o
  -1   3   8        320.40        328.97         7.95 o
   0   3   8        943.32       1004.64        10.27 o
   1   3   8         16.35         13.94         1.69 o
   2   3   8        977.38       1012.59        14.53 o
   3   3   8        556.07        548.17        10.87 o
   4   3   8        794.19        809.86        15.61 o
   5   3   8         41.73         41.67         4.41 o
   6   3   8         79.42         94.04         7.92 o
   7   3   8        145.46        155.04        10.38 o
   8   3   8        252.31        261.91        12.65 o
  -7   4   8         81.42         94.31         7.33 o
  -6   4   8          7.16         10.26         2.37 o
  -5   4   8         83.19         81.28         4.87 o
  -4   4   8        330.28        319.74         8.40 o
  -3   4   8        111.73        102.53         5.90 o
  -2   4   8        444.45        455.93        14.21 o
  -1   4   8        825.81        779.94        10.77 o
   0   4   8         23.34         11.77         1.79 o
   1   4   8        100.81        106.70         4.65 o
   2   4   8        438.02        391.81        10.63 o
   3   4   8       1055.23        984.88        20.37 o
   4   4   8        532.51        513.40        13.22 o
   5   4   8        438.64        437.25        14.70 o
   6   4   8         17.81          9.42         3.55 o
   7   4   8         50.80         30.70         5.82 o
  -6   5   8         47.06         49.37         5.27 o
  -5   5   8          6.55          0.56         2.72 o
  -4   5   8          3.28          2.74         1.62 o
  -3   5   8         72.36         72.39         5.19 o
  -2   5   8         27.48         30.73         3.77 o
  -1   5   8          5.10          2.55         2.14 o
   0   5   8          5.18         12.92         2.22 o
   1   5   8          1.92          5.37         1.70 o
   2   5   8         71.64         55.20         5.13 o
   3   5   8          1.33         -1.31         2.11 o
   4   5   8        405.06        406.32        14.51 o
   5   5   8        171.26        143.40        17.28 o
   6   5   8         48.06         38.89         7.82 o
  -5   6   8        179.18        195.06        10.44 o
  -4   6   8         13.37         19.78         5.72 o
  -3   6   8         93.25        116.54         8.79 o
  -2   6   8          0.90          2.58         3.64 o
  -1   6   8          5.24          3.68         2.64 o
   0   6   8        148.35        134.51        12.66 o
   1   6   8          1.78         -0.27         2.79 o
   2   6   8        314.18        313.47        12.75 o
   3   6   8          3.33          1.25         2.57 o
   4   6   8          0.11         -1.88         2.88 o
   5   6   8          3.90          4.52         4.04 o
  -3   7   8        311.15        320.67        14.27 o
  -2   7   8         91.52         94.53        12.59 o
  -1   7   8         17.95         21.44         8.36 o
   0   7   8        351.03        377.80        19.61 o
   1   7   8        651.28        649.94        25.39 o
   2   7   8          6.85          8.60         4.28 o
   3   7   8        133.30        120.06        13.17 o
  -9   1   9        177.03        197.24        14.97 o
  -8   1   9         30.14         28.63         4.00 o
  -7   1   9          0.45          0.25         1.66 o
  -6   1   9        358.43        348.02         7.84 o
  -5   1   9        113.84        128.60         3.86 o
  -4   1   9        233.25        273.12         4.23 o
  -3   1   9       2306.68       2353.14        13.29 o
  -2   1   9        113.48         85.14         1.90 o
  -1   1   9         46.15         34.41         1.48 o
   0   1   9        122.89        106.91         2.68 o
   1   1   9       1717.97       1740.80        22.60 o
   2   1   9        298.05        304.23         6.78 o
   3   1   9         41.14         34.85         2.55 o
   4   1   9       1144.50       1075.09        12.94 o
   5   1   9          1.27         -1.83         1.22 o
   6   1   9         99.77         96.45         7.15 o
   7   1   9        172.80        180.62         9.16 o
   8   1   9        124.83        120.15         9.83 o
  -8   2   9         47.44         47.19         5.70 o
  -7   2   9         97.42         91.60         5.90 o
  -6   2   9        201.04        190.34         6.12 o
  -5   2   9         59.19         59.58         3.84 o
  -4   2   9       1102.05       1104.41        14.02 o
  -3   2   9       1212.21       1194.25        11.50 o
  -2   2   9        401.96        434.62         6.23 o
  -1   2   9          1.06          2.61         0.72 o
   0   2   9       1737.77       1740.87        13.28 o
   1   2   9        323.79        339.30         5.26 o
   2   2   9        210.94        212.57         5.98 o
   3   2   9       1674.45       1650.95        21.09 o
   4   2   9         31.43         18.40         2.76 o
   5   2   9         83.71         83.91         7.48 o
   6   2   9        241.83        250.31         9.19 o
   7   2   9        252.37        260.57        11.43 o
   8   2   9         79.23         89.33         8.59 o
  -8   3   9          4.83          6.68         3.85 o
  -7   3   9         85.81         94.66         6.66 o
  -6   3   9          1.73          0.12         1.48 o
  -5   3   9        187.47        178.50         5.90 o
  -4   3   9          3.01          4.11         1.51 o
  -3   3   9        170.29        173.56         5.34 o
  -2   3   9        194.01        190.18         5.12 o
  -1   3   9         17.29         28.83         2.73 o
   0   3   9         32.55         24.73         1.86 o
   1   3   9        351.87        372.74         6.74 o
   2   3   9         48.55         50.25         2.90 o
   3   3   9        250.97        254.24         8.23 o
   4   3   9          6.32          6.88         1.85 o
   5   3   9         31.96         34.58         4.16 o
   6   3   9          9.49         10.64         3.10 o
   7   3   9          8.56          7.56         3.05 o
   8   3   9        174.65        173.04        11.54 o
  -7   4   9         41.93         46.13         6.28 o
  -6   4   9          7.35          4.52         2.04 o
  -5   4   9         26.05         24.47         2.90 o
  -4   4   9         12.22         16.79         2.44 o
  -3   4   9        112.08        112.32         5.28 o
  -2   4   9        310.96        301.17         8.78 o
  -1   4   9          3.45          0.86         1.20 o
   0   4   9         67.94         68.80         3.14 o
   1   4   9        142.10        130.51         6.48 o
   2   4   9         28.54         34.90         4.41 o
   3   4   9        160.17        177.15         8.88 o
   4   4   9         13.00          4.50         1.93 o
   5   4   9         57.32         53.30         6.38 o
   6   4   9         44.59         29.51         5.07 o
   7   4   9          3.22         -1.99         2.29 o
  -6   5   9        238.38        241.77        15.58 o
  -5   5   9        120.26        108.98         7.19 o
  -4   5   9        133.99        136.00         6.51 o
  -3   5   9        232.34        244.60         7.99 o
  -2   5   9        768.88        744.96        15.27 o
  -1   5   9        182.04        161.36         8.16 o
   0   5   9         94.99         98.30         6.90 o
   1   5   9        953.84        931.73        19.79 o
   2   5   9        120.02        135.66         9.79 o
   3   5   9          9.09          4.02         2.34 o
   4   5   9        194.24        218.09        15.11 o
   5   5   9        234.68        217.11        11.35 o
   6   5   9         14.61          8.66         3.60 o
  -5   6   9         10.47         17.10         4.03 o
  -4   6   9         77.73         74.54         7.07 o
  -3   6   9        129.78        157.84         9.05 o
  -2   6   9         10.47          9.28         3.47 o
  -1   6   9        121.92        125.47        15.16 o
   0   6   9        281.31        288.67        18.52 o
   1   6   9         49.57         50.74         6.96 o
   2   6   9        357.42        343.45        13.40 o
   3   6   9         60.14         78.08         8.07 o
   4   6   9         92.04        100.89        14.78 o
   5   6   9        197.65        203.68        15.74 o
  -3   7   9        191.01        189.79        12.36 o
  -2   7   9          0.18          5.39         5.17 o
  -1   7   9         39.74         61.61        12.80 o
   0   7   9          0.06          4.57         4.27 o
   1   7   9          2.45         -0.91         3.52 o
   2   7   9          6.69          9.31         6.40 o
   3   7   9         49.11         61.70        14.45 o
  -8   0  10          0.35         -1.18         3.20 o
  -7   0  10         14.24         13.94         4.65 o
  -6   0  10        588.66        593.81        17.55 o
  -5   0  10        655.02        656.21        12.28 o
  -4   0  10        190.89        180.49         4.72 o
  -3   0  10       2031.51       1975.66        16.89 o
  -2   0  10       1724.50       1796.97        15.34 o
  -1   0  10        108.79        166.86         3.85 o
   0   0  10       1630.92       1657.15        17.84 o
   1   0  10      11492.92      11809.08       100.54 o
   2   0  10       1301.86       1379.29        18.24 o
   3   0  10        614.90        608.61        12.08 o
   4   0  10        934.92        905.04        16.65 o
   5   0  10        116.32        117.77         6.47 o
   6   0  10        119.67        126.08        10.53 o
   7   0  10        601.42        600.92        30.27 o
   8   0  10        120.68         89.16        15.92 o
  -8   1  10         71.79         76.41         7.26 o
  -7   1  10          8.56          5.76         2.15 o
  -6   1  10         19.83         26.02         2.67 o
  -5   1  10        304.98        326.29         7.35 o
  -4   1  10         47.96         40.92         1.90 o
  -3   1  10        762.46        839.10         6.90 o
  -2   1  10        237.24        201.34         3.03 o
  -1   1  10        580.97        673.50         5.90 o
   0   1  10         93.97         97.12         2.65 o
   1   1  10        420.44        419.65         7.04 o
   2   1  10        302.21        271.04         5.98 o
   3   1  10        223.51        237.04         4.80 o
   4   1  10          7.96          8.61         2.07 o
   5   1  10         89.03         89.14         6.57 o
   6   1  10          8.13          4.65         2.02 o
   7   1  10         12.96         13.84         3.52 o
   8   1  10         99.88        115.01        12.82 o
  -8   2  10         39.67         35.74         5.03 o
  -7   2  10          2.87          4.48         1.82 o
  -6   2  10         29.87         29.48         2.93 o
  -5   2  10        243.72        252.83         6.61 o
  -4   2  10          9.36          3.52         1.54 o
  -3   2  10        228.42        226.41         4.85 o
  -2   2  10        267.52        273.19         5.01 o
  -1   2  10        176.84        163.11         3.32 o
   0   2  10         42.51         46.47         1.98 o
   1   2  10         36.74         31.18         1.93 o
   2   2  10        176.64        179.73         3.69 o
   3   2  10         86.56         85.84         5.76 o
   4   2  10         15.42          2.20         4.15 o
   5   2  10          1.63          3.28         1.70 o
   6   2  10          1.55          2.39         2.69 o
   7   2  10          1.74          1.75         2.39 o
   8   2  10          2.50          7.54         2.85 o
  -8   3  10         78.16         68.97         7.85 o
  -7   3  10        193.07        192.40         7.60 o
  -6   3  10         36.63         37.15         3.59 o
  -5   3  10       1294.43       1285.16        16.32 o
  -4   3  10          0.42          0.43         1.28 o
  -3   3  10          0.00          0.52         0.98 o
  -2   3  10        913.84        916.86        12.74 o
  -1   3  10        322.08        294.36         7.36 o
   0   3  10         64.67         59.70         2.44 o
   1   3  10        612.83        644.64         7.28 o
   2   3  10        874.65        894.85        15.61 o
   3   3  10         12.57         10.34         3.03 o
   4   3  10         31.17         30.37         4.37 o
   5   3  10        549.67        577.72        19.32 o
   6   3  10         23.13         27.18         4.66 o
   7   3  10         29.12         32.53         5.18 o
   8   3  10         66.38         63.63         7.73 o
  -7   4  10          5.53          5.18         2.29 o
  -6   4  10        407.90        411.78        10.71 o
  -5   4  10         74.59         66.44         4.59 o
  -4   4  10         35.19         22.70         2.83 o
  -3   4  10        474.57        462.03        10.24 o
  -2   4  10        528.79        505.36        11.56 o
  -1   4  10         19.20         24.69         2.81 o
   0   4  10        879.45        892.04        11.68 o
   1   4  10        531.63        507.79        15.46 o
   2   4  10          0.01         -0.41         1.70 o
   3   4  10        197.23        193.58         7.99 o
   4   4  10        538.22        497.18        13.32 o
   5   4  10        340.67        313.36        12.65 o
   6   4  10        449.30        439.61        15.74 o
   7   4  10        283.07        271.04        12.97 o
  -6   5  10        212.09        208.91        10.14 o
  -5   5  10          1.78          4.28         1.96 o
  -4   5  10          3.77          3.12         2.06 o
  -3   5  10         21.97         12.39         3.01 o
  -2   5  10          9.10         10.18         2.39 o
  -1   5  10        118.30        127.69         7.96 o
   0   5  10        179.17        156.26        12.22 o
   1   5  10        190.80        175.98         8.65 o
   2   5  10         79.38         56.33         6.66 o
   3   5  10         77.90         54.30         6.23 o
   4   5  10          6.50          3.23         2.74 o
   5   5  10          2.03          3.44         3.07 o
   6   5  10         14.15          7.41         3.47 o
  -5   6  10         52.33         59.02         6.58 o
  -4   6  10        132.63        134.61         9.24 o
  -3   6  10        176.38        206.16        11.39 o
  -2   6  10         71.91         68.44        21.99 o
  -1   6  10        248.04        239.45        20.78 o
   0   6  10          9.12          1.76         4.44 o
   1   6  10          0.30         -2.06         2.83 o
   2   6  10         12.04         15.65         3.75 o
   3   6  10         27.75         39.14         8.84 o
   4   6  10          4.33          4.47         3.36 o
   5   6  10          0.01          2.67         3.33 o
  -2   7  10        389.46        435.22        30.76 o
  -1   7  10        299.98        298.71        24.65 o
   0   7  10         49.72         51.58         9.57 o
   1   7  10        114.17         91.88        11.96 o
   2   7  10        902.43        891.10        42.01 o
  -8   1  11         20.12         17.22         4.62 o
  -7   1  11        180.74        208.93         8.24 o
  -6   1  11         13.68         14.46         2.29 o
  -5   1  11         49.21         40.37         2.85 o
  -4   1  11        873.66        900.52         8.57 o
  -3   1  11         52.07         64.32         1.91 o
  -2   1  11          0.53         -0.06         0.44 o
  -1   1  11       3874.04       4041.60        20.40 o
   0   1  11         14.85         25.66         1.75 o
   1   1  11        130.60        151.60         4.31 o
   2   1  11        503.55        457.13         8.10 o
   3   1  11         75.57         65.11         2.87 o
   4   1  11         40.54         63.85         5.67 o
   5   1  11          5.92          2.72         1.39 o
   6   1  11        747.96        757.20        16.10 o
   7   1  11          1.80         -1.76         5.28 o
   8   1  11          4.61          8.54         4.06 o
  -8   2  11        103.76         91.98         7.07 o
  -7   2  11         17.83         15.95         2.73 o
  -6   2  11        428.70        426.59        10.56 o
  -5   2  11         82.60         72.92         4.30 o
  -4   2  11         12.33         10.06         1.96 o
  -3   2  11          1.96          1.17         0.85 o
  -2   2  11        988.77        972.72        10.30 o
  -1   2  11        626.24        640.87         7.57 o
   0   2  11        598.65        616.57         6.59 o
   1   2  11        839.00        761.89        12.59 o
   2   2  11        770.60        724.14         9.86 o
   3   2  11        474.50        468.86        10.86 o
   4   2  11        311.93        309.26         9.26 o
   5   2  11        558.59        558.56        13.28 o
   6   2  11        103.15         99.78         7.08 o
   7   2  11        283.91        304.09        12.65 o
   8   2  11         39.21         64.33         7.36 o
  -8   3  11          0.49          2.03         2.29 o
  -7   3  11        343.31        322.49         9.74 o
  -6   3  11         10.13          9.69         2.19 o
  -5   3  11        444.49        419.66         9.11 o
  -4   3  11         10.23          9.07         2.04 o
  -3   3  11        156.98        145.65         5.38 o
  -2   3  11        383.24        365.85         7.36 o
  -1   3  11        124.38        119.56         5.09 o
   0   3  11          6.26          9.40         1.94 o
   1   3  11         13.18         14.20         1.51 o
   2   3  11         79.01         76.97         5.61 o
   3   3  11         97.99         93.80         9.34 o
   4   3  11          0.03          0.80         1.52 o
   5   3  11         86.99        100.24         7.17 o
   6   3  11          6.30          6.43         2.75 o
   7   3  11          2.72          6.73         4.99 o
  -7   4  11         61.26         54.30         5.02 o
  -6   4  11         16.31         15.85         2.89 o
  -5   4  11        133.54        120.12         6.20 o
  -4   4  11        349.81        344.64         8.92 o
  -3   4  11         53.29         40.28         3.70 o
  -2   4  11         95.61         77.43         5.42 o
  -1   4  11        155.97        173.38         6.26 o
   0   4  11        286.62        285.94         7.47 o
   1   4  11         20.50         29.84         4.64 o
   2   4  11          0.00          3.92         2.58 o
   3   4  11        179.64        175.21         7.77 o
   4   4  11         48.71         50.58         5.28 o
   5   4  11          9.52          7.74         2.92 o
   6   4  11         13.98         15.68         4.00 o
   7   4  11          2.03          3.88         3.09 o
  -6   5  11        342.23        327.40        11.61 o
  -5   5  11        220.00        228.60         9.61 o
  -4   5  11        800.11        797.09        16.87 o
  -3   5  11          4.03          5.61         2.08 o
  -2   5  11          0.16          0.90         1.68 o
  -1   5  11        447.76        463.68        13.95 o
   0   5  11        814.66        758.78        25.05 o
   1   5  11          0.89          3.35         3.51 o
   2   5  11        498.60        522.39        15.56 o
   3   5  11        613.86        613.49        17.58 o
   4   5  11          4.48          1.73         5.48 o
   5   5  11        169.35        159.93        10.87 o
   6   5  11        367.57        401.14        15.99 o
  -5   6  11        122.53        123.07         9.38 o
  -4   6  11         56.05         67.45         6.66 o
  -3   6  11         67.34         69.33         7.16 o
  -2   6  11         92.02         87.25        15.06 o
   0   6  11         74.98         90.77        16.06 o
   1   6  11        112.96        131.20        13.21 o
   2   6  11          3.06          1.81         3.22 o
   3   6  11          0.03          0.73         3.20 o
   4   6  11        111.74        115.16        10.21 o
  -2   7  11          6.85          6.60         7.81 o
  -1   7  11        166.98        173.15        22.98 o
   0   7  11         36.53         27.34        10.54 o
   1   7  11         20.70          8.07         5.89 o
   2   7  11         79.85         85.31        15.49 o
  -8   0  12         80.06         72.13        10.13 o
  -7   0  12        478.18        493.44        27.52 o
  -6   0  12         60.06         45.96         8.01 o
  -5   0  12        344.86        326.66         7.76 o
  -4   0  12        881.20        880.07        14.77 o
  -3   0  12        281.89        329.38         6.88 o
  -2   0  12       1137.93       1140.19        12.22 o
  -1   0  12       1946.43       1916.31        18.27 o
   0   0  12        380.99        406.84         8.39 o
   1   0  12        497.57        685.49        14.61 o
   2   0  12       2455.65       2533.27        41.82 o
   3   0  12       5683.07       5911.82       117.11 o
   4   0  12       1091.67       1106.47        29.41 o
   5   0  12        672.00        710.48        16.89 o
   6   0  12        785.93        816.67        34.63 o
   7   0  12         49.65         50.81        10.91 o
   8   0  12        231.37        244.06        21.11 o
  -8   1  12         92.10         78.96         7.67 o
  -7   1  12        153.49        141.41         9.23 o
  -6   1  12         36.69         34.51         3.44 o
  -5   1  12        246.21        248.99         7.98 o
  -4   1  12        103.99        106.35         4.17 o
  -3   1  12        455.96        447.97         5.23 o
  -2   1  12         27.77         28.71         1.54 o
  -1   1  12       3611.65       3747.13        19.69 o
   0   1  12         79.83         52.51         2.39 o
   1   1  12       1311.46       1432.75        14.61 o
   2   1  12        106.25         97.64         3.99 o
   3   1  12       1010.18        995.69        15.66 o
   4   1  12        134.89        151.56         5.78 o
   5   1  12        546.25        562.94        12.07 o
   6   1  12          0.14          0.64         1.75 o
   7   1  12         23.08         22.35         5.53 o
   8   1  12         61.68         47.42         7.80 o
  -8   2  12         29.02         17.14         4.03 o
  -7   2  12         80.24         79.24         5.22 o
  -6   2  12         20.89         17.36         2.63 o
  -5   2  12        103.63        105.72         5.25 o
  -4   2  12         42.88         41.98         3.53 o
  -3   2  12        894.56        924.43        11.01 o
  -2   2  12         48.47         57.98         3.00 o
  -1   2  12        109.61        116.79         3.13 o
   0   2  12          6.92         11.69         1.24 o
   1   2  12        502.60        494.29         7.40 o
   2   2  12        468.37        471.77         7.45 o
   3   2  12          7.12          4.37         1.49 o
   4   2  12          0.01          1.53         1.17 o
   5   2  12         59.19         53.73         5.17 o
   6   2  12         12.36         12.67         3.59 o
   7   2  12        110.44        103.41         8.92 o
   8   2  12         60.18         27.37        21.29 o
  -7   3  12        137.59        142.65         7.80 o
  -6   3  12        118.83        127.89         6.48 o
  -5   3  12         33.16         23.58         2.83 o
  -4   3  12        313.26        311.93         9.89 o
  -3   3  12        398.85        417.40         9.44 o
  -2   3  12          0.64          1.67         1.19 o
  -1   3  12         23.24         20.57         2.59 o
   0   3  12       3215.55       3179.17        28.92 o
   1   3  12         28.22         38.67         3.36 o
   2   3  12        583.06        607.39        13.24 o
   3   3  12        147.76        164.13         7.02 o
   4   3  12        219.24        208.46         8.31 o
   5   3  12         26.51         27.42         4.68 o
   6   3  12        326.89        336.77        13.25 o
   7   3  12        146.91        175.53        12.29 o
  -7   4  12         34.18         33.02         4.01 o
  -6   4  12          0.41          0.88         1.93 o
  -5   4  12        479.86        504.91        11.57 o
  -4   4  12         90.28         80.46         5.28 o
  -3   4  12          4.83          3.55         1.53 o
  -2   4  12          2.25          0.20         1.23 o
  -1   4  12       1298.53       1278.76        18.14 o
   0   4  12        338.41        337.32        15.22 o
   1   4  12        599.82        598.76        17.23 o
   2   4  12        499.90        519.24        14.49 o
   3   4  12        151.19        145.96         7.55 o
   4   4  12          4.20          3.49         2.34 o
   5   4  12        325.53        342.61        14.34 o
   6   4  12        230.65        241.78        12.10 o
   7   4  12          9.61         10.59         4.47 o
  -6   5  12         26.08         18.25         3.52 o
  -5   5  12          6.93          7.89         2.29 o
  -4   5  12        831.27        802.04        19.91 o
  -3   5  12         60.62         55.01         5.14 o
  -2   5  12        124.45        104.74         7.57 o
  -1   5  12        159.82        150.24        15.85 o
   0   5  12          3.98          5.67         3.09 o
   1   5  12          8.99         -4.74         4.21 o
   2   5  12        381.27        363.66        12.96 o
   3   5  12         75.41         82.06         7.69 o
   4   5  12         94.81         84.69         8.26 o
   5   5  12        172.62        163.72        11.88 o
   6   5  12         43.52         47.10         6.85 o
  -4   6  12         65.23         60.13         6.85 o
  -3   6  12          7.43          2.60         3.05 o
  -2   6  12        220.98        186.84        18.76 o
  -1   6  12          2.90         -4.54         3.98 o
   0   6  12        212.39        244.68        21.97 o
   1   6  12        243.75        239.95        15.30 o
   2   6  12         13.86          4.79         6.15 o
   3   6  12         36.68         23.72         4.91 o
   4   6  12        176.13        186.93        12.05 o
  -2   7  12        204.19        213.60        25.82 o
  -1   7  12        227.95        248.06        23.75 o
   0   7  12        295.10        309.26        26.35 o
   1   7  12         99.00         84.11        15.82 o
  -8   1  13         88.81         81.56         8.00 o
  -7   1  13         40.47         44.23         5.54 o
  -6   1  13        143.64        150.72         5.74 o
  -5   1  13         57.69         63.11         3.99 o
  -4   1  13        157.83        159.91         5.02 o
  -3   1  13          0.55          1.04         0.69 o
  -2   1  13        232.23        230.74         3.62 o
  -1   1  13         10.46         12.32         1.16 o
   0   1  13          0.14          0.19         0.74 o
   1   1  13       1381.58       1416.85        14.97 o
   2   1  13          3.04          0.92         1.08 o
   3   1  13        137.68        131.16         5.10 o
   4   1  13        681.88        715.45        13.80 o
   5   1  13         73.49         78.37         8.96 o
   6   1  13        103.56        106.19         7.55 o
   7   1  13         33.92         33.73         6.42 o
   8   1  13         56.47         70.44         9.96 o
  -8   2  13        675.65        666.95        18.58 o
  -7   2  13        124.04        125.61         6.59 o
  -6   2  13          0.01          0.95         1.51 o
  -5   2  13        670.32        690.32        12.18 o
  -4   2  13       1035.45       1022.20        14.54 o
  -3   2  13          6.78          3.00         1.15 o
  -2   2  13        777.82        804.19        10.25 o
  -1   2  13       1427.91       1371.37        12.80 o
   0   2  13        241.11        243.82         4.38 o
   1   2  13        452.53        433.15         8.61 o
   2   2  13        476.80        448.29         7.45 o
   3   2  13        598.03        595.61        11.84 o
   4   2  13        146.96        150.80         6.31 o
   5   2  13       1170.12       1175.53        20.62 o
   6   2  13        320.49        317.72        12.38 o
   7   2  13         92.96         75.78         8.49 o
   8   2  13        312.52        294.38        24.32 o
  -7   3  13         21.60         17.76         3.09 o
  -6   3  13        118.14        104.00         6.40 o
  -5   3  13        268.42        250.74         7.32 o
  -4   3  13         68.52         67.57         5.00 o
  -3   3  13        119.78        110.74         5.47 o
  -2   3  13         19.92         21.14         2.46 o
  -1   3  13        305.34        320.29         7.95 o
   0   3  13        854.10        853.29        12.67 o
   1   3  13          1.44          0.61         1.50 o
   2   3  13        119.86        132.01         7.36 o
   3   3  13         13.79         13.49         3.94 o
   4   3  13         12.44         12.86         2.82 o
   5   3  13          0.03         -1.87         1.80 o
   6   3  13          3.07          2.49         2.35 o
   7   3  13          8.55         10.24         3.63 o
  -7   4  13          1.34         -1.57         2.01 o
  -6   4  13          9.52          6.54         2.54 o
  -5   4  13          2.07          0.31         2.19 o
  -4   4  13          4.24          3.36         1.81 o
  -3   4  13        596.38        548.85        12.82 o
  -2   4  13        537.55        539.45        12.31 o
  -1   4  13        101.45         94.02         4.65 o
   0   4  13        315.72        284.13        14.26 o
   1   4  13         55.26         56.11        10.21 o
   2   4  13         85.48         80.69         6.91 o
   3   4  13          5.94          5.51         2.54 o
   4   4  13          0.04         -1.96         3.22 o
   5   4  13         72.21         72.56         7.66 o
   6   4  13         21.75          5.89         6.27 o
  -6   5  13         96.28         97.18         6.92 o
  -5   5  13          3.97          5.95         2.68 o
  -4   5  13         82.56         85.58         6.79 o
  -3   5  13        320.84        306.85         9.98 o
  -2   5  13        854.44        830.86        27.52 o
  -1   5  13        136.15        144.97        13.22 o
   0   5  13        160.11        163.66        12.73 o
   1   5  13        247.99        235.53        14.77 o
   2   5  13        149.37        136.62        11.64 o
   3   5  13         79.42         91.83        10.74 o
   4   5  13        334.35        328.57        13.72 o
   5   5  13        146.78        155.27        11.81 o
  -4   6  13        231.68        238.02        15.20 o
  -3   6  13         25.26         28.39         6.59 o
  -2   6  13        278.60        354.59        26.57 o
  -1   6  13        283.62        283.64        23.64 o
   0   6  13         45.29         63.39        13.14 o
   1   6  13         68.61         51.97         8.73 o
   2   6  13        371.44        346.98        18.81 o
   3   6  13        189.68        180.15        14.44 o
   4   6  13        162.52        163.95        11.48 o
  -1   7  13         37.15         32.24        12.25 o
   0   7  13         37.75         46.06        12.60 o
   1   7  13          0.65         -2.20         3.52 o
  -8   0  14          2.91         -0.10         3.52 o
  -7   0  14       1486.60       1534.18        37.90 o
  -6   0  14          0.04          0.34         2.37 o
  -5   0  14          5.37          6.32         2.50 o
  -4   0  14        172.01        161.82         7.88 o
  -3   0  14        681.80        697.22        11.07 o
  -2   0  14        784.97        817.43        10.72 o
  -1   0  14        652.47        614.52        10.05 o
   0   0  14       2276.74       2368.21        22.16 o
   1   0  14         34.04         37.67         7.80 o
   2   0  14        145.19        160.29         6.36 o
   3   0  14          0.62          5.86         2.38 o
   4   0  14        527.56        515.16        18.76 o
   5   0  14        278.20        322.30        20.74 o
   6   0  14        195.78        158.01        19.58 o
   7   0  14         52.96         25.92        10.04 o
   8   0  14        849.87        839.82        41.88 o
  -8   1  14         25.90         18.42         4.45 o
  -7   1  14          2.29          0.88         2.15 o
  -6   1  14        304.25        318.13         8.02 o
  -5   1  14          0.05          1.63         1.55 o
  -4   1  14          1.31          2.51         1.98 o
  -3   1  14        167.32        163.25         3.68 o
  -2   1  14        207.41        176.26         3.33 o
  -1   1  14        165.16        154.28         3.39 o
   0   1  14        359.20        347.47         6.32 o
   1   1  14       1088.86       1119.11        14.31 o
   2   1  14          1.40          1.21         1.35 o
   3   1  14         71.84         64.67         4.47 o
   4   1  14        461.71        458.02        10.54 o
   5   1  14        821.58        855.94        18.54 o
   6   1  14        658.42        673.00        22.93 o
   7   1  14        212.81        228.02        29.27 o
   8   1  14          0.70         -5.76         3.84 o
  -8   2  14        188.65        168.54        11.50 o
  -7   2  14         19.26         13.24         2.96 o
  -6   2  14        217.20        242.14         7.77 o
  -5   2  14        114.43        112.11         5.57 o
  -4   2  14          5.74          2.74         1.80 o
  -3   2  14          0.03          0.86         1.03 o
  -2   2  14         73.74         79.00         3.62 o
  -1   2  14        135.20        141.22         3.84 o
   0   2  14          2.26          5.77         1.23 o
   1   2  14        108.84        106.88         4.39 o
   2   2  14        190.63        166.42         6.04 o
   3   2  14        529.47        526.76        11.42 o
   4   2  14        895.95        882.18        16.99 o
   5   2  14         26.49         24.73         4.04 o
   6   2  14         22.76         12.14         4.67 o
   7   2  14         91.19         72.73        18.41 o
  -7   3  14         59.61         63.82         5.39 o
  -6   3  14         90.65        102.43         6.43 o
  -5   3  14        343.55        325.95         8.40 o
  -4   3  14        156.96        145.21         7.96 o
  -3   3  14       1170.86       1121.16        15.40 o
  -2   3  14        647.58        655.50        11.33 o
  -1   3  14         46.40         49.20         3.66 o
   0   3  14        115.63        109.21         4.64 o
   1   3  14         16.11         10.84         2.62 o
   2   3  14       2066.58       2017.13        24.63 o
   3   3  14        255.21        249.84         8.93 o
   4   3  14        673.23        652.41        17.22 o
   5   3  14         68.07         66.13         8.55 o
   6   3  14         11.30          4.84         3.64 o
   7   3  14        120.31        113.31         9.81 o
  -6   4  14        175.45        176.65         8.23 o
  -5   4  14        109.84         92.89         6.03 o
  -4   4  14        261.79        249.31         7.89 o
  -3   4  14       1345.75       1433.43        19.92 o
  -2   4  14        162.64        163.00         6.81 o
  -1   4  14        130.84        162.45        10.52 o
   0   4  14          0.81          2.64         2.18 o
   1   4  14        624.76        585.15        17.09 o
   2   4  14          0.07         -0.87         1.80 o
   3   4  14        545.96        547.22        16.06 o
   4   4  14        124.85        144.12        10.35 o
   5   4  14          0.08          3.27         2.81 o
   6   4  14         42.51         31.99         5.54 o
  -5   5  14        144.28        128.63         8.03 o
  -4   5  14         24.50         26.76         5.33 o
  -3   5  14          0.12          2.25         1.87 o
  -2   5  14        342.86        354.29        25.18 o
  -1   5  14         91.43         84.27        10.10 o
   0   5  14          0.18          1.36         2.62 o
   1   5  14        458.19        434.56        19.76 o
   2   5  14          1.20          1.61         3.18 o
   3   5  14        171.61        185.63        10.57 o
   4   5  14        181.14        173.83        11.34 o
   5   5  14          0.01          4.30         6.73 o
  -4   6  14        122.18        121.67        12.83 o
  -3   6  14         10.61          9.77         5.96 o
  -2   6  14          0.01          1.71         3.22 o
  -1   6  14        142.29        164.13        21.30 o
   0   6  14         74.19         90.50        16.18 o
   1   6  14         39.97         48.26         8.89 o
   2   6  14         40.19         26.19        15.18 o
   3   6  14        183.88        186.78        16.90 o
   4   6  14          2.71         -0.47         2.73 o
  -8   1  15         75.00         67.46         8.21 o
  -7   1  15         51.69         49.48         6.04 o
  -6   1  15          1.29          1.86         2.33 o
  -5   1  15         54.75         52.57         3.68 o
  -4   1  15         77.05         69.96         4.47 o
  -3   1  15         83.53         73.91         3.03 o
  -2   1  15        497.20        474.67         5.84 o
  -1   1  15         60.68         72.13         2.84 o
   0   1  15          0.11         -1.10         0.75 o
   1   1  15         19.23         13.68         2.10 o
   2   1  15         12.09          8.72         1.94 o
   3   1  15         54.20         50.59         4.13 o
   4   1  15          1.86         -0.43         2.66 o
   5   1  15         14.05         16.33         4.08 o
   6   1  15        429.54        457.90        19.25 o
   7   1  15         14.00         -0.78         4.66 o
  -7   2  15        222.66        241.79         8.46 o
  -6   2  15       2029.18       2104.60        25.80 o
  -5   2  15        165.43        178.24         6.06 o
  -4   2  15        389.99        383.53         9.02 o
  -3   2  15       3714.62       3648.81        30.36 o
  -2   2  15        654.69        639.30         9.46 o
  -1   2  15        640.32        656.08        11.49 o
   0   2  15       1715.18       1752.09        20.91 o
   1   2  15       2507.28       2485.29        24.09 o
   2   2  15         21.70         16.04         2.64 o
   3   2  15       2997.78       3038.15        31.50 o
   4   2  15        342.12        343.56        10.51 o
   5   2  15          0.48          5.02         2.05 o
   6   2  15         52.35         49.80         6.12 o
   7   2  15        656.13        684.91        25.84 o
  -7   3  15         62.54         61.83         5.56 o
  -6   3  15         20.67         14.45         2.94 o
  -5   3  15         46.45         47.68         4.72 o
  -4   3  15        568.34        511.96        10.91 o
  -3   3  15         24.72         21.78         2.71 o
  -2   3  15        178.39        168.76         5.99 o
  -1   3  15        445.45        416.76        11.10 o
   0   3  15          9.63          9.65         1.78 o
   1   3  15       1335.72       1337.86        22.61 o
   2   3  15        516.84        531.48        11.91 o
   3   3  15          2.67          1.20         1.79 o
   4   3  15         63.51         67.35         6.73 o
   5   3  15         27.11         22.80         4.48 o
   6   3  15          1.53          0.29         2.62 o
   7   3  15         11.52          6.34         3.94 o
  -6   4  15         40.26         39.83         4.37 o
  -5   4  15         80.23         81.73         7.15 o
  -4   4  15          3.14          0.28         1.60 o
  -3   4  15        184.44        178.63         6.82 o
  -2   4  15        359.17        327.14        15.29 o
  -1   4  15       1031.36        917.93        48.62 o
   0   4  15         33.74         38.27         5.39 o
   1   4  15         24.04         32.54        16.20 o
   2   4  15          3.08          2.16         2.23 o
   3   4  15         29.23         27.81         4.60 o
   4   4  15        124.89        122.54         9.67 o
   5   4  15         55.87         52.23         6.73 o
   6   4  15          0.19          0.61         2.34 o
  -5   5  15        604.52        605.61        14.65 o
  -4   5  15        301.26        290.01        10.58 o
  -3   5  15        190.29        195.15        14.94 o
  -2   5  15         89.45        102.03        16.59 o
  -1   5  15        272.55        222.06        19.68 o
   0   5  15        150.17        116.39        16.94 o
   1   5  15        443.39        375.64        25.59 o
   2   5  15        222.43        221.18        14.44 o
   3   5  15         47.35         49.14         6.44 o
   4   5  15         36.51         26.69         5.05 o
   5   5  15        135.00        161.20        12.20 o
  -3   6  15        312.77        346.10        25.41 o
  -2   6  15        373.93        374.46        28.01 o
  -1   6  15         64.99         66.30        13.32 o
   0   6  15        719.61        767.21        39.53 o
   1   6  15        250.86        288.36        17.78 o
   2   6  15         22.96          4.80         3.99 o
   3   6  15        180.22        185.79        22.85 o
  -8   0  16         16.09         15.02         5.98 o
  -7   0  16        490.68        498.79        21.67 o
  -6   0  16          7.45          4.91         3.63 o
  -5   0  16       4737.08       4764.24       157.36 o
  -4   0  16        237.06        244.77         7.72 o
  -3   0  16        801.36        781.16        12.28 o
  -2   0  16        585.20        581.17        11.45 o
  -1   0  16        113.02        115.16         4.45 o
   0   0  16         83.31         71.40         6.91 o
   1   0  16       2194.69       2246.83        38.80 o
   2   0  16        244.62        219.18        11.42 o
   3   0  16        411.91        390.99        16.08 o
   4   0  16        353.01        353.02        21.72 o
   5   0  16        134.72        107.86        15.12 o
   6   0  16          1.47          4.09         4.96 o
   7   0  16        446.17        388.97        26.44 o
  -7   1  16         87.98         73.15         7.24 o
  -6   1  16        106.79        104.31         9.60 o
  -5   1  16        287.62        291.60         7.38 o
  -4   1  16        501.22        498.66        11.52 o
  -3   1  16        670.12        656.23         9.95 o
  -2   1  16         15.83         12.18         1.37 o
  -1   1  16          9.66         13.38         1.28 o
   0   1  16        338.90        329.86         6.61 o
   1   1  16         30.72         27.37         2.88 o
   2   1  16        362.58        376.60         8.99 o
   3   1  16         43.90         53.33         4.19 o
   4   1  16          0.01          2.44         2.17 o
   5   1  16         61.35         52.92         9.76 o
   6   1  16        306.92        315.75        16.36 o
   7   1  16        433.33        454.69        20.74 o
  -7   2  16          4.50          5.45         2.68 o
  -6   2  16        122.18        124.31         6.52 o
  -5   2  16         40.40         39.39         3.97 o
  -4   2  16         75.85         75.47         4.90 o
  -3   2  16          2.58          3.55         1.70 o
  -2   2  16         92.67        103.47         4.30 o
  -1   2  16        765.24        766.16        11.25 o
   0   2  16        129.16        121.73         4.81 o
   1   2  16        188.03        168.20         5.60 o
   2   2  16         12.18         13.59         2.46 o
   3   2  16        369.06        381.94        10.88 o
   4   2  16        124.47        125.16         8.05 o
   5   2  16        293.26        305.81        11.95 o
   6   2  16        280.50        282.55        15.75 o
   7   2  16          8.43         11.47         5.33 o
  -7   3  16        264.10        273.00         9.92 o
  -6   3  16         15.60          8.61         2.25 o
  -5   3  16        241.46        251.35         8.45 o
  -4   3  16         63.75         87.18         5.43 o
  -3   3  16        415.62        400.92         9.24 o
  -2   3  16          8.62          5.04         1.71 o
  -1   3  16       1530.87       1496.05        21.46 o
   0   3  16        402.68        387.84        13.85 o
   1   3  16         36.73         35.81         4.09 o
   2   3  16        687.97        707.58        18.50 o
   3   3  16         98.62         87.00         9.19 o
   4   3  16        132.19        116.64        16.15 o
   5   3  16        243.27        248.89        11.46 o
   6   3  16        111.52         94.98         9.00 o
  -6   4  16        110.18        100.45         7.08 o
  -5   4  16         54.69         47.40         5.00 o
  -4   4  16          9.67          3.73         2.62 o
  -3   4  16          0.95          4.01         2.12 o
  -2   4  16        552.75        491.02        14.83 o
  -1   4  16        455.78        442.96        29.40 o
   0   4  16        610.47        592.03        17.96 o
   1   4  16        362.40        377.92        18.04 o
   2   4  16         30.91         26.63         6.07 o
   3   4  16         66.07         59.86         6.43 o
   4   4  16        200.61        218.19        10.96 o
   5   4  16          7.96         11.22         3.75 o
   6   4  16          0.11          3.38         3.66 o
  -5   5  16         67.74         66.98         6.03 o
  -4   5  16         53.29         57.35         6.82 o
  -3   5  16         48.37         40.15         7.27 o
  -2   5  16          2.87          0.70         3.94 o
  -1   5  16         22.47          5.63         6.17 o
   0   5  16         16.42         15.00         5.48 o
   2   5  16        274.24        277.54        16.45 o
   3   5  16        408.72        419.09        15.21 o
   4   5  16         11.86         -0.63         4.62 o
   5   5  16         20.29         24.82         5.57 o
  -3   6  16         51.83         43.02         8.02 o
  -2   6  16         23.25         12.50         7.54 o
  -1   6  16         17.78          7.97         5.92 o
   0   6  16         57.42         79.72        14.98 o
   1   6  16        162.33        159.89        16.06 o
   2   6  16          0.59          1.27         3.85 o
   3   6  16          8.90          8.46         7.83 o
  -7   1  17        479.90        500.98        15.83 o
  -6   1  17          2.58         -0.81         2.42 o
  -5   1  17        177.12        184.27         5.99 o
  -4   1  17        586.28        581.09        10.94 o
  -3   1  17        392.52        377.12         7.65 o
  -2   1  17         79.34         68.05         3.04 o
  -1   1  17         54.23         46.51         2.35 o
   0   1  17        171.01        157.86         4.73 o
   1   1  17         82.00         92.11         7.89 o
   2   1  17          3.50          5.37         1.52 o
   3   1  17         69.35         56.18         4.81 o
   4   1  17          2.00          1.89         2.28 o
   5   1  17         29.01         23.61         5.32 o
   6   1  17         41.64         41.49         7.03 o
   7   1  17        131.16        124.44        13.12 o
  -7   2  17        291.53        302.40        12.46 o
  -6   2  17          2.52          2.43         1.83 o
  -5   2  17        647.38        678.49        13.11 o
  -4   2  17       1873.09       1847.51        23.23 o
  -3   2  17          4.11          4.86         1.70 o
  -2   2  17        790.22        790.21        11.15 o
  -1   2  17       5670.07       5621.35        63.78 o
   0   2  17         47.24         39.04         3.41 o
   1   2  17       2510.53       2579.28        25.99 o
   2   2  17       1342.68       1370.61        19.60 o
   3   2  17        665.19        706.88        17.02 o
   4   2  17        291.47        305.99        11.69 o
   5   2  17       2474.46       2553.19        48.70 o
   6   2  17        145.23        147.61        13.61 o
   7   2  17        200.43        184.01        16.21 o
  -6   3  17         95.72        107.57         7.00 o
  -5   3  17        101.90        101.78         6.29 o
  -4   3  17         20.80         16.54         2.80 o
  -3   3  17         70.82         63.44         4.54 o
  -2   3  17        565.62        529.94        13.03 o
  -1   3  17          6.42          4.79         1.88 o
   0   3  17         29.57         35.12         6.01 o
   1   3  17       1431.61       1438.66        25.06 o
   2   3  17         29.72         19.41         3.87 o
   3   3  17       1575.73       1569.61        33.16 o
   4   3  17         22.00         14.72         3.52 o
   5   3  17          0.00          3.17         3.17 o
   6   3  17         38.63         39.35         8.09 o
  -6   4  17         46.87         39.81         4.90 o
  -5   4  17          0.76          0.44         1.56 o
  -4   4  17         58.93         57.36         8.89 o
  -3   4  17        115.65        123.77         7.64 o
  -2   4  17         11.30          8.19         4.62 o
  -1   4  17        154.31        116.48        18.11 o
   0   4  17        620.75        604.57        18.38 o
   1   4  17        355.54        323.55        23.26 o
   2   4  17         40.40         27.11        10.41 o
   3   4  17        169.53        177.08         9.95 o
   4   4  17        151.18        156.86        10.50 o
   5   4  17        172.92        165.51        11.25 o
  -4   5  17         29.67         37.82        11.69 o
  -3   5  17        471.69        484.98        20.49 o
  -2   5  17        174.28        156.71        20.58 o
  -1   5  17        244.80        222.49        20.59 o
   0   5  17        415.06        467.86        29.71 o
   1   5  17        190.10        144.67        22.00 o
   2   5  17         45.68         48.34         8.51 o
   3   5  17        475.83        475.12        21.97 o
   4   5  17         62.42         37.40         6.68 o
  -2   6  17        339.33        335.75        27.43 o
  -1   6  17        149.74        154.47        21.57 o
   0   6  17        149.29        194.02        24.09 o
   1   6  17        252.52        267.80        26.97 o
   2   6  17        618.29        664.09        27.64 o
  -7   0  18        186.96        210.81        15.96 o
  -6   0  18       1180.78       1202.74        33.21 o
  -5   0  18         26.43         28.01         5.65 o
  -4   0  18         42.47         56.22         8.01 o
  -3   0  18       1982.10       1975.55        25.25 o
  -2   0  18       1049.64       1076.85        15.09 o
  -1   0  18        474.93        463.96         9.44 o
   0   0  18        564.88        524.46        13.38 o
   1   0  18         97.79         89.09         8.72 o
   2   0  18       1255.20       1250.18        30.05 o
   3   0  18        929.71        918.96        35.03 o
   4   0  18        180.80        188.29        16.57 o
   5   0  18        686.37        754.49        35.32 o
   6   0  18        150.89        177.21        21.14 o
   7   0  18          2.65          7.83         5.66 o
  -7   1  18         49.78         42.12         5.41 o
  -6   1  18        325.20        339.65        22.81 o
  -5   1  18          1.83         -2.64         2.19 o
  -4   1  18        421.58        418.12         9.44 o
  -3   1  18       1074.28       1097.44        14.95 o
  -2   1  18        528.48        552.18         8.78 o
  -1   1  18        828.81        806.12         8.90 o
   0   1  18         14.13         13.67         2.04 o
   1   1  18         14.55          9.71         2.43 o
   2   1  18         85.67         78.97         4.32 o
   3   1  18         12.06         17.82         6.59 o
   4   1  18         57.80         46.97         7.16 o
   5   1  18          0.01         -0.16         2.34 o
   6   1  18          0.61         -1.98         2.41 o
   7   1  18         51.40         32.32         6.89 o
  -7   2  18          2.14          5.20         3.02 o
  -6   2  18         12.53          3.88         3.07 o
  -5   2  18        137.93        137.97         7.20 o
  -4   2  18          3.98         -1.75         2.83 o
  -3   2  18         52.26         51.59         3.98 o
  -2   2  18        142.73        127.00         4.69 o
  -1   2  18        127.00        132.41         5.91 o
   0   2  18        366.15        354.93         8.55 o
   1   2  18       1296.42       1296.46        21.50 o
   2   2  18         66.85         63.87         5.95 o
   3   2  18        153.02        150.87         8.13 o
   4   2  18          3.90         -2.06         4.29 o
   5   2  18        115.88        113.53        11.56 o
   6   2  18          2.46         -1.11         2.57 o
  -6   3  18        421.29        453.61        15.33 o
  -5   3  18        175.70        187.29         9.98 o
  -4   3  18         24.44         23.60         3.66 o
  -3   3  18        237.90        228.97         7.28 o
  -2   3  18        138.94        138.19         8.06 o
  -1   3  18        210.17        213.55         7.98 o
   0   3  18        425.52        429.03        22.41 o
   1   3  18        346.06        346.96        12.00 o
   2   3  18          9.42          8.80         2.75 o
   3   3  18         76.85         73.45         7.03 o
   4   3  18        783.39        767.05        19.85 o
   5   3  18        245.84        259.52        12.02 o
   6   3  18         59.21         55.01        16.37 o
  -5   4  18        349.11        365.17        11.51 o
  -4   4  18        166.33        175.20        10.78 o
  -3   4  18         13.28         10.48         3.97 o
  -2   4  18        108.53        101.86         8.89 o
  -1   4  18        326.33        324.98        17.25 o
   0   4  18        130.25        124.30         9.59 o
   1   4  18        150.17        119.81        17.08 o
   2   4  18        319.87        328.28        16.94 o
   3   4  18        114.88        122.84        12.39 o
   4   4  18         22.91         16.37         4.26 o
   5   4  18        708.72        743.67        22.49 o
  -4   5  18          0.35          1.75         3.99 o
  -3   5  18          2.20          2.51         3.83 o
  -2   5  18         81.06         85.64        15.44 o
  -1   5  18         58.24         45.88        11.53 o
   0   5  18         18.60         17.01         7.38 o
   1   5  18        109.05         29.74        14.77 o
   2   5  18         67.59         60.05         9.53 o
   3   5  18          0.86         -3.78         3.26 o
   4   5  18        146.46        161.85        11.35 o
  -2   6  18         75.37         58.38        14.37 o
  -1   6  18         73.35         58.63        13.39 o
   0   6  18         38.16         36.49        10.88 o
   1   6  18         10.12         16.16         5.78 o
  -7   1  19         25.64         26.51         5.20 o
  -6   1  19          6.06         10.87         3.19 o
  -5   1  19        197.53        201.71         9.66 o
  -4   1  19         28.58         28.69         3.48 o
  -3   1  19          6.74          7.52         1.82 o
  -2   1  19       1821.98       1821.38        17.40 o
  -1   1  19         76.88         72.20         3.97 o
   0   1  19        481.51        444.85         9.95 o
   1   1  19        103.75        112.31         5.41 o
   2   1  19         17.89         22.29         3.57 o
   3   1  19        167.43        161.82        10.66 o
   4   1  19         15.55          9.43         3.75 o
   5   1  19         47.32         52.89         8.21 o
   6   1  19          2.93         -0.11         3.03 o
   7   1  19         34.08         33.61         8.62 o
  -6   2  19        341.04        348.31        13.59 o
  -5   2  19         22.13         19.52         3.08 o
  -4   2  19        189.07        208.34         7.15 o
  -3   2  19        491.15        495.17        10.39 o
  -2   2  19        228.62        206.30         7.16 o
  -1   2  19        305.23        304.26         8.37 o
   0   2  19        135.80        116.49         5.71 o
   1   2  19       1901.32       1910.67        30.56 o
   2   2  19         14.90         21.81         3.76 o
   3   2  19       1489.46       1475.08        26.30 o
   4   2  19        512.96        554.36        20.80 o
   5   2  19          3.07          8.09         3.48 o
   6   2  19        362.96        375.50        25.68 o
  -6   3  19         57.12         63.32         6.60 o
  -5   3  19         51.84         51.59         5.17 o
  -4   3  19         34.50         30.36         3.64 o
  -3   3  19         98.70        111.47         6.91 o
  -2   3  19         37.30         42.03         4.74 o
  -1   3  19         11.40         14.21        10.24 o
   0   3  19        175.07        193.51        11.51 o
   1   3  19         51.55         56.41        11.82 o
   2   3  19         73.23         71.80         8.10 o
   3   3  19        820.62        828.60        23.39 o
   4   3  19        157.84        153.05         9.39 o
   5   3  19        411.00        408.08        30.54 o
   6   3  19         33.81         40.25         9.26 o
  -5   4  19         14.80         14.42         3.82 o
  -4   4  19         40.20         41.11         6.02 o
  -3   4  19          7.28          4.83         2.82 o
  -2   4  19         30.93         22.80         5.73 o
  -1   4  19        139.79        164.82        20.58 o
   0   4  19          2.97          0.47         4.12 o
   1   4  19         25.90         20.40         7.19 o
   2   4  19        206.10        210.26        18.02 o
   3   4  19          1.96         -0.07         2.17 o
   4   4  19          0.94          0.82         3.84 o
   5   4  19        524.04        552.86        18.85 o
  -4   5  19          8.47          7.62         4.84 o
  -3   5  19         21.76          9.84         4.51 o
  -2   5  19        175.83        177.46        13.70 o
  -1   5  19         99.47         79.09        15.35 o
   0   5  19          4.48          4.26         5.81 o
   1   5  19        135.54         83.94        17.92 o
   2   5  19        196.24        203.59        14.57 o
   3   5  19         69.81         53.27         9.46 o
   0   6  19        387.06        394.49        30.03 o
  -7   0  20        409.52        472.79        32.06 o
  -6   0  20        494.41        493.60        21.51 o
  -5   0  20         90.07         92.65        10.87 o
  -4   0  20       2048.78       1923.98        39.76 o
  -3   0  20        478.07        450.49        14.31 o
  -2   0  20          0.47         -1.73         1.78 o
  -1   0  20        264.90        243.17         7.25 o
   0   0  20       1483.22       1397.01        24.17 o
   1   0  20        109.13         90.67         8.49 o
   2   0  20        137.51        131.29        13.30 o
   3   0  20        362.72        381.74        23.62 o
   4   0  20        832.18        891.11        37.91 o
   5   0  20         18.42         14.73         6.96 o
   6   0  20        337.90        322.48        25.27 o
  -6   1  20        161.57        166.33        10.73 o
  -5   1  20          2.77          2.79         2.14 o
  -4   1  20         67.95         55.59         4.95 o
  -3   1  20        115.59        111.58         5.57 o
  -2   1  20        330.33        297.05         6.72 o
  -1   1  20       1210.24       1154.93        14.27 o
   0   1  20        137.99        143.17         7.46 o
   1   1  20        116.65        127.13         6.33 o
   2   1  20          6.37         10.78         3.80 o
   3   1  20        305.79        287.97        14.46 o
   4   1  20         16.80         10.47         4.14 o
   5   1  20         99.83         91.53        11.01 o
   6   1  20          0.06          1.28         3.50 o
  -6   2  20         32.10         30.55         5.05 o
  -5   2  20        154.79        167.09        12.35 o
  -4   2  20         11.96         11.60         2.76 o
  -3   2  20        243.44        242.08         7.40 o
  -2   2  20         73.77         57.20         4.88 o
  -1   2  20         18.92         13.65         2.63 o
   0   2  20        266.43        250.53         9.89 o
   1   2  20        136.14        121.59        10.95 o
   2   2  20        191.49        195.16         9.13 o
   3   2  20        409.01        421.41        17.50 o
   4   2  20         27.64         21.62         5.38 o
   5   2  20          3.05          5.01         5.07 o
   6   2  20         28.38         20.77         5.99 o
  -6   3  20          0.48          0.43         2.06 o
  -5   3  20          2.90          4.61         2.10 o
  -4   3  20        566.46        540.00        13.53 o
  -3   3  20          0.05          1.17         1.83 o
  -2   3  20        112.72        107.25         7.33 o
  -1   3  20        122.59        146.38        12.96 o
   0   3  20        133.60        140.00         9.87 o
   1   3  20         32.39         19.52         7.75 o
   2   3  20       1067.06       1101.11        34.58 o
   3   3  20         30.32         29.08         4.99 o
   4   3  20        139.67        149.00         9.99 o
   5   3  20         41.89         35.50         6.87 o
  -5   4  20         12.09          9.39         3.94 o
  -4   4  20        198.45        184.81        11.30 o
  -3   4  20        617.92        661.14        24.01 o
  -2   4  20         16.97         14.82         4.92 o
  -1   4  20        231.97        240.14        21.27 o
   0   4  20        328.59        344.21        25.46 o
   1   4  20        314.38        314.09        24.33 o
   2   4  20         39.32         33.26         7.01 o
   3   4  20        698.10        729.97        20.23 o
   4   4  20         32.21         28.03         5.28 o
  -3   5  20        121.59        120.31        24.41 o
  -2   5  20          1.20         -2.50         2.97 o
  -1   5  20          0.06          0.98         4.71 o
   0   5  20        115.88        102.31        17.85 o
   1   5  20         49.17          6.70        11.49 o
   2   5  20          8.40          4.82         4.02 o
   3   5  20         67.45         59.75        10.08 o
  -6   1  21          6.21          4.14         2.73 o
  -5   1  21         86.81         75.88         7.15 o
  -4   1  21        132.04        123.27         8.44 o
  -3   1  21         74.86         68.19         5.13 o
  -2   1  21         76.82         63.98         4.06 o
  -1   1  21          4.25          2.85         1.64 o
   0   1  21       1035.68       1051.78        17.87 o
   1   1  21          4.35          5.62         2.13 o
   2   1  21        352.43        336.37        15.25 o
   3   1  21        485.66        475.35        22.32 o
   4   1  21          0.11         -1.33         2.47 o
   5   1  21        249.41        271.22        15.91 o
   6   1  21         33.87         33.96         7.58 o
  -6   2  21        146.11        160.41        10.89 o
  -5   2  21        208.61        205.61         8.56 o
  -4   2  21        102.06         87.74         6.24 o
  -3   2  21        542.63        553.50        13.12 o
  -2   2  21        261.50        253.75        10.52 o
  -1   2  21         34.97         46.90         4.24 o
   0   2  21         75.05         96.02        10.10 o
   1   2  21        589.10        590.00        19.43 o
   2   2  21          3.16          2.66         2.24 o
   3   2  21         12.50         10.27         4.30 o
   4   2  21        105.47        118.22        11.82 o
   5   2  21         70.88         56.24         8.98 o
   6   2  21         64.65         62.70         9.60 o
  -5   3  21         78.46         87.50         7.62 o
  -4   3  21         51.14         54.27         6.00 o
  -3   3  21        102.61         90.71         7.20 o
  -2   3  21          0.39          2.35         2.09 o
  -1   3  21        126.29        128.15        12.57 o
   0   3  21         72.77         72.69         9.69 o
   1   3  21          0.29          2.69         4.50 o
   2   3  21         50.34         42.81         5.62 o
   3   3  21         87.54         82.26         8.03 o
   4   3  21        102.61        106.39        11.73 o
   5   3  21        217.56        228.72        15.23 o
  -4   4  21          1.60          2.69         3.02 o
  -3   4  21          0.01          3.40         3.72 o
  -2   4  21          5.93          4.23         3.82 o
  -1   4  21         45.08         43.21        11.69 o
   0   4  21          0.50          1.03         4.23 o
   1   4  21        195.99        199.40        19.81 o
   2   4  21          1.76          5.77         4.09 o
   3   4  21         20.29         12.55         4.51 o
   4   4  21         21.52         27.55         5.00 o
  -2   5  21         80.04         73.62        10.44 o
  -1   5  21        211.26        281.46        24.91 o
   0   5  21        180.53        155.57        22.28 o
   2   5  21        197.05        191.58        17.43 o
  -6   0  22         11.81         12.32         5.48 o
  -5   0  22       1154.47       1199.30        33.55 o
  -4   0  22        153.95        165.90        12.71 o
  -3   0  22         42.44         33.32         6.71 o
  -2   0  22        950.73        884.05        25.10 o
  -1   0  22        611.11        531.70        17.52 o
   0   0  22         37.77         38.23         5.90 o
   1   0  22       1626.54       1486.81        30.75 o
   2   0  22       1070.24       1062.18        40.06 o
   3   0  22        586.35        527.58        28.88 o
   4   0  22         10.82         11.47         6.65 o
   5   0  22        239.98        217.49        20.22 o
   6   0  22         73.22         64.95        13.86 o
  -6   1  22         21.57         25.53         4.89 o
  -5   1  22          3.79          2.85         2.86 o
  -4   1  22         18.57         23.97         5.45 o
  -3   1  22          0.99          2.46         1.78 o
  -2   1  22          0.97         -2.42         1.62 o
  -1   1  22         58.55         34.58         4.54 o
   0   1  22          1.33          0.60         1.97 o
   1   1  22        422.11        389.57        12.26 o
   2   1  22         18.30         13.69         9.41 o
   3   1  22          0.56          0.57         2.51 o
   4   1  22         19.13         25.44         6.18 o
   5   1  22        257.96        273.47        16.31 o
   6   1  22         67.06         66.67        10.27 o
  -5   2  22         14.96         11.32         3.04 o
  -4   2  22         78.89         71.43         6.67 o
  -3   2  22         73.10         62.44         5.18 o
  -2   2  22          0.43         -1.57         1.60 o
  -1   2  22         20.21          9.05         2.44 o
   0   2  22         16.46         13.55         6.50 o
   1   2  22          0.04         -0.18         2.40 o
   2   2  22         16.97         15.67         4.38 o
   3   2  22         11.62         11.68         4.26 o
   4   2  22         22.52         15.01         5.15 o
   5   2  22         39.82         29.43         7.66 o
  -5   3  22         49.52         68.00         7.02 o
  -4   3  22         53.11         38.91         5.18 o
  -3   3  22        218.29        238.51        11.07 o
  -2   3  22        201.85        181.46        10.14 o
  -1   3  22        145.22        173.03        15.90 o
   0   3  22        169.17        167.76        16.28 o
   1   3  22        136.26        134.27        18.66 o
   2   3  22         13.92         11.27         4.93 o
   3   3  22         16.24         22.82         8.45 o
   4   3  22        388.68        423.47        40.81 o
   5   3  22          2.17          2.17         3.08 o
  -4   4  22        166.38        198.81        14.99 o
  -3   4  22        128.18        129.45        13.22 o
  -2   4  22        480.78        490.24        21.20 o
  -1   4  22        130.94        113.31        17.91 o
   0   4  22          2.99         -2.48         4.24 o
   1   4  22        324.74        384.60        28.05 o
   2   4  22        287.60        314.09        17.95 o
   3   4  22         12.39         21.14         7.39 o
  -1   5  22        116.80        155.26        22.08 o
   0   5  22          6.02          3.57         6.13 o
   1   5  22         45.90         45.69        12.73 o
  -5   1  23         55.85         53.76         6.77 o
  -4   1  23         23.40         26.81         4.05 o
  -3   1  23        117.82        134.04         9.88 o
  -2   1  23        180.24        173.75         7.93 o
  -1   1  23         57.47         68.24         5.60 o
   0   1  23        499.40        490.26        12.22 o
   1   1  23         29.55         38.36         9.62 o
   2   1  23         83.58         85.52         9.73 o
   3   1  23         22.10         16.44         5.14 o
   4   1  23         69.60         85.76        10.59 o
   5   1  23        281.60        303.43        17.71 o
  -5   2  23        141.29        161.19        12.24 o
  -4   2  23        198.27        227.97        10.06 o
  -3   2  23         21.81         25.54         4.14 o
  -2   2  23          0.13          1.55         2.07 o
  -1   2  23        657.08        624.42        14.89 o
   0   2  23        152.37        134.45        18.16 o
   1   2  23         81.01         53.32        12.20 o
   2   2  23        236.89        264.80        28.63 o
   3   2  23        176.17        160.05        21.93 o
   4   2  23          4.78          8.38         4.64 o
   5   2  23        106.43        102.72        20.01 o
  -4   3  23        116.12        123.74         9.08 o
  -3   3  23          1.98         -2.81         2.57 o
  -2   3  23         35.95         49.93         7.93 o
  -1   3  23         17.72         14.18         4.76 o
   0   3  23         12.27         12.43         7.11 o
   1   3  23        131.31        166.15        21.41 o
   2   3  23          0.27         -1.99         2.84 o
   3   3  23          0.26          2.92         3.51 o
   4   3  23         15.80         14.19         4.74 o
  -3   4  23         19.74         14.52         5.89 o
  -2   4  23         48.21         52.08         8.79 o
  -1   4  23          5.70         -2.67         4.74 o
   0   4  23         31.31         29.16        10.28 o
   1   4  23          2.53          1.06         5.02 o
   2   4  23          9.29          3.03         4.37 o
   3   4  23         67.82         52.87        10.84 o
  -5   0  24          0.05         -5.33         8.48 o
  -4   0  24          2.87          3.02         4.74 o
  -3   0  24        870.17        873.52        26.34 o
  -2   0  24         17.77         25.69         7.71 o
  -1   0  24        151.06        163.03        10.39 o
   0   0  24        505.20        469.42        25.62 o
   1   0  24         99.33         89.89         9.22 o
   2   0  24          1.11         -1.21         2.85 o
   3   0  24        609.08        618.71        32.91 o
   4   0  24        375.60        332.58        25.18 o
   5   0  24        240.03        213.80        21.46 o
  -5   1  24         21.75         23.11         5.09 o
  -4   1  24         20.30         18.80         5.07 o
  -3   1  24         66.54         59.94         9.90 o
  -2   1  24        226.25        250.97         9.39 o
  -1   1  24          1.71          3.97         2.53 o
   0   1  24         35.91         32.49         7.22 o
   1   1  24         47.67         65.79         8.68 o
   2   1  24         18.93         36.90         6.76 o
   3   1  24         12.99          4.05         3.96 o
   4   1  24        107.34        106.82        12.04 o
   5   1  24          9.81          5.30         4.11 o
  -5   2  24        121.26        136.84        11.37 o
  -4   2  24          1.05          1.20         2.62 o
  -3   2  24          0.27          3.10         2.75 o
  -2   2  24         14.99          9.59         3.72 o
  -1   2  24         10.85          1.11         7.95 o
   0   2  24         14.94         17.13         4.97 o
   1   2  24         62.16         59.69        12.58 o
   2   2  24          0.13          0.28         3.38 o
   3   2  24          0.06          5.23         3.36 o
   4   2  24          1.13         -1.86         3.66 o
  -4   3  24          5.27         16.71         3.77 o
  -3   3  24         13.46         11.18         5.68 o
  -2   3  24        214.38        192.41        27.16 o
  -1   3  24        231.48        244.30        19.22 o
   0   3  24         11.37          6.07         6.45 o
   1   3  24        162.41        130.43        19.29 o
   2   3  24         90.72        102.14        17.61 o
   3   3  24        139.02        114.10        18.73 o
  -2   4  24        254.13        281.78        16.82 o
  -1   4  24        533.10        595.78        23.89 o
   0   4  24        301.87        306.79        25.89 o
   1   4  24         16.62         11.21         6.98 o
   2   4  24          3.61          2.22         4.46 o
  -4   1  25        161.43        174.45        12.48 o
  -3   1  25         18.33         19.35         5.17 o
  -2   1  25        296.72        333.71        12.84 o
  -1   1  25        205.11        224.59        10.45 o
   0   1  25          6.15         10.50         3.18 o
   1   1  25          0.68         -0.63         2.09 o
   2   1  25        328.39        331.51        16.57 o
   3   1  25         27.04         27.20         7.58 o
   4   1  25         15.72         13.16         5.42 o
  -4   2  25          2.32          7.30         3.30 o
  -3   2  25        197.53        206.07         9.79 o
  -2   2  25        286.03        313.03        12.83 o
  -1   2  25         22.62         10.64         4.85 o
   0   2  25         47.71         61.15         8.60 o
   1   2  25        340.83        318.37        24.55 o
   2   2  25         91.83         96.31        16.81 o
   3   2  25        217.62        224.79        14.55 o
   4   2  25        238.59        263.87        16.29 o
  -3   3  25          5.73          8.32         4.45 o
  -2   3  25        183.99        197.49        19.97 o
  -1   3  25         10.98          9.80         4.90 o
   0   3  25          3.21         -3.41         4.80 o
   1   3  25          5.45          3.78         5.94 o
   2   3  25         33.32         51.39        12.83 o
   3   3  25         71.03         89.74        17.37 o
  -1   4  25         30.63         17.57         5.95 o
   0   4  25         57.88         68.56        15.22 o
   1   4  25         23.88         23.91        10.05 o
  -4   0  26        145.34        211.29        23.72 o
  -3   0  26        307.37        354.06        24.36 o
  -2   0  26         48.08         49.43        10.16 o
  -1   0  26        120.27        116.60        15.63 o
   0   0  26         14.57         14.70         7.93 o
   1   0  26         53.44         44.46         7.12 o
   2   0  26        406.52        399.51        26.66 o
   3   0  26          4.50          2.93         5.31 o
   4   0  26        134.36        144.53        20.47 o
  -4   1  26        201.95        209.17        12.89 o
  -3   1  26         58.35         55.55         7.20 o
  -2   1  26         33.84         42.38         7.08 o
  -1   1  26        159.90        178.02        12.18 o
   0   1  26         97.35        121.09        11.67 o
   1   1  26          3.60          2.16         3.16 o
   2   1  26         81.13         69.78         9.42 o
   3   1  26        180.23        174.54        16.50 o
   4   1  26          4.47          0.61         3.99 o
  -3   2  26        125.95        129.46        10.16 o
  -2   2  26          4.50          0.93         3.70 o
  -1   2  26          0.02          1.03         3.63 o
   0   2  26         11.69          3.55         3.95 o
   1   2  26          4.48          4.98         6.32 o
   2   2  26         10.04         18.78         9.17 o
   3   2  26         30.58         28.08         6.80 o
  -2   3  26         60.19         60.15         9.06 o
  -1   3  26         56.79         69.40         9.85 o
   0   3  26        287.19        293.51        25.32 o
   1   3  26          5.63          1.48         5.81 o
   2   3  26        203.19        224.15        26.70 o
  -3   1  27        123.88        124.33        12.70 o
  -2   1  27         26.77         37.09         9.30 o
  -1   1  27          5.14          7.51         4.41 o
   0   1  27        195.09        222.55        30.09 o
   1   1  27        135.11        159.99        19.91 o
   2   1  27        166.05        201.58        13.80 o
   3   1  27         98.93         98.80        11.93 o
  -3   2  27         58.17         78.46        16.70 o
  -2   2  27         77.21         98.25        11.62 o
  -1   2  27        182.27        191.25        17.07 o
   0   2  27        318.31        346.38        17.70 o
   1   2  27        111.82        100.40        18.00 o
   2   2  27        151.69        133.98        20.11 o
  -1   3  27        135.72        159.89        15.25 o
   0   3  27        133.08        139.39        14.01 o
  -3   0  28        134.62        159.86        20.12 o
  -2   0  28        134.15        139.31        17.98 o
  -1   0  28        713.71        811.61        36.07 o
   0   0  28        176.24        172.39        16.23 o
   1   0  28          1.59          4.67         5.12 o
   2   0  28        344.48        412.24        27.95 o
  -2   1  28        190.00        217.92        13.53 o
  -1   1  28          7.17          4.59         5.55 o
   0   1  28        128.34        149.64        13.50 o
   1   1  28         24.30         23.89         8.69 o
   2   1  28          0.98         -1.33         3.85 o
  -1   2  28          8.67          4.19         3.88 o
   0   2  28          8.75         21.29         5.98 o
   1   2  28          6.11          7.44         4.83 o
  -1   1  29        226.50        281.73        22.31 o
   0   1  29        405.72        501.95        31.37 o
                                                
